# Supplementary material for: Diaquatetra­kis(μ-3-meth­oxy­benzoato-κ2 O 1:O 1′)dicopper(II)
Source: IUCrdata. 2020 Apr 7;5(Pt 4):x200448. doi: 10.1107/S2414314620004484 (PMC9462214; doi:10.1107/S2414314620004484)
Supplement: Supplementary file 1 [file x-05-x200448-sup1.cif]

##############################################################################
#                                                                            #
# This CIF contains the data for a data article accepted for                 #
# publication in IUCrData. It conforms to the requirements of                #
# Notes for Authors for IUCrData, and has been                               #
# peer reviewed under the auspices of IUCrData.                              #
#                                                                            #
# Full details of the Crystallographic Information File format               #
# are given in the paper "The Crystallographic Information File (CIF):       #
# a New Standard Archive File for Crystallography" by S. R. Hall, F. H.      #
# Allen and I. D. Brown [Acta Cryst. (1991), A47, 655-685].                  #
#                                                                            #
# The current version of the core CIF dictionary is obtainable from          #
# ftp://ftp.iucr.org/pub/cif_core.dic.                                       #
#                                                                            #
# Software is freely available for graphical display of the structure(s)     #
# in this CIF. For information consult the CIF software page                 #
# http://www.iucr.org/resources/cif/software.                                #
#                                                                            #
# This file may be used for bona fide research purposes within the           #
# scientific community so long as proper attribution is given to the data    # 
# article from which it was obtained.                                        #
#                                                                            #
##############################################################################
data_I
_database_code_depnum_ccdc_archive 'CCDC 1993956'
_audit_creation_method     'SHELXL-2018/3'
_chemical_name_systematic
;
Diaquatetrakis(\m-3-methoxybenzoato-\k^2^<i>O</i>^1^:<i>O</i>^1'^)dicopper(II)
;
_chemical_name_common     'cupric 3-methoxybenzoate monohydrate'
_chemical_formula_moiety     'C32 H32 Cu2 O14'
_chemical_formula_sum     'C32 H32 Cu2 O14'
_chemical_formula_iupac     '[Cu2 (C8 H7 O3)4 (H2 O)2]'
_chemical_formula_weight     767.65
_chemical_melting_point     ?
_space_group_crystal_system     monoclinic
_space_group_name_H-M_alt     'P 21/c'
_space_group_name_Hall     '-P 2ybc'
loop_
    _space_group_symop_operation_xyz
    'x, y, z'
    '-x, y+1/2, -z+1/2'
    '-x, -y, -z'
    'x, -y-1/2, z-1/2'
_cell_length_a     22.515(3)
_cell_length_b     7.5349(6)
_cell_length_c     21.536(2)
_cell_angle_alpha     90
_cell_angle_beta     118.429(4)
_cell_angle_gamma     90
_cell_volume     3213.0(6)
_cell_formula_units_Z     4
_cell_measurement_reflns_used     9989
_cell_measurement_theta_min     2.15
_cell_measurement_theta_max     26.15
_cell_measurement_temperature     296(2)
_exptl_crystal_description     'block'
_exptl_crystal_colour     'bluish green'
_exptl_crystal_size_max     0.200
_exptl_crystal_size_mid     0.200
_exptl_crystal_size_min     0.150
_exptl_crystal_density_diffrn     1.587
_exptl_crystal_density_meas     ?
_exptl_crystal_density_method     ?
_exptl_crystal_F_000     1576
_exptl_absorpt_coefficient_mu     1.395
_exptl_absorpt_correction_type     multi-scan
_exptl_absorpt_process_details
;
(<i>SADABS</i>; Bruker, 2012)
;
_exptl_absorpt_correction_T_min     0.4102
_exptl_absorpt_correction_T_max     0.7454
_diffrn_ambient_temperature     296(2)
_diffrn_radiation_type     MoK\a
_diffrn_radiation_wavelength     0.71073
_diffrn_radiation_source     'fine-focus sealed tube'
_diffrn_radiation_monochromator     graphite
_diffrn_measurement_device_type     'Bruker AXS Kappa APEXII CCD'
_diffrn_measurement_method     '\w and \f scan'
_diffrn_detector_area_resol_mean     ?
_diffrn_reflns_number     36309
_diffrn_reflns_av_R_equivalents     0.0815
_diffrn_reflns_av_unetI/netI     0.0615
_diffrn_reflns_theta_min     1.028
_diffrn_reflns_theta_max     26.638
_diffrn_reflns_theta_full     25.242
_diffrn_measured_fraction_theta_max     0.991
_diffrn_measured_fraction_theta_full     1.000
_diffrn_reflns_limit_h_min     -28
_diffrn_reflns_limit_h_max     28
_diffrn_reflns_limit_k_min     -9
_diffrn_reflns_limit_k_max     9
_diffrn_reflns_limit_l_min     -26
_diffrn_reflns_limit_l_max     26
_refine_special_details
;
 Refined as a two-component twin
;
_reflns_number_total     6704
_reflns_number_gt     5194
_reflns_threshold_expression     'I > 2\s(I)'
_refine_ls_structure_factor_coef     Fsqd
_refine_ls_matrix_type     full
_refine_ls_R_factor_all     0.0660
_refine_ls_R_factor_gt     0.0429
_refine_ls_wR_factor_gt     0.0943
_refine_ls_wR_factor_ref     0.1075
_refine_ls_goodness_of_fit_ref     1.023
_refine_ls_restrained_S_all     1.022
_refine_ls_number_reflns     6704
_refine_ls_number_parameters     454
_refine_ls_number_restraints     6
_refine_ls_hydrogen_treatment     mixed
_refine_ls_weighting_scheme     calc
_refine_ls_weighting_details
              'w=1/[\s^2^(Fo^2^)+(0.0351P)^2^+3.0856P] where P=(Fo^2^+2Fc^2^)/3'
_atom_sites_solution_hydrogens     mixed
_atom_sites_solution_primary     ?
_atom_sites_solution_secondary     ?
_refine_ls_shift/su_max     0.002
_refine_ls_shift/su_mean     0.000
_refine_diff_density_max     0.896
_refine_diff_density_min     -0.830
_refine_ls_extinction_method     none
_refine_ls_extinction_coef     .
loop_
    _atom_type_symbol
    _atom_type_description
    _atom_type_scat_dispersion_real
    _atom_type_scat_dispersion_imag
    _atom_type_scat_source
    'C' 'C' 0.0033 0.0016
                         'International Tables Vol C Tables 4.2.6.8 and 6.1.1.4'
    'H' 'H' 0.0000 0.0000
                         'International Tables Vol C Tables 4.2.6.8 and 6.1.1.4'
    'Cu' 'Cu' 0.3201 1.2651
                         'International Tables Vol C Tables 4.2.6.8 and 6.1.1.4'
    'O' 'O' 0.0106 0.0060
                         'International Tables Vol C Tables 4.2.6.8 and 6.1.1.4'
_computing_data_collection
;
APEX2 (Bruker, 2012)
;
_computing_cell_refinement
;
APEX2 (Bruker, 2012)
;
_computing_data_reduction
;
SAINT (Bruker, 2012)
;
_computing_structure_solution
;
SHELXT (Sheldrick, 2015a)
;
_computing_structure_refinement
;
SHELXL (Sheldrick, 2015b)
;
_computing_molecular_graphics
;
DIAMOND (Brandenburg, 1999)
;
_computing_publication_material
;
publCIF (Westrip, 2010)
;
loop_
    _atom_site_type_symbol
    _atom_site_label
    _atom_site_fract_x
    _atom_site_fract_y
    _atom_site_fract_z
    _atom_site_U_iso_or_equiv
    _atom_site_adp_type
    _atom_site_calc_flag
    _atom_site_occupancy
    _atom_site_disorder_assembly
    _atom_site_disorder_group
    Cu Cu1 0.50684(3) 0.65510(8) -0.02260(3) 0.03022(19) Uani d 1 . .
    C C1 0.5402(2) 0.6223(7) 0.1219(3) 0.0341(12) Uani d 1 . .
    C C2 0.5610(2) 0.7024(8) 0.1931(3) 0.0352(12) Uani d 1 . .
    C C3 0.5619(3) 0.8829(7) 0.2013(3) 0.0473(14) Uani d 1 . .
    H H3 0.553854 0.957326 0.163685 0.057 Uiso calc 1 . .
    C C4 0.5745(3) 0.9535(8) 0.2649(3) 0.0565(16) Uani d 1 . .
    H H4 0.572505 1.075719 0.269696 0.068 Uiso calc 1 . .
    C C5 0.5900(3) 0.8450(8) 0.3216(3) 0.0483(15) Uani d 1 . .
    H H5 0.598563 0.893345 0.364783 0.058 Uiso calc 1 . .
    C C6 0.5929(3) 0.6635(7) 0.3145(3) 0.0451(14) Uani d 1 . .
    C C7 0.5772(3) 0.5917(8) 0.2496(3) 0.0409(13) Uani d 1 . .
    H H7 0.577578 0.469341 0.244079 0.049 Uiso calc 1 . .
    C C8 0.6299(5) 0.3893(9) 0.3737(4) 0.095(3) Uani d 1 . .
    H H8A 0.594361 0.328194 0.334527 0.142 Uiso calc 1 . .
    H H8B 0.637957 0.332541 0.416971 0.142 Uiso calc 1 . .
    H H8C 0.670353 0.385973 0.369359 0.142 Uiso calc 1 . .
    C C9 0.3827(2) 0.5945(7) -0.0264(3) 0.0370(11) Uani d 1 . .
    C C10 0.3150(3) 0.6464(7) -0.0354(3) 0.0381(12) Uani d 1 . .
    C C11 0.2869(3) 0.8092(8) -0.0627(3) 0.0465(14) Uani d 1 . .
    H H11 0.308308 0.886444 -0.079308 0.056 Uiso calc 1 . .
    C C12 0.2266(3) 0.8568(8) -0.0650(3) 0.0604(17) Uani d 1 . .
    H H12 0.206701 0.964655 -0.085164 0.073 Uiso calc 1 . .
    C C13 0.1958(3) 0.7476(9) -0.0382(4) 0.0584(19) Uani d 1 . .
    H H13 0.155816 0.782540 -0.038909 0.070 Uiso calc 1 . .
    C C14 0.2244(3) 0.5856(9) -0.0100(3) 0.0526(15) Uani d 1 . .
    C C15 0.2829(3) 0.5331(8) -0.0094(3) 0.0457(13) Uani d 1 . .
    H H15 0.301205 0.422211 0.008402 0.055 Uiso calc 1 . .
    C C16 0.2158(4) 0.3189(9) 0.0455(5) 0.083(2) Uani d 1 . .
    H H16A 0.211575 0.238074 0.009184 0.124 Uiso calc 1 . .
    H H16B 0.191200 0.273485 0.068286 0.124 Uiso calc 1 . .
    H H16C 0.262557 0.331491 0.079654 0.124 Uiso calc 1 . .
    O O1 0.53588(19) 0.7269(5) 0.0746(2) 0.0403(10) Uani d 1 . .
    O O2 0.52749(18) 0.4584(4) 0.11476(17) 0.0380(8) Uani d 1 . .
    O O3 0.6108(2) 0.5671(5) 0.3743(2) 0.0639(12) Uani d 1 . .
    O O4 0.40388(17) 0.4427(5) -0.00258(19) 0.0419(9) Uani d 1 . .
    O O5 0.41505(18) 0.7099(5) -0.04147(19) 0.0412(8) Uani d 1 . .
    O O6 0.1892(2) 0.4862(6) 0.0153(2) 0.0651(12) Uani d 1 . .
    O O7 0.5378(3) 0.9096(5) -0.0449(3) 0.0582(11) Uani d 1 . .
    H H7A 0.566(2) 0.927(7) -0.059(3) 0.050(18) Uiso d 1 . .
    H H7B 0.530(3) 1.005(5) -0.031(4) 0.10(3) Uiso d 1 . .
    Cu Cu2 1.00357(3) 0.34185(7) 0.52545(3) 0.02704(17) Uani d 1 . .
    C C17 0.8821(2) 0.4364(7) 0.4052(3) 0.0344(11) Uani d 1 . .
    C C18 0.8143(2) 0.3902(6) 0.3454(3) 0.0335(11) Uani d 1 . .
    C C19 0.7823(2) 0.5098(7) 0.2908(3) 0.0378(11) Uani d 1 . .
    H H19 0.800444 0.622163 0.293246 0.045 Uiso calc 1 . .
    C C20 0.7232(3) 0.4598(7) 0.2326(3) 0.0416(12) Uani d 1 . .
    C C21 0.6958(3) 0.2923(9) 0.2304(3) 0.0511(15) Uani d 1 . .
    H H21 0.655720 0.258591 0.191294 0.061 Uiso calc 1 . .
    C C22 0.7275(3) 0.1787(7) 0.2854(3) 0.0509(14) Uani d 1 . .
    H H22 0.708932 0.067457 0.283747 0.061 Uiso calc 1 . .
    C C23 0.7873(3) 0.2266(8) 0.3437(3) 0.0450(15) Uani d 1 . .
    H H23 0.808799 0.148658 0.381440 0.054 Uiso calc 1 . .
    C C24 0.7133(3) 0.7314(10) 0.1710(4) 0.073(2) Uani d 1 . .
    H H24A 0.721094 0.799866 0.211808 0.110 Uiso calc 1 . .
    H H24B 0.680916 0.791342 0.129157 0.110 Uiso calc 1 . .
    H H24C 0.754901 0.717887 0.169388 0.110 Uiso calc 1 . .
    C C25 1.0434(2) 0.3824(7) 0.4183(2) 0.0327(11) Uani d 1 . .
    C C26 1.0650(2) 0.3142(7) 0.3676(3) 0.0334(11) Uani d 1 . .
    C C27 1.0786(3) 0.1352(7) 0.3666(3) 0.0438(13) Uani d 1 . .
    H H27 1.077861 0.058767 0.400195 0.053 Uiso calc 1 . .
    C C28 1.0931(3) 0.0720(8) 0.3153(3) 0.0532(16) Uani d 1 . .
    H H28 1.101825 -0.048261 0.314230 0.064 Uiso calc 1 . .
    C C29 1.0948(3) 0.1821(8) 0.2661(3) 0.0499(15) Uani d 1 . .
    H H29 1.103129 0.136388 0.230861 0.060 Uiso calc 1 . .
    C C30 1.0841(3) 0.3626(7) 0.2686(3) 0.0400(13) Uani d 1 . .
    C C31 1.0693(2) 0.4274(7) 0.3186(3) 0.0342(12) Uani d 1 . .
    H H31 1.061863 0.548415 0.320089 0.041 Uiso calc 1 . .
    C C32 1.1014(4) 0.6486(8) 0.2328(4) 0.0647(18) Uani d 1 . .
    H H32A 1.063753 0.700448 0.235440 0.097 Uiso calc 1 . .
    H H32B 1.106403 0.703643 0.195349 0.097 Uiso calc 1 . .
    H H32C 1.141820 0.666487 0.276769 0.097 Uiso calc 1 . .
    O O8 0.91180(17) 0.3186(4) 0.44982(19) 0.0428(9) Uani d 1 . .
    O O9 0.90509(18) 0.5881(4) 0.40517(17) 0.0416(9) Uani d 1 . .
    O O10 0.68798(18) 0.5618(5) 0.1750(2) 0.0544(10) Uani d 1 . .
    O O11 1.0361(2) 0.2734(4) 0.4584(2) 0.0385(9) Uani d 1 . .
    O O12 1.0316(2) 0.5454(4) 0.41646(19) 0.0408(9) Uani d 1 . .
    O O13 1.0901(2) 0.4638(5) 0.2193(2) 0.0610(12) Uani d 1 . .
    O O14 1.0181(3) 0.0849(5) 0.5712(2) 0.0567(12) Uani d 1 . .
    H H14B 1.034(4) 0.074(8) 0.6150(11) 0.10(3) Uiso d 1 . .
    H H14A 0.998(3) -0.009(6) 0.552(3) 0.09(2) Uiso d 1 . .
loop_
    _atom_site_aniso_label
    _atom_site_aniso_U_11
    _atom_site_aniso_U_22
    _atom_site_aniso_U_33
    _atom_site_aniso_U_12
    _atom_site_aniso_U_13
    _atom_site_aniso_U_23
    Cu1 0.0338(4) 0.0263(3) 0.0275(4) 0.0029(2) 0.0122(3) 0.0011(2)
    C1 0.019(2) 0.050(3) 0.029(3) 0.004(2) 0.008(2) -0.002(2)
    C2 0.025(3) 0.050(3) 0.027(3) -0.004(2) 0.010(2) -0.001(2)
    C3 0.051(3) 0.044(3) 0.043(3) -0.001(3) 0.019(3) 0.000(3)
    C4 0.066(4) 0.043(3) 0.059(4) -0.001(3) 0.029(3) -0.017(3)
    C5 0.045(3) 0.061(4) 0.034(3) 0.001(3) 0.014(3) -0.016(3)
    C6 0.041(3) 0.058(3) 0.035(3) 0.001(3) 0.017(3) 0.000(3)
    C7 0.045(3) 0.047(3) 0.033(3) 0.000(2) 0.020(3) -0.007(2)
    C8 0.157(8) 0.080(5) 0.048(4) 0.050(5) 0.050(5) 0.021(4)
    C9 0.032(3) 0.049(3) 0.025(2) 0.007(2) 0.009(2) -0.004(2)
    C10 0.032(3) 0.045(3) 0.029(3) 0.006(2) 0.008(2) -0.005(2)
    C11 0.038(3) 0.056(4) 0.038(3) 0.011(3) 0.012(2) 0.004(3)
    C12 0.040(3) 0.068(4) 0.060(4) 0.025(3) 0.013(3) -0.003(3)
    C13 0.033(4) 0.086(5) 0.056(4) 0.008(3) 0.020(3) -0.016(3)
    C14 0.034(3) 0.075(4) 0.048(3) 0.000(3) 0.018(3) -0.014(3)
    C15 0.039(3) 0.055(3) 0.036(3) 0.001(3) 0.012(2) -0.010(3)
    C16 0.080(5) 0.078(5) 0.103(7) -0.007(4) 0.053(5) 0.010(5)
    O1 0.047(3) 0.0385(19) 0.030(2) -0.0018(16) 0.0142(19) -0.0012(16)
    O2 0.044(2) 0.0358(19) 0.0291(19) -0.0007(16) 0.0129(16) -0.0034(15)
    O3 0.095(3) 0.066(3) 0.035(2) 0.022(2) 0.034(2) 0.004(2)
    O4 0.0324(18) 0.044(2) 0.046(2) 0.0060(16) 0.0161(16) 0.0035(17)
    O5 0.040(2) 0.042(2) 0.045(2) 0.0090(17) 0.0218(18) 0.0052(17)
    O6 0.047(2) 0.082(3) 0.072(3) -0.008(2) 0.033(2) -0.015(3)
    O7 0.092(4) 0.031(2) 0.070(3) 0.001(2) 0.053(3) 0.009(2)
    Cu2 0.0363(4) 0.0242(3) 0.0232(3) -0.0029(2) 0.0163(3) -0.0015(2)
    C17 0.033(3) 0.044(3) 0.030(3) 0.000(2) 0.018(2) -0.005(2)
    C18 0.031(2) 0.040(3) 0.033(3) -0.005(2) 0.018(2) -0.005(2)
    C19 0.033(3) 0.044(3) 0.034(3) -0.005(2) 0.014(2) -0.007(2)
    C20 0.033(3) 0.058(3) 0.030(3) 0.004(2) 0.012(2) -0.001(2)
    C21 0.042(4) 0.062(4) 0.041(4) -0.008(3) 0.014(3) -0.010(3)
    C22 0.045(3) 0.053(3) 0.046(3) -0.019(3) 0.015(3) -0.005(3)
    C23 0.045(4) 0.051(3) 0.034(3) -0.009(3) 0.016(3) -0.005(3)
    C24 0.065(4) 0.065(4) 0.070(5) -0.001(4) 0.016(4) 0.018(4)
    C25 0.036(3) 0.041(3) 0.021(2) -0.005(2) 0.014(2) -0.004(2)
    C26 0.032(3) 0.041(3) 0.033(3) -0.007(2) 0.019(2) -0.009(2)
    C27 0.054(3) 0.043(3) 0.038(3) 0.005(3) 0.025(3) -0.001(2)
    C28 0.074(4) 0.042(3) 0.054(4) 0.011(3) 0.039(3) -0.004(3)
    C29 0.063(4) 0.059(4) 0.042(3) 0.004(3) 0.037(3) -0.011(3)
    C30 0.045(3) 0.049(3) 0.032(3) -0.010(3) 0.023(3) -0.010(2)
    C31 0.039(3) 0.035(3) 0.029(3) -0.004(2) 0.016(2) -0.002(2)
    C32 0.084(5) 0.062(4) 0.060(4) -0.022(3) 0.044(4) -0.005(3)
    O8 0.038(2) 0.044(2) 0.038(2) -0.0101(17) 0.0114(17) -0.0004(17)
    O9 0.041(2) 0.0380(18) 0.0358(19) -0.0083(16) 0.0105(17) -0.0045(16)
    O10 0.044(2) 0.059(2) 0.042(2) 0.0012(18) 0.0057(18) 0.0023(19)
    O11 0.060(3) 0.0358(18) 0.033(2) -0.0010(17) 0.033(2) -0.0042(15)
    O12 0.065(3) 0.0319(19) 0.040(2) -0.0024(17) 0.036(2) -0.0039(15)
    O13 0.099(3) 0.058(2) 0.047(2) -0.019(2) 0.051(2) -0.013(2)
    O14 0.106(4) 0.0252(19) 0.036(2) -0.012(2) 0.032(2) -0.0034(17)
_geom_special_details
;
 All esds (except the esd in the dihedral angle between two l.s. planes)
 are estimated using the full covariance matrix.  The cell esds are taken
 into account individually in the estimation of esds in distances, angles
 and torsion angles; correlations between esds in cell parameters are only
 used when they are defined by crystal symmetry.  An approximate (isotropic)
 treatment of cell esds is used for estimating esds involving l.s. planes.
;
loop_
    _geom_bond_atom_site_label_1
    _geom_bond_atom_site_label_2
    _geom_bond_site_symmetry_2
    _geom_bond_distance
    _geom_bond_publ_flag
    Cu1 O1 . 1.949(4) ?
    Cu1 O2 3_665 1.951(3) ?
    Cu1 O5 . 1.951(3) ?
    Cu1 O4 3_665 1.959(3) ?
    Cu1 O7 . 2.171(4) ?
    Cu1 Cu1 3_665 2.6060(12) ?
    C1 O1 . 1.254(6) ?
    C1 O2 . 1.261(6) ?
    C1 C2 . 1.500(7) ?
    C2 C3 . 1.370(7) ?
    C2 C7 . 1.374(8) ?
    C3 C4 . 1.367(9) ?
    C3 H3 . 0.9300 ?
    C4 C5 . 1.369(8) ?
    C4 H4 . 0.9300 ?
    C5 C6 . 1.381(7) ?
    C5 H5 . 0.9300 ?
    C6 O3 . 1.362(7) ?
    C6 C7 . 1.378(8) ?
    C7 H7 . 0.9300 ?
    C8 O3 . 1.409(7) ?
    C8 H8A . 0.9600 ?
    C8 H8B . 0.9600 ?
    C8 H8C . 0.9600 ?
    C9 O4 . 1.252(6) ?
    C9 O5 . 1.272(6) ?
    C9 C10 . 1.495(7) ?
    C10 C11 . 1.377(7) ?
    C10 C15 . 1.397(7) ?
    C11 C12 . 1.380(8) ?
    C11 H11 . 0.9300 ?
    C12 C13 . 1.370(9) ?
    C12 H12 . 0.9300 ?
    C13 C14 . 1.379(9) ?
    C13 H13 . 0.9300 ?
    C14 C15 . 1.369(8) ?
    C14 O6 . 1.376(7) ?
    C15 H15 . 0.9300 ?
    C16 O6 . 1.414(8) ?
    C16 H16A . 0.9600 ?
    C16 H16B . 0.9600 ?
    C16 H16C . 0.9600 ?
    O7 H7A . 0.835(19) ?
    O7 H7B . 0.830(19) ?
    Cu2 O8 . 1.936(3) ?
    Cu2 O9 3_766 1.953(3) ?
    Cu2 O12 3_766 1.964(3) ?
    Cu2 O11 . 1.973(3) ?
    Cu2 O14 . 2.126(4) ?
    Cu2 Cu2 3_766 2.5961(11) ?
    C17 O8 . 1.244(6) ?
    C17 O9 . 1.255(6) ?
    C17 C18 . 1.496(7) ?
    C18 C23 . 1.367(7) ?
    C18 C19 . 1.381(7) ?
    C19 C20 . 1.377(7) ?
    C19 H19 . 0.9300 ?
    C20 O10 . 1.351(6) ?
    C20 C21 . 1.396(8) ?
    C21 C22 . 1.355(8) ?
    C21 H21 . 0.9300 ?
    C22 C23 . 1.382(8) ?
    C22 H22 . 0.9300 ?
    C23 H23 . 0.9300 ?
    C24 O10 . 1.418(8) ?
    C24 H24A . 0.9600 ?
    C24 H24B . 0.9600 ?
    C24 H24C . 0.9600 ?
    C25 O12 . 1.253(6) ?
    C25 O11 . 1.258(6) ?
    C25 C26 . 1.484(7) ?
    C26 C27 . 1.385(7) ?
    C26 C31 . 1.395(7) ?
    C27 C28 . 1.379(8) ?
    C27 H27 . 0.9300 ?
    C28 C29 . 1.361(8) ?
    C28 H28 . 0.9300 ?
    C29 C30 . 1.387(8) ?
    C29 H29 . 0.9300 ?
    C30 C31 . 1.361(7) ?
    C30 O13 . 1.365(7) ?
    C31 H31 . 0.9300 ?
    C32 O13 . 1.420(6) ?
    C32 H32A . 0.9600 ?
    C32 H32B . 0.9600 ?
    C32 H32C . 0.9600 ?
    O14 H14B . 0.84(2) ?
    O14 H14A . 0.832(19) ?
loop_
    _geom_angle_atom_site_label_1
    _geom_angle_atom_site_label_2
    _geom_angle_atom_site_label_3
    _geom_angle_site_symmetry_1
    _geom_angle_site_symmetry_3
    _geom_angle
    _geom_angle_publ_flag
    O1 Cu1 O2 . 3_665 169.12(15) ?
    O1 Cu1 O5 . . 86.87(16) ?
    O2 Cu1 O5 3_665 . 90.77(15) ?
    O1 Cu1 O4 . 3_665 91.82(16) ?
    O2 Cu1 O4 3_665 3_665 88.52(15) ?
    O5 Cu1 O4 . 3_665 169.26(15) ?
    O1 Cu1 O7 . . 90.79(17) ?
    O2 Cu1 O7 3_665 . 100.09(17) ?
    O5 Cu1 O7 . . 100.79(17) ?
    O4 Cu1 O7 3_665 . 89.89(17) ?
    O1 Cu1 Cu1 . 3_665 83.50(11) ?
    O2 Cu1 Cu1 3_665 3_665 85.81(10) ?
    O5 Cu1 Cu1 . 3_665 88.03(11) ?
    O4 Cu1 Cu1 3_665 3_665 81.23(11) ?
    O7 Cu1 Cu1 . 3_665 169.25(15) ?
    O1 C1 O2 . . 126.3(5) ?
    O1 C1 C2 . . 116.3(5) ?
    O2 C1 C2 . . 117.4(5) ?
    C3 C2 C7 . . 120.4(5) ?
    C3 C2 C1 . . 120.7(5) ?
    C7 C2 C1 . . 118.9(5) ?
    C4 C3 C2 . . 120.0(6) ?
    C4 C3 H3 . . 120.0 ?
    C2 C3 H3 . . 120.0 ?
    C3 C4 C5 . . 120.2(5) ?
    C3 C4 H4 . . 119.9 ?
    C5 C4 H4 . . 119.9 ?
    C4 C5 C6 . . 119.9(5) ?
    C4 C5 H5 . . 120.1 ?
    C6 C5 H5 . . 120.1 ?
    O3 C6 C7 . . 124.6(5) ?
    O3 C6 C5 . . 115.5(5) ?
    C7 C6 C5 . . 119.9(5) ?
    C2 C7 C6 . . 119.4(5) ?
    C2 C7 H7 . . 120.3 ?
    C6 C7 H7 . . 120.3 ?
    O3 C8 H8A . . 109.5 ?
    O3 C8 H8B . . 109.5 ?
    H8A C8 H8B . . 109.5 ?
    O3 C8 H8C . . 109.5 ?
    H8A C8 H8C . . 109.5 ?
    H8B C8 H8C . . 109.5 ?
    O4 C9 O5 . . 125.2(5) ?
    O4 C9 C10 . . 117.3(5) ?
    O5 C9 C10 . . 117.4(5) ?
    C11 C10 C15 . . 119.7(5) ?
    C11 C10 C9 . . 121.5(5) ?
    C15 C10 C9 . . 118.6(5) ?
    C10 C11 C12 . . 119.4(6) ?
    C10 C11 H11 . . 120.3 ?
    C12 C11 H11 . . 120.3 ?
    C13 C12 C11 . . 121.0(6) ?
    C13 C12 H12 . . 119.5 ?
    C11 C12 H12 . . 119.5 ?
    C12 C13 C14 . . 119.5(6) ?
    C12 C13 H13 . . 120.2 ?
    C14 C13 H13 . . 120.2 ?
    C15 C14 O6 . . 124.8(6) ?
    C15 C14 C13 . . 120.4(6) ?
    O6 C14 C13 . . 114.8(5) ?
    C14 C15 C10 . . 119.9(5) ?
    C14 C15 H15 . . 120.0 ?
    C10 C15 H15 . . 120.0 ?
    O6 C16 H16A . . 109.5 ?
    O6 C16 H16B . . 109.5 ?
    H16A C16 H16B . . 109.5 ?
    O6 C16 H16C . . 109.5 ?
    H16A C16 H16C . . 109.5 ?
    H16B C16 H16C . . 109.5 ?
    C1 O1 Cu1 . . 123.6(3) ?
    C1 O2 Cu1 . 3_665 120.6(3) ?
    C6 O3 C8 . . 117.0(5) ?
    C9 O4 Cu1 . 3_665 126.7(3) ?
    C9 O5 Cu1 . . 118.7(3) ?
    C14 O6 C16 . . 118.1(5) ?
    Cu1 O7 H7A . . 127(4) ?
    Cu1 O7 H7B . . 123(4) ?
    H7A O7 H7B . . 109(3) ?
    O8 Cu2 O9 . 3_766 168.91(14) ?
    O8 Cu2 O12 . 3_766 89.02(16) ?
    O9 Cu2 O12 3_766 3_766 89.57(16) ?
    O8 Cu2 O11 . . 88.84(16) ?
    O9 Cu2 O11 3_766 . 90.47(16) ?
    O12 Cu2 O11 3_766 . 169.05(14) ?
    O8 Cu2 O14 . . 100.04(17) ?
    O9 Cu2 O14 3_766 . 91.05(17) ?
    O12 Cu2 O14 3_766 . 96.79(16) ?
    O11 Cu2 O14 . . 94.16(15) ?
    O8 Cu2 Cu2 . 3_766 84.33(10) ?
    O9 Cu2 Cu2 3_766 3_766 84.59(10) ?
    O12 Cu2 Cu2 3_766 3_766 84.78(10) ?
    O11 Cu2 Cu2 . 3_766 84.32(11) ?
    O14 Cu2 Cu2 . 3_766 175.37(14) ?
    O8 C17 O9 . . 125.4(5) ?
    O8 C17 C18 . . 116.9(4) ?
    O9 C17 C18 . . 117.6(5) ?
    C23 C18 C19 . . 121.4(5) ?
    C23 C18 C17 . . 119.4(5) ?
    C19 C18 C17 . . 119.1(4) ?
    C20 C19 C18 . . 118.8(5) ?
    C20 C19 H19 . . 120.6 ?
    C18 C19 H19 . . 120.6 ?
    O10 C20 C19 . . 124.8(5) ?
    O10 C20 C21 . . 115.3(5) ?
    C19 C20 C21 . . 119.9(5) ?
    C22 C21 C20 . . 120.0(5) ?
    C22 C21 H21 . . 120.0 ?
    C20 C21 H21 . . 120.0 ?
    C21 C22 C23 . . 120.6(5) ?
    C21 C22 H22 . . 119.7 ?
    C23 C22 H22 . . 119.7 ?
    C18 C23 C22 . . 119.2(6) ?
    C18 C23 H23 . . 120.4 ?
    C22 C23 H23 . . 120.4 ?
    O10 C24 H24A . . 109.5 ?
    O10 C24 H24B . . 109.5 ?
    H24A C24 H24B . . 109.5 ?
    O10 C24 H24C . . 109.5 ?
    H24A C24 H24C . . 109.5 ?
    H24B C24 H24C . . 109.5 ?
    O12 C25 O11 . . 124.5(5) ?
    O12 C25 C26 . . 117.1(4) ?
    O11 C25 C26 . . 118.4(4) ?
    C27 C26 C31 . . 119.3(5) ?
    C27 C26 C25 . . 119.9(5) ?
    C31 C26 C25 . . 120.7(4) ?
    C28 C27 C26 . . 119.1(5) ?
    C28 C27 H27 . . 120.5 ?
    C26 C27 H27 . . 120.5 ?
    C29 C28 C27 . . 121.3(5) ?
    C29 C28 H28 . . 119.3 ?
    C27 C28 H28 . . 119.3 ?
    C28 C29 C30 . . 119.8(5) ?
    C28 C29 H29 . . 120.1 ?
    C30 C29 H29 . . 120.1 ?
    C31 C30 O13 . . 124.5(5) ?
    C31 C30 C29 . . 119.7(5) ?
    O13 C30 C29 . . 115.8(5) ?
    C30 C31 C26 . . 120.6(5) ?
    C30 C31 H31 . . 119.7 ?
    C26 C31 H31 . . 119.7 ?
    O13 C32 H32A . . 109.5 ?
    O13 C32 H32B . . 109.5 ?
    H32A C32 H32B . . 109.5 ?
    O13 C32 H32C . . 109.5 ?
    H32A C32 H32C . . 109.5 ?
    H32B C32 H32C . . 109.5 ?
    C17 O8 Cu2 . . 123.5(3) ?
    C17 O9 Cu2 . 3_766 122.0(3) ?
    C20 O10 C24 . . 119.4(5) ?
    C25 O11 Cu2 . . 123.2(3) ?
    C25 O12 Cu2 . 3_766 123.2(3) ?
    C30 O13 C32 . . 117.6(4) ?
    Cu2 O14 H14B . . 120(4) ?
    Cu2 O14 H14A . . 128(4) ?
    H14B O14 H14A . . 108(3) ?
loop_
    _geom_torsion_atom_site_label_1
    _geom_torsion_atom_site_label_2
    _geom_torsion_atom_site_label_3
    _geom_torsion_atom_site_label_4
    _geom_torsion_site_symmetry_1
    _geom_torsion_site_symmetry_2
    _geom_torsion_site_symmetry_3
    _geom_torsion_site_symmetry_4
    _geom_torsion
    _geom_torsion_publ_flag
    O1 C1 C2 C3 . . . . 12.5(7) ?
    O2 C1 C2 C3 . . . . -166.2(5) ?
    O1 C1 C2 C7 . . . . -169.6(5) ?
    O2 C1 C2 C7 . . . . 11.8(7) ?
    C7 C2 C3 C4 . . . . -4.4(9) ?
    C1 C2 C3 C4 . . . . 173.6(5) ?
    C2 C3 C4 C5 . . . . 3.6(10) ?
    C3 C4 C5 C6 . . . . 0.0(10) ?
    C4 C5 C6 O3 . . . . 178.1(6) ?
    C4 C5 C6 C7 . . . . -2.9(10) ?
    C3 C2 C7 C6 . . . . 1.4(8) ?
    C1 C2 C7 C6 . . . . -176.5(5) ?
    O3 C6 C7 C2 . . . . -178.9(5) ?
    C5 C6 C7 C2 . . . . 2.2(9) ?
    O4 C9 C10 C11 . . . . -178.6(5) ?
    O5 C9 C10 C11 . . . . 3.5(7) ?
    O4 C9 C10 C15 . . . . 7.5(7) ?
    O5 C9 C10 C15 . . . . -170.4(5) ?
    C15 C10 C11 C12 . . . . -1.2(8) ?
    C9 C10 C11 C12 . . . . -175.1(5) ?
    C10 C11 C12 C13 . . . . 2.6(9) ?
    C11 C12 C13 C14 . . . . -1.7(10) ?
    C12 C13 C14 C15 . . . . -0.6(9) ?
    C12 C13 C14 O6 . . . . -179.8(6) ?
    O6 C14 C15 C10 . . . . -179.0(5) ?
    C13 C14 C15 C10 . . . . 1.9(8) ?
    C11 C10 C15 C14 . . . . -1.0(8) ?
    C9 C10 C15 C14 . . . . 173.0(5) ?
    O2 C1 O1 Cu1 . . . . 0.7(7) ?
    C2 C1 O1 Cu1 . . . . -177.8(3) ?
    O1 C1 O2 Cu1 . . . 3_665 -3.4(7) ?
    C2 C1 O2 Cu1 . . . 3_665 175.1(3) ?
    C7 C6 O3 C8 . . . . 15.7(10) ?
    C5 C6 O3 C8 . . . . -165.3(6) ?
    O5 C9 O4 Cu1 . . . 3_665 3.4(7) ?
    C10 C9 O4 Cu1 . . . 3_665 -174.3(3) ?
    O4 C9 O5 Cu1 . . . . -3.0(7) ?
    C10 C9 O5 Cu1 . . . . 174.7(3) ?
    C15 C14 O6 C16 . . . . 1.4(9) ?
    C13 C14 O6 C16 . . . . -179.5(6) ?
    O8 C17 C18 C23 . . . . 2.6(7) ?
    O9 C17 C18 C23 . . . . -179.6(5) ?
    O8 C17 C18 C19 . . . . -173.4(5) ?
    O9 C17 C18 C19 . . . . 4.4(7) ?
    C23 C18 C19 C20 . . . . -2.3(8) ?
    C17 C18 C19 C20 . . . . 173.7(5) ?
    C18 C19 C20 O10 . . . . -178.2(5) ?
    C18 C19 C20 C21 . . . . 1.6(8) ?
    O10 C20 C21 C22 . . . . 179.4(5) ?
    C19 C20 C21 C22 . . . . -0.4(9) ?
    C20 C21 C22 C23 . . . . -0.3(10) ?
    C19 C18 C23 C22 . . . . 1.6(9) ?
    C17 C18 C23 C22 . . . . -174.3(5) ?
    C21 C22 C23 C18 . . . . -0.3(10) ?
    O12 C25 C26 C27 . . . . -179.6(5) ?
    O11 C25 C26 C27 . . . . -2.0(7) ?
    O12 C25 C26 C31 . . . . -2.3(7) ?
    O11 C25 C26 C31 . . . . 175.4(5) ?
    C31 C26 C27 C28 . . . . -2.8(8) ?
    C25 C26 C27 C28 . . . . 174.6(5) ?
    C26 C27 C28 C29 . . . . 0.5(10) ?
    C27 C28 C29 C30 . . . . 2.2(10) ?
    C28 C29 C30 C31 . . . . -2.6(9) ?
    C28 C29 C30 O13 . . . . 176.8(6) ?
    O13 C30 C31 C26 . . . . -179.1(5) ?
    C29 C30 C31 C26 . . . . 0.3(8) ?
    C27 C26 C31 C30 . . . . 2.4(8) ?
    C25 C26 C31 C30 . . . . -175.0(5) ?
    O9 C17 O8 Cu2 . . . . -4.5(7) ?
    C18 C17 O8 Cu2 . . . . 173.2(3) ?
    O8 C17 O9 Cu2 . . . 3_766 3.9(7) ?
    C18 C17 O9 Cu2 . . . 3_766 -173.8(3) ?
    C19 C20 O10 C24 . . . . 2.3(8) ?
    C21 C20 O10 C24 . . . . -177.5(6) ?
    O12 C25 O11 Cu2 . . . . 0.4(7) ?
    C26 C25 O11 Cu2 . . . . -177.1(3) ?
    O11 C25 O12 Cu2 . . . 3_766 -1.9(7) ?
    C26 C25 O12 Cu2 . . . 3_766 175.6(3) ?
    C31 C30 O13 C32 . . . . 19.3(9) ?
    C29 C30 O13 C32 . . . . -160.1(5) ?
loop_
    _geom_hbond_atom_site_label_D
    _geom_hbond_atom_site_label_H
    _geom_hbond_atom_site_label_A
    _geom_hbond_site_symmetry_A
    _geom_hbond_distance_DH
    _geom_hbond_distance_HA
    _geom_hbond_distance_DA
    _geom_hbond_angle_DHA
    _geom_hbond_publ_flag
    O7 H7A O3 4_575 0.835(19) 2.11(3) 2.912(6) 161(5) yes
    O7 H7B O1 3_675 0.830(19) 2.42(5) 3.107(6) 141(7) yes
    O7 H7B O5 3_675 0.830(19) 2.60(5) 3.306(6) 144(6) yes
    O14 H14B O13 4_566 0.84(2) 2.00(2) 2.831(6) 169(8) yes
    O14 H14A O11 3_756 0.832(19) 2.11(3) 2.905(5) 160(6) yes
    O14 H14A O14 3_756 0.832(19) 2.57(5) 3.055(8) 118(5) yes
    C23 H23 O6 2_645 0.93 2.52 3.355(7) 149.3 yes
    C27 H27 O6 4_666 0.93 2.57 3.114(7) 117.4 yes
_shelx_space_group_comment
;
The symmetry employed for this shelxl refinement is uniquely defined
by the following loop, which should always be used as a source of
symmetry information in preference to the above space-group names.
They are only intended as comments.
;
_shelx_estimated_absorpt_T_min     0.768
_shelx_estimated_absorpt_T_max     0.818
_shelx_hkl_file
;
   1   0  -1   -3.70    0.10
   1   0  -1   -3.70    0.20
   1   0  -1   -3.80    0.10
  -1   0   1   -3.60    0.10
  -1   0   1   -3.60    0.10
   2   0  -2 2489.15  229.78
   2   0  -2 2528.65  263.77
  -3   0   3    0.20    0.60
   3   0  -3    0.90    0.80
  -3   0   3   -0.80    0.60
  -3   0   3    1.00    0.90
   3   0  -3   -0.50    0.60
   3   0  -3   -1.10    0.60
   4   0  -4 3902.31  387.96
   4   0  -4 4478.35  445.56
  -4   0   4 4186.68  388.06
  -4   0   4 4427.96  445.46
   4   0  -4 4245.58  388.06
  -5   0   5    0.00    1.00
   5   0  -5   -0.10    1.00
   5   0  -5   -0.40    1.10
   5   0  -5    1.30    1.30
  -5   0   5   -0.20    0.90
  -5   0   5    2.70    1.40
   6   0  -6  263.37   28.30
   6   0  -6  300.77   32.60
  -6   0   6  283.57   32.60
  -6   0   6  302.97   28.40
  -6   0   6  337.77   28.40
   6   0  -6  340.37   28.50
  -7   0   7    0.00    1.10
   7   0  -7    0.40    1.30
  -7   0   7    0.00    2.00
  -8   0   8   78.49   10.30
   8   0  -8   81.89    9.00
  -8   0   8  102.69    9.00
  -9   0   9   -0.10    2.50
   9   0  -9    0.50    2.20
  -9   0   9   -0.30    1.80
 -10   0  10    7.30    2.90
 -10   0  10    4.00    2.40
  10   0 -10    8.80    3.00
  11   0 -11   -1.90    2.70
 -11   0  11   -1.20    2.00
 -11   0  11    1.10    3.10
  12   0 -12   77.89    9.20
 -12   0  12   80.69   10.70
 -12   0  12   88.49    9.00
  13   0 -13    0.60    3.50
 -13   0  13   -0.20    3.80
 -13   0  13   -2.70    2.40
 -14   0  14  267.77   28.80
 -14   0  14  263.57   24.80
  14   0 -14  232.58   25.00
 -15   0  15    6.50    3.50
 -15   0  15   -5.70    4.10
  15   0 -15   -3.50    4.40
 -16   0  16  227.18   20.30
  16   0 -16  189.08   20.60
 -16   0  16  185.88   23.40
 -17   0  17    4.30    3.90
 -17   0  17    3.90    5.50
  17   0 -17   10.00    5.60
  18   0 -18  282.77   29.60
 -18   0  18  256.07   33.40
 -18   0  18  351.06   29.30
  19   0 -19    1.90    6.20
 -19   0  19    2.10    6.00
 -19   0  19    4.30    4.30
 -20   0  20  239.68   33.50
 -20   0  20  349.37   29.50
  20   0 -20  303.17   30.20
  21   0 -21    5.20    7.10
 -21   0  21    2.90    6.80
 -21   0  21    5.00    4.80
  22   0 -22   37.80    9.70
 -22   0  22   31.00    9.40
 -22   0  22   42.20    7.50
 -23   0  23    2.50    5.20
 -23   0  23   -6.80    7.10
  23   0 -23   -6.80    8.70
   0  -1   0   -0.20    0.40
   0   1   0    0.00    0.40
  -1  -1   1 2292.27  204.88
   1  -1  -1 2317.07  204.78
   1  -1  -1 1948.11  204.68
  -1  -1   1 2306.47  204.78
   1   1  -1 2393.66  235.18
  -1   1   1 2272.07  204.68
   1   1  -1 2190.38  204.78
  -1   1   1 2216.88  190.28
  -2  -1   2   38.10    3.60
   2  -1  -2   34.50    3.60
  -2  -1   2   37.60    4.30
  -2  -1   2   37.20    3.40
  -2  -1   2   30.30    3.60
   2  -1  -2   41.40    3.60
   2   1  -2   36.90    3.70
   2   1  -2   38.00    3.40
   2   1  -2   32.60    3.70
   2   1  -2   37.80    4.30
  -2   1   2   39.80    3.60
  -2   1   2   38.30    3.60
  -3  -1   3 2389.26  200.98
  -3  -1   3 2144.99  230.78
   3  -1  -3 2039.70  200.88
  -3  -1   3 2240.78  200.98
   3  -1  -3 2086.39  200.88
  -3  -1   3 2106.79  191.88
  -3   1   3 2104.89  200.88
   3   1  -3 2312.37  230.78
  -3   1   3 2467.95  200.98
   3   1  -3 2049.29  200.98
   3   1  -3 2425.96  191.88
   3   1  -3 2017.40  200.98
   4  -1  -4 2982.70  319.97
  -4  -1   4 4000.70  320.07
  -4  -1   4 3225.48  320.07
  -4  -1   4 3392.56  367.46
  -4  -1   4 3307.57  305.57
   4  -1  -4 3743.33  367.46
   4  -1  -4 3481.75  320.07
   4   1  -4 3265.97  320.07
   4   1  -4 3716.43  367.56
  -4   1   4 4000.70  320.07
   4   1  -4 3846.92  305.57
   4   1  -4 3291.57  320.07
  -4   1   4 3285.87  319.97
   5  -1  -5 1246.08  125.19
  -5  -1   5 1107.69  125.19
  -5  -1   5 1088.49  108.99
  -5  -1   5 1373.96  109.09
   5  -1  -5 1014.20  108.89
   5  -1  -5 1337.47  109.09
   5   1  -5 1067.19  108.99
   5   1  -5 1268.17  103.89
  -5   1   5 1272.67  125.19
  -5   1   5 1083.09  108.89
   5   1  -5 1168.38  109.09
   5   1  -5 1239.18  125.29
  -6  -1   6 2071.39  192.48
   6  -1  -6 2116.29  192.48
  -6  -1   6 2151.78  221.08
   6   1  -6 2013.50  192.48
  -6   1   6 2029.40  192.38
   6   1  -6 2236.38  183.58
  -6   1   6 2424.26  192.48
  -6   1   6 1899.51  220.88
   6   1  -6 1977.20  192.58
  -7  -1   7  402.66   35.80
  -7  -1   7  393.86   41.20
   7  -1  -7  387.16   35.80
  -7   1   7  388.76   35.80
   7   1  -7  367.36   35.90
   7   1  -7  345.67   35.90
  -7   1   7  374.96   41.00
   7   1  -7  407.16   33.80
  -8  -1   8 1279.27  132.59
   8  -1  -8 1240.18  115.39
  -8  -1   8 1218.88  115.29
  -8   1   8 1154.78  132.39
   8   1  -8 1341.67  109.79
  -8   1   8 1277.87  115.29
   8   1  -8 1267.27  115.49
  -9  -1   9  422.76   37.40
   9  -1  -9  375.76   37.30
  -9  -1   9  409.86   43.00
  -9   1   9  401.76   37.30
  -9   1   9  389.46   42.80
   9   1  -9  415.76   35.20
   9   1  -9  370.96   37.50
 -10  -1  10  867.31   77.89
  10  -1 -10  853.21   77.99
 -10  -1  10  830.62   89.59
 -10   1  10  781.52   89.39
  10   1 -10  787.72   78.09
  10   1 -10  872.31   73.89
 -10   1  10  902.01   77.99
 -11  -1  11   54.79    6.10
 -11  -1  11   49.00    7.40
  11  -1 -11   44.50    6.10
  11   1 -11   41.40    6.20
 -11   1  11   51.09    6.00
 -11   1  11   46.30    7.00
  11   1 -11   56.49    5.10
  12  -1 -12  821.82   74.19
 -12  -1  12  844.52   74.09
 -12  -1  12  796.22   85.19
 -12   1  12  725.53   84.99
 -12   1  12  787.12   73.99
  12   1 -12  819.02   74.39
 -13  -1  13   35.10    5.40
  13  -1 -13   42.70    6.10
 -13  -1  13   43.20    7.00
 -13   1  13   36.10    5.40
 -13   1  13   32.70    6.40
  13   1 -13   29.80    6.00
  14  -1 -14  310.37   30.50
 -14  -1  14  275.77   34.80
 -14  -1  14  365.56   30.40
 -14   1  14  258.27   34.60
  14   1 -14  323.87   30.80
 -14   1  14  367.16   30.40
  15  -1 -15   55.09    8.40
 -15  -1  15   80.09    8.00
 -15  -1  15   63.59    9.80
 -15   1  15   56.59    7.60
  15   1 -15   60.19    9.00
 -15   1  15   58.99    9.40
  16  -1 -16   46.60    7.20
 -16  -1  16   29.40    7.70
 -16  -1  16   42.30    6.20
  16   1 -16   47.80    7.80
 -16   1  16   36.60    6.00
 -16   1  16   28.80    7.30
 -17  -1  17  156.68   14.10
 -17  -1  17  118.39   16.60
  17  -1 -17  129.39   14.40
  17   1 -17  113.59   14.50
 -17   1  17  137.19   13.90
 -17   1  17  116.39   15.90
  18  -1 -18   33.30    7.20
 -18  -1  18   42.90    6.60
 -18  -1  18   30.80    8.30
 -18   1  18   45.10    6.60
 -18   1  18   27.00    7.80
  18   1 -18   28.30    6.90
  19  -1 -19    8.00    5.90
 -19  -1  19   16.80    5.00
 -19  -1  19    6.30    6.60
  19   1 -19    6.30    6.50
 -19   1  19   13.00    4.60
 -19   1  19    5.80    6.30
 -20  -1  20    9.70    4.70
 -20  -1  20   -5.20    6.50
  20  -1 -20   14.70    6.70
  20   1 -20   -2.30    6.60
 -20   1  20    3.70    6.50
 -20   1  20    9.10    4.50
  21  -1 -21   21.60    7.90
 -21  -1  21   41.40    6.90
 -21  -1  21   14.60    8.50
  21   1 -21   25.30    8.50
 -21   1  21   46.40    7.40
 -21   1  21   32.90    8.90
 -22  -1  22   -7.90    6.60
 -22  -1  22   -4.00    4.70
  22  -1 -22   -6.20    6.50
 -22   1  22    6.10    5.00
  22   1 -22   -1.80    7.50
 -22   1  22    3.60    7.10
 -23  -1  23   -9.60    7.10
 -23  -1  23    6.60    5.40
  23  -1 -23    2.80    7.10
 -23   1  23    5.40    5.40
  23   1 -23   10.20    8.50
   0  -2   0   39.70    4.00
   0   2   0   37.60    3.90
   0   2   0   41.20    3.90
   0   2   0   48.50    4.10
  -1  -2   1   47.60    4.40
   1  -2  -1   46.10    4.40
  -1  -2   1   42.60    5.50
  -1  -2   1   44.50    4.40
  -1  -2   1   43.70    4.40
   1   2  -1   44.80    4.40
   1   2  -1   48.20    4.40
  -1   2   1   43.30    4.40
  -1   2   1   49.99    4.30
  -1   2   1   44.30    4.30
   2  -2  -2  591.54   52.89
  -2  -2   2  585.44   61.19
   2  -2  -2  545.75   49.40
   2  -2  -2  538.85   52.89
  -2  -2   2  544.65   52.99
  -2  -2   2  585.14   50.79
  -2  -2   2  629.74   52.99
  -2   2   2  564.04   52.99
   2   2  -2  633.54   61.19
   2   2  -2  625.24   53.09
   2   2  -2  526.75   53.09
   3  -2  -3   79.09    7.80
  -3  -2   3   75.89    9.30
  -3  -2   3   81.09    7.50
   3  -2  -3   76.39    7.50
   3  -2  -3   84.79    7.80
  -3  -2   3   79.89    7.90
  -3  -2   3   94.19    7.90
   3   2  -3   80.29    8.00
   3   2  -3   83.99    7.50
   3   2  -3   85.89    9.40
  -3   2   3   86.99    7.90
   3   2  -3   84.29    8.00
  -4  -2   4  235.18   19.40
  -4  -2   4  193.08   18.40
  -4  -2   4  208.48   19.40
   4  -2  -4  208.38   19.30
  -4  -2   4  202.78   22.50
   4  -2  -4  191.88   19.30
  -4   2   4  207.48   19.30
   4   2  -4  189.28   19.50
  -4   2   4  223.88   19.40
   4   2  -4  219.68   18.40
   4   2  -4  209.38   22.50
   4   2  -4  206.78   19.50
  -5  -2   5  216.88   25.40
   5  -2  -5  219.78   21.80
  -5  -2   5  241.88   20.70
  -5  -2   5  227.48   21.90
   5   2  -5  245.68   20.70
  -5   2   5  236.58   21.90
   5   2  -5  217.88   22.00
  -5   2   5  261.57   21.90
   5   2  -5  238.68   22.00
   6  -2  -6   67.59    7.60
  -6  -2   6   76.09    7.70
  -6  -2   6   73.69    6.90
  -6  -2   6   74.49    9.00
  -6   2   6   72.59    7.60
   6   2  -6   79.49    7.90
   6   2  -6   81.69    7.90
  -6   2   6   93.89    7.70
   6   2  -6   78.29    7.00
  -7  -2   7  726.73   83.29
   7  -2  -7  761.42   72.39
  -7  -2   7  767.62   72.39
  -7  -2   7  791.42   68.69
   7   2  -7  681.43   72.49
   7   2  -7  815.52   68.79
  -7   2   7  889.11   72.39
  -7   2   7  804.92   72.39
   7   2  -7  829.62   72.59
  -8  -2   8  240.58   27.50
   8  -2  -8  271.17   23.90
  -8  -2   8  259.77   23.90
   8   2  -8  270.07   22.30
   8   2  -8  232.48   24.00
  -8   2   8  232.08   23.70
  -9  -2   9  899.01   90.89
  -9  -2   9  896.51   78.99
   9  -2  -9  714.43   78.79
   9   2  -9  896.11   74.99
   9   2  -9  720.93   79.09
  -9   2   9  999.40   78.99
  -9   2   9  862.61   78.89
  10  -2 -10  456.65   46.40
 -10  -2  10  469.25   53.59
 -10  -2  10  508.85   46.50
  10   2 -10  452.25   46.70
  10   2 -10  539.65   43.90
 -10   2  10  550.74   46.50
  11  -2 -11  688.43   70.39
 -11  -2  11  792.32   70.49
 -11  -2  11  736.33   81.09
 -11   2  11  766.42   70.39
  11   2 -11  666.23   70.69
  11   2 -11  882.91   66.79
 -12  -2  12  205.18   19.40
 -12  -2  12  173.08   22.40
  12  -2 -12  184.88   19.40
  12   2 -12  206.98   17.90
 -12   2  12  207.38   19.40
  12   2 -12  210.28   20.10
  13  -2 -13  204.98   25.20
 -13  -2  13  263.17   25.30
 -13  -2  13  265.17   29.60
 -13   2  13  279.27   25.30
  13   2 -13  313.17   23.60
  13   2 -13  229.88   25.80
  14  -2 -14   47.80    6.80
 -14  -2  14   54.49    6.40
 -14  -2  14   51.69    8.50
  14   2 -14   34.20    7.30
 -14   2  14   43.50    6.00
  15  -2 -15  131.39   15.20
 -15  -2  15  149.79   18.00
 -15  -2  15  162.68   15.20
 -15   2  15  149.79   15.00
  15   2 -15  136.09   15.90
  16  -2 -16   63.29    9.00
 -16  -2  16   88.49    8.70
 -16  -2  16   58.69   10.80
  16   2 -16   42.20    9.30
 -16   2  16   79.69    8.40
 -17  -2  17    1.20    5.70
 -17  -2  17    8.70    3.90
  17  -2 -17   -2.40    4.60
  17   2 -17    6.00    5.80
 -17   2  17    5.10    3.60
 -18  -2  18   45.80    7.00
  18  -2 -18   44.30    7.70
 -18  -2  18   26.90    8.50
  18   2 -18   42.60    8.70
 -18   2  18   57.79    7.40
 -19  -2  19    4.30    4.40
  19  -2 -19   -4.00    5.00
 -19  -2  19   -2.10    6.50
  19   2 -19    1.60    6.30
 -19   2  19    0.00    3.80
 -20  -2  20    8.70    7.30
 -20  -2  20   15.10    5.20
  20  -2 -20   12.50    6.20
  20   2 -20   13.50    7.60
 -20   2  20   18.70    5.20
 -21  -2  21   -1.30    4.40
  21  -2 -21   -0.20    5.80
 -21  -2  21  -13.70    6.50
 -21   2  21   -2.40    4.00
  21   2 -21    3.60    7.60
 -22  -2  22  -10.70    6.90
 -22  -2  22    4.90    4.90
  22   2 -22    3.40    7.70
 -22   2  22    7.60    5.40
 -23  -2  23   16.20    6.30
 -23  -2  23   11.50    8.90
 -23   2  23   12.60    6.00
  23   2 -23    0.20    7.90
   0   3   0   -0.80    0.40
   0   3   0   -0.80    1.10
  -1  -3   1  953.60   88.89
  -1  -3   1  981.00   85.39
  -1  -3   1 1053.19  102.79
  -1  -3   1  922.11   88.89
  -1   3   1  959.10   83.09
   1   3  -1 1001.40   83.09
   1   3  -1  970.50   88.99
   1   3  -1  955.50   88.99
  -2  -3   2  321.17   34.80
  -2  -3   2  312.57   28.70
  -2  -3   2  323.17   29.80
  -2  -3   2  315.07   29.80
  -2   3   2  336.37   29.70
  -2   3   2  321.67   28.10
  -2   3   2  324.97   29.70
   2   3  -2  324.27   28.10
   2   3  -2  327.97   29.90
   3  -3  -3  675.23   60.09
  -3  -3   3  658.43   69.69
  -3  -3   3  624.84   60.29
  -3  -3   3  631.74   57.69
  -3   3   3  696.63   60.19
  -3   3   3  644.94   60.09
   3   3  -3  685.43   60.39
   3   3  -3  632.34   60.39
   4  -3  -4  695.13   61.49
  -4  -3   4  657.13   61.59
  -4  -3   4  693.23   71.29
   4  -3  -4  635.94   61.49
  -4  -3   4  683.03   58.89
  -4   3   4  647.34   61.49
   4   3  -4  684.53   61.69
   4   3  -4  676.43   61.79
  -5  -3   5  355.26   32.60
   5  -3  -5  344.67   34.00
  -5  -3   5  390.66   39.80
  -5  -3   5  368.06   34.20
   5   3  -5  359.46   34.30
   5   3  -5  397.86   34.40
  -5   3   5  364.16   34.10
  -5   3   5  383.46   34.10
  -6  -3   6  151.18   13.30
  -6  -3   6  140.99   16.60
   6  -3  -6  148.79   14.00
  -6  -3   6  144.29   14.10
  -6   3   6  164.18   14.10
   6   3  -6  147.99   14.30
   6   3  -6  136.79   14.20
  -6   3   6  144.09   14.00
  -7  -3   7  128.39   14.20
  -7  -3   7  122.19   12.00
   7  -3  -7  108.39   11.80
  -7  -3   7  126.89   11.00
   7   3  -7  123.79   11.10
  -7   3   7  133.99   11.90
   7   3  -7  111.29   12.10
   7   3  -7  128.59   12.20
  -7   3   7  120.89   11.90
   8  -3  -8    3.20    1.70
  -8  -3   8    3.10    2.80
  -8  -3   8    4.70    1.10
  -8  -3   8    2.40    1.70
  -8   3   8    3.70    1.90
   8   3  -8    2.60    2.70
   8   3  -8    1.20    2.50
   8   3  -8    2.50    1.20
  -8   3   8    4.60    1.90
  -9  -3   9   33.30    3.10
  -9  -3   9   37.70    5.50
   9  -3  -9   22.70    3.90
  -9  -3   9   33.90    4.20
   9   3  -9   26.50    4.50
  -9   3   9   33.80    4.10
  -9   3   9   30.30    4.10
   9   3  -9   31.50    3.30
 -10  -3  10   98.79   13.70
  10  -3 -10  112.69   11.60
 -10  -3  10  119.49   11.70
 -10   3  10  147.59   11.90
  10   3 -10  104.59   12.00
  10   3 -10  116.59   10.50
 -10   3  10  113.19   11.50
  11  -3 -11   46.80    6.50
 -11  -3  11   65.69    6.90
 -11  -3  11   58.29    8.30
  11   3 -11   56.99    5.60
 -11   3  11   66.69    6.70
  11   3 -11   59.09    7.40
  12  -3 -12   17.10    3.90
 -12  -3  12   21.70    3.80
 -12  -3  12   15.50    5.00
  12   3 -12   10.70    4.40
  12   3 -12   19.50    2.40
 -12   3  12   16.30    3.60
  13  -3 -13  123.59   13.40
 -13  -3  13  145.89   13.40
 -13  -3  13  126.09   16.00
  13   3 -13  108.89   13.80
 -13   3  13  140.79   13.20
 -14  -3  14   46.30    8.60
  14  -3 -14   47.10    6.30
 -14  -3  14   55.99    6.40
  14   3 -14   39.50    7.40
 -14   3  14   51.09    6.40
  15  -3 -15  108.39   12.80
 -15  -3  15  134.19   15.70
 -15  -3  15  140.09   13.00
  15   3 -15  102.39   13.40
 -15   3  15  123.69   12.60
 -16  -3  16   16.90    4.30
 -16  -3  16    9.10    6.10
  16  -3 -16   18.70    5.30
 -16   3  16   13.10    4.30
  16   3 -16   13.70    6.10
 -17  -3  17  109.39   15.00
 -17  -3  17  123.19   12.30
  17  -3 -17  100.09   12.30
  17   3 -17  104.79   13.50
 -17   3  17  115.29   12.00
 -18  -3  18    3.50    6.60
 -18  -3  18    7.10    4.20
 -18   3  18    9.70    4.50
  18   3 -18    8.40    6.50
 -19  -3  19  142.89   13.40
 -19  -3  19  106.19   16.30
  19   3 -19  127.19   15.60
 -19   3  19  103.59   12.70
 -20  -3  20   10.10    4.80
 -20  -3  20   -3.80    6.90
  20   3 -20    7.20    7.20
 -20   3  20    8.60    4.50
 -21  -3  21   52.29   12.20
 -21  -3  21   74.29    9.00
 -21   3  21   62.39    8.50
  21   3 -21   52.69   10.90
 -22  -3  22   -2.40    4.60
 -22  -3  22  -10.50    7.10
 -22   3  22    2.10    5.20
  22   3 -22   -2.90    7.80
   0  -4   0 1088.29   96.39
   0   4   0 1105.49   93.89
  -1  -4   1   54.69    5.30
  -1  -4   1   48.40    6.40
   1   4  -1   55.19    5.20
   1   4  -1   47.60    4.60
  -1   4   1   44.00    5.20
   1   4  -1   45.00    4.60
  -2  -4   2  229.68   21.30
  -2  -4   2  252.97   25.60
  -2  -4   2  244.78   20.90
   2   4  -2  220.58   21.40
   2   4  -2  225.78   21.40
   2   4  -2  224.48   20.50
  -2   4   2  232.68   20.60
  -3  -4   3   53.49    5.60
  -3  -4   3   58.39    5.90
  -3  -4   3   53.29    7.50
  -3   4   3   62.79    5.50
   3   4  -3   61.59    5.90
  -3   4   3   56.29    5.50
   3   4  -3   56.99    6.00
  -4  -4   4  221.78   19.80
  -4  -4   4  219.08   24.30
   4  -4  -4  238.18   20.20
   4  -4  -4  229.08   20.20
  -4  -4   4  214.88   20.50
   4   4  -4  211.98   19.60
   4   4  -4  208.18   20.60
  -4   4   4  205.08   20.30
  -4   4   4  225.98   20.30
   4   4  -4  213.28   20.60
  -5  -4   5  111.89   10.20
  -5  -4   5  105.39   10.50
  -5  -4   5  121.59   13.00
  -5   4   5  105.09   10.30
   5   4  -5  112.59   10.70
   5   4  -5  104.79   10.70
   6  -4  -6   91.59    9.00
  -6  -4   6  107.09    8.90
  -6  -4   6   86.39   11.30
  -6  -4   6  101.49    9.30
   6   4  -6   94.19    9.50
  -6   4   6   92.09    9.10
   6   4  -6   81.79    9.50
  -7  -4   7  158.18   16.60
   7  -4  -7  121.79   13.40
  -7  -4   7  146.29   13.70
  -7  -4   7  158.28   12.90
  -7   4   7  136.99   13.50
   7   4  -7  130.89   13.90
  -7   4   7  141.79   13.50
   7   4  -7  149.79   14.00
   8  -4  -8   67.89    7.60
  -8  -4   8   78.39    7.80
  -8  -4   8   81.79    7.20
  -8  -4   8   73.59    9.70
   8   4  -8   68.69    8.30
   8   4  -8   76.79    8.30
  -8   4   8   86.89    7.80
  -8   4   8   69.69    7.70
  -9  -4   9  316.27   24.80
   9  -4  -9  227.58   26.10
  -9  -4   9  292.47   26.50
  -9  -4   9  298.27   31.10
  -9   4   9  272.87   26.30
  -9   4   9  302.47   26.30
   9   4  -9  247.28   26.70
 -10  -4  10   -4.10    3.20
 -10  -4  10    0.70    1.10
 -10  -4  10   -0.60    2.20
  10  -4 -10   -4.70    2.00
 -10   4  10   -4.20    2.00
  10   4 -10    1.00    3.00
 -10   4  10   -1.40    2.00
 -11  -4  11   22.90    5.60
  11  -4 -11   24.40    3.90
 -11  -4  11   26.80    4.00
 -11   4  11   23.70    3.80
  11   4 -11   21.30    5.10
 -12  -4  12   18.60    3.40
  12  -4 -12   12.00    3.30
 -12  -4  12   11.80    5.10
 -12   4  12   13.20    3.30
  12   4 -12   15.10    4.60
 -13  -4  13   94.99   11.90
 -13  -4  13   86.49    9.20
  13   4 -13   73.59    9.90
 -13   4  13   82.39    9.10
 -14  -4  14   48.60    8.40
 -14  -4  14   41.00    5.60
  14   4 -14   37.90    7.60
 -14   4  14   40.10    5.50
 -15  -4  15   22.90    6.60
 -15  -4  15   23.70    4.50
 -15   4  15   18.20    4.40
  15   4 -15   18.10    5.90
 -16  -4  16   67.49    8.00
 -16  -4  16   56.19   10.40
  16   4 -16   53.59    9.30
 -16   4  16   60.69    7.60
 -17  -4  17    8.80    4.00
 -17  -4  17   10.70    6.80
 -17   4  17    3.50    3.50
  17   4 -17   -2.20    5.50
 -18  -4  18  123.99   12.50
 -18  -4  18   91.49   15.00
  18   4 -18   98.69   13.80
 -18   4  18  108.59   11.90
 -19  -4  19    1.70    7.30
 -19   4  19   -2.20    3.60
  19   4 -19   -6.10    6.30
 -20  -4  20   58.89   12.20
 -20   4  20   65.19    8.50
  20   4 -20   58.59   10.90
 -21  -4  21  -13.90    7.30
  21   4 -21    3.30    7.40
 -21   4  21   -2.80    3.80
   0  -5   0   -0.20    2.00
   0  -5   0   -2.20    3.10
   0   5   0    1.30    1.80
   1  -5  -1   68.59    7.70
  -1  -5   1   73.89    7.80
  -1  -5   1   63.89    9.30
   1   5  -1   75.19    6.90
  -1   5   1   80.59    7.70
   1   5  -1   70.69    7.60
   1   5  -1   75.69    6.90
   2  -5  -2   14.40    3.30
  -2  -5   2   13.20    3.00
  -2  -5   2   11.70    3.90
  -2   5   2   15.50    3.20
   2   5  -2   15.20    2.00
   2   5  -2   10.80    3.00
   2   5  -2   15.40    2.00
  -3  -5   3   65.19    8.50
  -3  -5   3   63.59    6.00
  -3  -5   3   69.39    6.70
   3   5  -3   59.99    6.20
   3   5  -3   58.89    6.30
   3   5  -3   59.19    6.70
  -4  -5   4  172.78   19.90
  -4  -5   4  180.38   16.10
  -4  -5   4  178.08   16.30
  -4   5   4  172.28   16.00
   4   5  -4  164.78   16.50
  -4   5   4  172.78   16.00
   4   5  -4  185.78   16.10
  -5  -5   5    1.40    3.40
  -5  -5   5    6.80    1.50
  -5  -5   5    6.90    2.20
   5   5  -5    5.30    2.60
  -5   5   5    5.70    1.20
  -5   5   5    5.10    1.20
   5   5  -5    8.10    2.00
   5   5  -5    7.80    2.30
  -6  -5   6  550.74   49.60
  -6  -5   6  572.44   47.60
  -6  -5   6  553.24   57.99
   6  -5  -6  557.44   49.30
  -6   5   6  572.94   49.40
   6   5  -6  541.55   46.80
   6   5  -6  514.75   49.80
  -6   5   6  479.65   49.40
   6   5  -6  500.95   49.80
  -7  -5   7   19.20    4.80
  -7  -5   7   20.00    2.70
  -7  -5   7   19.10    2.70
  -7   5   7   15.00    2.30
  -7   5   7    8.10    2.00
   7   5  -7   15.20    3.40
   7   5  -7   15.10    3.10
  -8  -5   8  982.50   77.89
  -8  -5   8  914.61   81.59
  -8  -5   8  903.21   94.69
   8   5  -8  827.72   81.89
  -8   5   8  806.52   81.29
  -9  -5   9    2.20    4.00
  -9  -5   9    7.00    2.00
  -9  -5   9    2.70    2.30
   9   5  -9    0.60    3.50
  -9   5   9    3.10    2.20
 -10  -5  10   71.19    9.90
 -10   5  10   60.39    6.70
  10   5 -10   62.19    7.90
 -11  -5  11   22.30    5.90
 -11   5  11   14.40    3.30
  11   5 -11   12.40    4.90
 -12  -5  12  522.75   54.69
  12   5 -12  478.15   47.30
 -12   5  12  498.95   46.50
 -13  -5  13   12.80    6.30
 -13   5  13   16.10    3.70
  13   5 -13   11.30    5.00
 -14  -5  14   85.39   12.10
 -14   5  14   86.49    9.20
  14   5 -14   80.39   10.80
 -15  -5  15   11.30    6.00
 -15   5  15    1.00    3.20
  15   5 -15    2.20    5.20
 -16  -5  16   43.40    9.20
  16   5 -16   44.70    8.40
 -16   5  16   39.10    6.10
 -17  -5  17   11.70    7.10
 -17   5  17    3.80    3.60
  17   5 -17   -2.70    5.50
 -18  -5  18   14.30    7.60
 -18   5  18    6.70    4.10
  18   5 -18    4.30    6.60
 -19  -5  19   -3.10    7.50
 -19   5  19   -4.50    3.80
  19   5 -19   10.70    6.50
  20   5 -20   -5.20    7.20
 -20   5  20    1.60    3.70
   0  -6   0  186.88   17.40
   0  -6   0  178.18   20.90
   0   6   0  180.68   16.90
   1  -6  -1   -7.20    3.00
   1  -6  -1    0.10    3.00
  -1  -6   1   -0.20    2.80
  -1  -6   1   -2.60    3.40
   1   6  -1   -0.70    2.70
  -1   6   1   -3.00    2.60
  -2  -6   2  221.38   21.10
  -2  -6   2  210.68   25.70
   2  -6  -2  203.78   21.30
   2   6  -2  233.78   21.00
   2   6  -2  241.28   21.00
   2   6  -2  229.78   20.90
  -2   6   2  233.58   20.90
  -3  -6   3   -2.70    3.50
   3  -6  -3    0.50    3.50
  -3  -6   3   -1.40    2.50
   3   6  -3   -1.50    2.70
   3   6  -3    0.80    1.40
   3   6  -3    1.30    1.60
  -4  -6   4  306.17   34.00
  -4  -6   4  320.27   27.80
   4  -6  -4  278.17   28.10
   4   6  -4  307.37   27.30
   4   6  -4  309.27   28.40
  -5  -6   5   58.39    8.40
  -5  -6   5   57.19    6.20
   5   6  -5   48.30    6.00
   5   6  -5   51.09    6.40
  -6  -6   6  310.37   29.70
  -6  -6   6  271.47   23.70
   6   6  -6  265.87   23.60
   6   6  -6  260.57   24.60
  -6   6   6  233.18   23.80
  -7  -6   7   46.40    7.60
  -7  -6   7   37.30    4.60
   7   6  -7   37.60    5.50
  -7   6   7   31.00    3.60
   7   6  -7   32.20    4.90
  -8  -6   8   30.30    6.50
   8   6  -8   34.40    5.00
  -8   6   8   23.80    3.20
   8   6  -8   29.90    4.80
  -9  -6   9   83.99   10.00
  -9   6   9   52.39    6.20
   9   6  -9   69.49    7.60
 -10  -6  10    1.10    4.70
  10   6 -10    0.20    3.70
 -10   6  10   -1.90    1.80
 -11  -6  11   38.30    7.40
 -11   6  11   18.50    3.40
  11   6 -11   29.40    5.50
 -12  -6  12   78.69   10.60
  12   6 -12   63.29    8.70
 -12   6  12   62.59    7.20
 -13  -6  13   16.40    6.80
  13   6 -13    4.70    5.20
 -13   6  13   10.40    3.10
 -14  -6  14   27.00    7.40
 -14   6  14   18.70    3.90
  14   6 -14   22.00    5.90
 -15  -6  15   10.70    6.90
  15   6 -15   14.00    6.20
 -15   6  15    6.20    3.30
 -16  -6  16   91.29   13.00
 -16   6  16   52.39    7.40
  16   6 -16   67.49    9.80
 -17  -6  17    7.90    8.10
 -17   6  17    1.60    3.60
  17   6 -17    0.40    6.80
 -18  -6  18   58.29   11.10
 -18   6  18   32.00    5.80
  18   6 -18   36.90    8.40
   0  -7   0   -3.00    3.10
   0  -7   0   -6.10    3.80
   0   7   0   -3.90    3.10
   1  -7  -1   45.70    8.60
  -1  -7   1   46.70    6.60
  -1  -7   1   49.50    8.40
   1  -7  -1   49.90    6.90
   1   7  -1   54.59    7.10
  -1   7   1   48.70    6.90
   2  -7  -2   38.60    7.90
  -2  -7   2   54.29    6.80
  -2  -7   2   46.80    8.60
   2  -7  -2   39.50    6.60
   2   7  -2   51.09    6.90
  -2   7   2   56.69    6.60
  -3  -7   3  109.99   12.80
  -3  -7   3   90.89   10.00
   3  -7  -3   77.39   10.30
   3   7  -3   95.59   10.00
  -4  -7   4   70.89   10.60
   4  -7  -4   58.39    8.50
  -4  -7   4   68.89    8.30
   4   7  -4   79.09    7.40
   4   7  -4   75.79    8.50
   5  -7  -5   36.50    6.20
  -5  -7   5   25.00    5.20
  -5  -7   5   37.00    7.80
   5   7  -5   33.80    4.50
   5   7  -5   37.70    5.80
   6  -7  -6   22.30    6.00
  -6  -7   6   30.20    7.00
   6   7  -6   28.20    4.40
   6   7  -6   34.50    5.50
  -7  -7   7   19.20    6.00
   7  -7  -7   14.10    5.10
   7   7  -7   16.20    3.90
   7   7  -7   17.80    4.60
  -8  -7   8   68.59    9.40
   8  -7  -8   33.10    7.40
   8   7  -8   54.29    6.60
   8   7  -8   49.50    7.30
  -9  -7   9    4.10    5.90
   9  -7  -9   -1.50    4.30
   9   7  -9   -2.70    3.60
   9   7  -9   -1.80    3.50
 -10  -7  10   70.09   10.70
  10  -7 -10   69.89    9.30
  10   7 -10   67.39    8.20
  10   7 -10   54.99    8.10
 -11  -7  11   -6.60    5.20
  11   7 -11    2.00    3.90
  11   7 -11    2.50    4.50
 -12  -7  12   66.59   10.20
  12   7 -12   53.39    7.70
 -12   7  12   38.10    5.30
 -13  -7  13   14.40    6.90
  13   7 -13    4.70    5.30
 -13   7  13    6.50    2.50
 -14  -7  14   40.80    9.00
  14   7 -14   26.80    6.80
 -14   7  14   29.10    4.30
 -15  -7  15   16.10    7.60
 -15   7  15    7.80    3.20
  15   7 -15   13.40    6.20
   0  -8   0   12.30    4.90
   0  -8   0   22.10    6.70
   0   8   0   25.60    5.50
  -1  -8   1   22.00    6.50
   1  -8  -1   25.70    5.20
  -1  -8   1   17.40    5.30
   1  -8  -1   22.50    6.30
  -1   8   1   23.50    5.40
   1   8  -1   21.40    5.30
   2  -8  -2   -2.20    4.30
   2  -8  -2   -1.80    4.10
  -2  -8   2   -5.80    4.40
  -2  -8   2   -3.80    3.70
   2   8  -2    5.20    4.10
  -3  -8   3   82.29   11.60
   3  -8  -3   51.99    8.60
   3  -8  -3   71.89   10.30
  -3  -8   3   65.39    8.40
   3   8  -3   82.19    8.80
   4  -8  -4   11.50    4.40
  -4  -8   4    5.10    5.50
   4   8  -4    4.50    4.10
  -5  -8   5   87.69   12.00
   5  -8  -5   67.29    9.40
   5   8  -5   87.69    9.70
   6  -8  -6   -9.10    4.40
  -6  -8   6    0.20    5.20
   6   8  -6   -3.60    3.80
  -7  -8   7   65.49   10.50
   7  -8  -7   43.90    7.80
   7   8  -7   56.69    8.00
  -8  -8   8   13.30    6.20
   8  -8  -8    1.30    4.70
   8   8  -8    2.40    3.90
  -9  -8   9   62.59   10.50
   9  -8  -9   31.30    7.40
   9   8  -9   47.80    7.50
   9   8  -9   44.90    6.70
 -10  -8  10    5.90    7.10
  10  -8 -10   -2.80    4.70
  10   8 -10    3.90    4.50
  10   8 -10   -3.50    4.20
 -11  -8  11   39.10    9.00
  11  -8 -11   20.30    6.90
  11   8 -11   37.80    6.60
  11   8 -11   36.60    6.80
  12  -8 -12   -1.70    5.50
 -12  -8  12   -5.80    6.10
  12   8 -12    9.00    4.90
  12   8 -12   -6.00    4.90
   0  -9   0   -3.90    4.40
   0  -9   0    4.90    5.50
   0   9   0    1.80    4.60
  -1  -9   1   49.00    9.40
   1  -9  -1   50.09    9.20
   1  -9  -1   40.80    7.20
   1   9  -1   42.00    7.60
   2  -9  -2    1.90    5.10
  -2  -9   2   -2.90    5.20
   2  -9  -2    1.70    4.90
   2   9  -2   -3.30    4.30
  -3  -9   3   28.60    7.80
   3  -9  -3   28.40    6.20
   3  -9  -3   23.10    7.10
   3   9  -3   34.60    6.70
   4  -9  -4    3.60    5.50
   4  -9  -4    5.40    4.70
  -4  -9   4    0.20    6.60
   4   9  -4    3.00    4.80
   5  -9  -5   22.20    5.80
  -5  -9   5   37.00    8.80
   5  -9  -5   11.70    6.50
   5   9  -5   24.90    6.10
  -6  -9   6   16.10    7.60
   6  -9  -6    1.30    5.40
   6   9  -6   12.50    5.30
   7  -9  -7    6.40    5.30
 -23   0  24   18.90    6.60
 -23   0  24    0.50    8.20
  23   0 -24    5.10    7.70
 -22   0  23    3.40    7.60
  22   0 -23   -0.80    7.20
 -22   0  23    3.40    5.00
  21   0 -22   31.40    9.30
 -21   0  22   59.29    8.30
 -21   0  22   45.50   10.50
  20   0 -21   -7.40    6.30
 -20   0  21   -4.80    4.30
 -20   0  21    3.50    6.60
  19   0 -20   16.30    7.20
 -19   0  20   29.70    6.00
 -19   0  20   15.50    7.20
 -18   0  19    8.50    4.40
  18   0 -19   -4.30    5.70
 -18   0  19   -3.30    4.50
 -17   0  18  135.79   13.00
 -17   0  18   86.59   14.70
  17   0 -18  126.59   13.60
 -16   0  17   -2.10    3.60
 -16   0  17    0.00    5.10
  16   0 -17   -1.90    5.20
 -15   0  16  112.89   11.40
  15   0 -16   96.49   11.80
 -15   0  16   96.19   13.40
 -14   0  15   -3.10    4.30
 -14   0  15   -0.40    3.00
  14   0 -15   -3.00    4.00
  13   0 -14   24.80    5.50
 -13   0  14   30.90    6.60
 -13   0  14   39.40    5.00
 -12   0  13   -0.90    2.50
  12   0 -13   -6.10    2.90
 -12   0  13   -0.70    3.70
 -11   0  12    0.10    3.40
 -11   0  12    3.60    2.50
  11   0 -12    5.60    3.10
 -10   0  11   -0.30    3.00
 -10   0  11   -1.40    1.90
  10   0 -11    1.60    2.60
   9   0 -10   55.89    6.80
  -9   0  10   69.39    6.90
  -9   0  10   56.79    7.80
  -8   0   9    1.40    2.20
  -8   0   9   -0.60    1.70
   8   0  -9   -2.50    1.90
  -7   0   8  489.45   44.80
  -7   0   8  538.95   51.59
   7   0  -8  423.06   44.80
  -6   0   7   -1.00    1.20
  -6   0   7    1.70    1.30
  -6   0   7    0.50    1.90
   6   0  -7   -1.00    1.40
   5   0  -6 2206.08  206.58
  -5   0   6 2282.07  206.68
  -5   0   6 2229.38  237.28
   5   0  -6 1910.21  206.58
   5   0  -6 2309.77  237.28
  -5   0   6 2615.84  206.68
  -4   0   5   -0.90    0.80
   4   0  -5    1.10    1.00
  -4   0   5    0.50    0.90
   4   0  -5   -0.70    0.80
   4   0  -5   -0.70    0.90
  -4   0   5    2.80    1.50
   3   0  -4  191.78   20.80
  -3   0   4  215.18   18.10
  -3   0   4  212.68   20.90
   3   0  -4  180.08   18.10
   3   0  -4  197.98   18.10
  -3   0   4  171.88   18.10
   2   0  -3    0.00    0.50
   2   0  -3    0.20    0.50
  -2   0   3    0.80    0.80
  -2   0   3    0.20    0.50
  -2   0   3   -0.60    0.50
   2   0  -3    0.20    0.40
   2   0  -3   -0.30    0.60
   1   0  -2   -1.60    0.30
  -1   0   2   -1.10    0.30
  -1   0   2   -1.50    0.30
  -1   0   2   -1.70    0.20
   1   0  -2   -1.30    0.20
  -1   0   2   -1.60    0.20
   1   0  -2   -1.80    0.20
   1   0  -2   -1.90    0.30
   0   0  -1   -3.30    0.10
   0   0   1   -3.40    0.10
   0   0   1   -3.40    0.10
   0   0   1   -3.40    0.10
   0   0  -1   -3.50    0.10
   0   0  -1   -3.10    0.20
   0   0  -1   -3.30    0.10
   0   0   1   -3.50    0.10
   1   0   0   -3.00    0.10
   1   0   0   -3.00    0.10
  -1   0   0   -2.90    0.10
   1   0   0   -3.00    0.10
  -1   0   0   -2.90    0.10
   2   0  -1   -2.60    0.30
  -2   0   1   -3.00    0.30
  -2   0   1   -3.50    0.20
   2   0  -1   -3.10    0.20
   2   0  -1   -3.30    0.20
   2   0  -1   -3.50    0.20
  -2   0   1   -3.10    0.20
   3   0  -2   17.20    1.90
  -3   0   2   19.40    2.20
  -3   0   2   18.00    1.90
  -3   0   2   16.50    1.90
   3   0  -2   13.40    1.90
   3   0  -2   19.40    2.20
   4   0  -3   -0.90    0.70
   4   0  -3    1.40    0.90
  -4   0   3    1.70    1.10
  -4   0   3   -1.10    0.60
  -4   0   3   -0.30    0.80
   4   0  -3   -1.10    0.80
   5   0  -4    5.40    1.60
  -5   0   4    5.20    1.30
   5   0  -4    6.00    1.40
  -5   0   4    7.80    1.80
  -5   0   4    5.20    1.30
   5   0  -4    3.70    1.30
  -6   0   5   -0.50    1.10
   6   0  -5    1.30    1.40
   6   0  -5   -0.50    1.00
   6   0  -5   -0.80    1.10
  -6   0   5    1.30    1.70
  -6   0   5   -2.00    1.00
  -7   0   6   53.49    6.40
  -7   0   6   48.10    5.50
  -7   0   6   57.99    5.50
   7   0  -6   47.90    5.60
  -8   0   7   -1.50    1.90
   8   0  -7   -1.10    1.40
  -8   0   7   -1.60    1.10
   9   0  -8   20.70    3.70
  -9   0   8   23.80    3.50
  -9   0   8   25.10    4.30
 -10   0   9   -0.90    2.60
 -10   0   9   -2.00    1.80
  10   0  -9   -4.60    2.10
 -11   0  10  101.89   10.40
 -11   0  10  103.99   12.10
  11   0 -10   95.69   10.50
 -12   0  11   -1.90    2.10
 -12   0  11   -3.20    3.10
  12   0 -11    2.20    3.00
 -13   0  12   14.30    4.50
 -13   0  12   14.70    3.20
  13   0 -12   15.30    3.80
 -14   0  13   -0.80    3.10
 -14   0  13   -0.50    2.70
  14   0 -13   -1.50    3.60
 -15   0  14   11.40    3.80
 -15   0  14   16.80    5.20
  15   0 -14   12.90    4.90
 -16   0  15    1.40    3.30
 -16   0  15    0.30    4.80
  16   0 -15    0.10    4.70
 -17   0  16  272.27   24.00
 -17   0  16  229.58   27.60
  17   0 -16  218.58   24.30
 -18   0  17    2.50    3.80
 -18   0  17    5.60    5.50
  18   0 -17   -2.50    5.30
  19   0 -18    6.10    5.00
 -19   0  18   10.30    4.40
 -19   0  18    5.50    5.90
 -20   0  19    2.90    6.20
  20   0 -19   -3.00    6.20
 -20   0  19    2.80    4.40
 -21   0  20   12.80    7.20
 -21   0  20   15.10    5.60
  21   0 -20   18.30    7.90
 -22   0  21    4.80    5.00
  22   0 -21    4.70    7.10
 -22   0  21   -6.40    6.20
 -23   0  22   55.39    8.00
  23   0 -22   35.90    9.60
 -23   0  22   32.20    9.70
  24   0 -23    3.20    8.10
 -24   0  23   -1.00    5.10
 -24   0  23    1.60    7.50
  23  -1 -24   15.80    7.80
  23   1 -24    9.30    8.90
  22  -1 -23   28.30    8.50
 -22  -1  23   20.80    9.20
 -22  -1  23   39.90    7.20
  22   1 -23   24.40    9.30
 -22   1  23   15.40    8.70
 -22   1  23   43.20    7.30
  21  -1 -22    8.90    7.00
 -21  -1  22    1.10    7.50
 -21  -1  22   24.20    6.00
 -21   1  22    5.40    7.20
 -21   1  22   28.10    6.10
  21   1 -22   15.10    8.40
  20  -1 -21   21.30    7.20
 -20  -1  21    8.70    7.60
 -20  -1  21   24.60    5.80
  20   1 -21   31.00    8.50
 -20   1  21   23.30    5.70
 -20   1  21   10.40    7.50
 -19  -1  20   10.70    4.60
 -19  -1  20   -5.10    6.40
  19  -1 -20   13.00    6.50
 -19   1  20    5.30    4.30
  19   1 -20   15.00    7.10
 -19   1  20   -3.40    6.00
 -18  -1  19   53.99    7.50
  18  -1 -19   48.10    8.30
 -18  -1  19   31.50    9.00
  18   1 -19   58.19    9.30
 -18   1  19   34.80    8.70
 -18   1  19   51.19    7.30
  17  -1 -18   17.10    5.90
 -17  -1  18   20.50    5.00
 -17  -1  18   13.20    6.60
 -17   1  18   19.80    5.00
  17   1 -18   19.20    6.80
 -17   1  18   14.50    6.70
  16  -1 -17   71.19   10.00
 -16  -1  17  104.59    9.90
 -16  -1  17   83.99   11.70
 -16   1  17   83.19    9.50
 -16   1  17   71.39   11.60
  16   1 -17   69.79   10.40
 -15  -1  16    3.40    5.30
 -15  -1  16    1.40    3.30
  15  -1 -16    5.80    4.50
  15   1 -16    5.90    5.00
 -15   1  16    2.90    3.50
 -15   1  16    7.80    5.30
  14  -1 -15  161.78   16.50
 -14  -1  15  178.38   16.30
 -14  -1  15  143.69   19.00
 -14   1  15  149.29   18.80
  14   1 -15  142.79   16.60
 -14   1  15  172.18   16.20
  13  -1 -14    4.60    4.00
 -13  -1  14   16.10    5.30
 -13  -1  14   15.80    3.80
 -13   1  14   10.20    3.50
  13   1 -14   10.40    4.50
 -13   1  14   10.80    4.70
  12  -1 -13   -1.60    3.20
 -12  -1  13    8.70    3.10
 -12  -1  13    4.50    4.10
 -12   1  13    1.80    2.70
 -12   1  13    1.80    3.60
  12   1 -13    2.60    3.70
  11  -1 -12   19.50    4.40
 -11  -1  12   33.10    5.80
 -11  -1  12   34.70    4.70
  11   1 -12   21.00    4.80
 -11   1  12   25.50    5.20
 -11   1  12   26.50    4.30
 -10  -1  11  112.79   11.90
 -10  -1  11  107.19   14.00
  10  -1 -11  142.59   12.20
 -10   1  11  105.59   13.70
  10   1 -11  118.49   12.30
 -10   1  11  124.69   12.00
  -9  -1  10  501.25   54.79
  -9  -1  10  528.15   47.60
   9  -1 -10  507.05   47.60
  -9   1  10  493.75   54.59
   9   1 -10  488.25   47.70
  -9   1  10  501.15   47.50
   9   1 -10  547.05   45.00
  -8  -1   9  543.25   60.49
   8  -1  -9  543.05   52.49
  -8  -1   9  555.74   52.49
  -8   1   9  585.04   52.49
  -8   1   9  540.95   60.19
   8   1  -9  550.14   52.69
   8   1  -9  632.14   49.80
   7  -1  -8  303.67   29.60
  -7  -1   8  321.67   34.20
  -7  -1   8  310.87   29.60
  -7   1   8  376.96   29.70
   7   1  -8  271.07   29.60
   7   1  -8  341.87   28.00
  -7   1   8  301.37   33.90
  -7   1   8  297.97   29.50
   6  -1  -7  112.19   10.50
  -6  -1   7  118.69   10.60
  -6  -1   7  109.29   12.30
   6   1  -7  105.29   10.60
  -6   1   7   93.49   10.40
   6   1  -7  110.99    9.80
  -6   1   7  105.69   12.10
   6   1  -7  106.09   10.70
   5  -1  -6  337.27   35.50
   5  -1  -6  379.76   35.50
  -5  -1   6  382.66   33.60
   5  -1  -6  408.36   40.80
  -5  -1   6  365.76   35.50
  -5  -1   6  389.86   40.90
   5   1  -6  372.36   35.60
  -5   1   6  365.56   35.50
  -5   1   6  369.66   40.70
   5   1  -6  352.56   35.60
  -5   1   6  436.06   35.50
   5   1  -6  431.86   33.70
  -4  -1   5  207.48   17.40
  -4  -1   5  175.58   20.00
  -4  -1   5  176.98   16.30
   4  -1  -5  208.38   20.00
   4  -1  -5  186.48   17.30
   4  -1  -5  157.68   17.20
  -4  -1   5  190.08   17.40
   4   1  -5  153.08   17.30
  -4   1   5  179.58   17.30
  -4   1   5  183.28   19.90
   4   1  -5  207.78   20.10
  -4   1   5  200.38   17.30
  -3  -1   4   49.40    5.90
  -3  -1   4   62.49    5.50
   3  -1  -4   75.39    6.90
   3  -1  -4   56.59    5.80
  -3  -1   4   61.69    6.90
  -3  -1   4   59.59    5.90
   3  -1  -4   53.39    5.80
   3   1  -4   59.29    6.90
   3   1  -4   60.59    6.00
  -3   1   4   70.79    5.90
  -3   1   4   53.29    5.80
   3   1  -4   65.09    5.50
   3   1  -4   57.39    6.00
   2  -1  -3  673.43   56.59
  -2  -1   3  552.34   65.09
   2  -1  -3  533.35   56.59
  -2  -1   3  565.14   56.69
  -2  -1   3  679.43   56.69
  -2  -1   3  596.24   54.09
   2   1  -3  683.63   54.09
   2   1  -3  668.53   56.69
   2   1  -3  573.04   56.69
   2   1  -3  627.04   65.09
  -2   1   3  713.53   56.59
  -2   1   3  537.75   56.59
  -1  -1   2    8.70    1.00
  -1  -1   2    6.40    1.00
  -1  -1   2    7.10    0.90
  -1  -1   2    6.70    1.30
   1  -1  -2    4.60    0.80
   1  -1  -2    5.20    0.80
  -1   1   2    4.60    0.90
   1   1  -2    7.30    1.40
  -1   1   2    2.30    0.80
   1   1  -2    4.10    0.90
   1   1  -2    6.50    1.00
   1   1  -2    5.20    1.00
   0  -1  -1 2208.88  188.38
   0  -1   1 2378.96  188.38
   0  -1   1 1823.82  188.38
   0  -1   1 1794.72  216.38
   0  -1  -1 2275.27  188.38
   0   1   1 1844.62  188.38
   0   1   1 2243.38  175.08
   0   1  -1 1792.82  188.58
   0   1  -1 2193.18  175.08
   1  -1   0   46.40    4.80
   1  -1   0   55.69    4.80
   1  -1   0   43.40    4.60
   1  -1   0   58.79    4.90
  -1  -1   0   55.59    4.80
  -1   1   0   51.59    4.80
   1   1   0   46.30    4.80
  -1   1   0   53.39    4.60
   2  -1  -1  392.76   38.10
   2  -1  -1  388.16   38.10
  -2  -1   1  484.95   38.20
  -2  -1   1  348.47   43.80
  -2  -1   1  410.46   38.10
   2   1  -1  458.75   38.20
  -2   1   1  462.15   38.10
  -2   1   1  421.96   38.10
   2   1  -1  418.26   43.80
   2   1  -1  370.36   38.10
  -3  -1   2  633.14   67.49
  -3  -1   2  582.84   58.69
   3  -1  -2  666.43   58.69
   3  -1  -2  551.04   58.69
   3   1  -2  650.23   58.79
   3   1  -2  654.93   67.49
   3   1  -2  662.13   58.79
  -3   1   2  726.33   58.79
  -3   1   2  636.44   58.69
  -4  -1   3  189.78   17.80
   4  -1  -3  177.28   17.80
   4  -1  -3  198.38   17.80
  -4  -1   3  178.38   20.50
  -4   1   3  198.38   17.80
   4   1  -3  196.18   17.90
   4   1  -3  189.28   20.50
   4   1  -3  201.28   17.90
  -5  -1   4   58.49    6.00
  -5  -1   4   70.19    6.00
  -5  -1   4   53.79    6.90
   5  -1  -4   71.29    7.10
   5  -1  -4   62.89    6.00
   5  -1  -4   47.50    5.90
   5   1  -4   61.69    6.90
  -5   1   4   62.09    6.00
   5   1  -4   57.89    5.30
   5   1  -4   54.69    6.00
  -5   1   4   69.99    6.00
   5   1  -4   56.49    6.00
   6  -1  -5  170.58   19.10
  -6  -1   5  230.78   19.30
   6  -1  -5  209.28   19.20
   6  -1  -5  236.88   22.30
  -6  -1   5  200.68   19.20
  -6  -1   5  201.88   22.10
   6   1  -5  204.98   22.10
   6   1  -5  210.28   19.30
   6   1  -5  193.18   18.00
  -6   1   5  212.38   19.20
   6   1  -5  192.28   19.30
   7  -1  -6    4.60    1.80
  -7  -1   6    7.80    2.30
  -7  -1   6    5.10    1.70
   7   1  -6    7.20    2.00
  -7   1   6    7.30    2.10
   7   1  -6    7.20    1.00
   7   1  -6    5.90    1.80
  -7   1   6   10.00    1.80
  -7   1   6    7.40    1.80
  -8  -1   7  181.08   19.50
  -8  -1   7  179.78   16.90
   8  -1  -7  169.58   16.90
   8   1  -7  153.78   16.90
  -8   1   7  212.88   16.90
  -8   1   7  162.88   19.30
   8   1  -7  184.18   15.60
  -8   1   7  163.78   16.80
  -9  -1   8  212.88   24.30
   9  -1  -8  215.28   21.00
  -9  -1   8  216.48   21.00
   9   1  -8  229.08   19.50
  -9   1   8  219.98   24.10
  -9   1   8  227.28   21.00
   9   1  -8  214.98   21.30
 -10  -1   9    9.30    2.70
 -10  -1   9   11.70    3.50
  10  -1  -9    6.10    2.90
 -10   1   9    7.70    2.50
  10   1  -9   10.90    1.60
  10   1  -9    6.60    3.20
 -10   1   9    9.10    3.10
 -11  -1  10    2.50    2.30
 -11  -1  10    5.30    3.40
  11  -1 -10   -2.40    2.50
 -11   1  10    2.20    2.70
 -11   1  10    2.80    2.30
  11   1 -10   -0.70    3.10
  11   1 -10    1.00    1.30
 -12  -1  11   15.70    4.00
  12  -1 -11   11.20    3.60
 -12  -1  11   15.60    3.40
 -12   1  11   13.80    4.00
  12   1 -11   12.10    2.10
  12   1 -11   17.70    4.20
 -12   1  11   12.60    3.20
 -13  -1  12   27.60    5.70
  13  -1 -12   33.40    5.10
 -13  -1  12   25.40    4.40
  13   1 -12   24.20    4.90
 -13   1  12   18.40    5.00
 -13   1  12   23.60    4.20
  14  -1 -13   32.40    5.60
 -14  -1  13   34.80    5.10
 -14  -1  13   24.50    6.10
 -14   1  13   30.30    4.80
  14   1 -13   31.50    5.90
 -14   1  13   19.80    5.60
 -15  -1  14   12.00    5.30
  15  -1 -14    8.30    4.50
 -15  -1  14   15.70    3.60
  15   1 -14   11.50    5.10
 -15   1  14    8.50    3.70
 -15   1  14   11.30    4.20
 -16  -1  15   71.99   11.20
  16  -1 -15   84.89   10.00
 -16  -1  15   90.39    9.40
 -16   1  15   87.89    9.40
  16   1 -15   78.59    9.90
 -16   1  15   64.29   10.90
 -17  -1  16   86.09    8.40
  17  -1 -16   66.39    8.80
 -17  -1  16   41.70    9.60
 -17   1  16   38.70    9.30
  17   1 -16   67.59    9.70
 -17   1  16   80.79    8.30
  18  -1 -17   37.40    7.10
 -18  -1  17   33.20    5.60
 -18   1  17   20.90    5.20
  18   1 -17   37.40    7.70
 -18   1  17   14.50    6.60
 -19  -1  18   17.90    4.80
  19  -1 -18    5.20    6.00
 -19  -1  18    6.20    5.10
  19   1 -18    5.30    6.40
 -19   1  18   16.20    4.80
 -19   1  18    8.70    6.10
 -20  -1  19   32.00    6.20
 -20  -1  19   17.60    7.40
  20  -1 -19   26.30    7.20
 -20   1  19   17.70    7.50
 -20   1  19   35.90    6.30
  20   1 -19   27.60    7.20
  21  -1 -20    5.70    6.40
 -21  -1  20   19.70    5.60
 -21  -1  20    4.60    7.00
 -21   1  20   13.40    5.20
  21   1 -20   13.20    7.60
 -21   1  20    9.70    7.20
 -22  -1  21    7.00    7.20
 -22  -1  21   14.20    5.40
  22  -1 -21   16.80    7.60
  22   1 -21    7.30    8.10
 -22   1  21   13.90    6.00
 -23  -1  22    3.90    5.20
  23  -1 -22    7.80    7.30
 -23  -1  22   -3.40    7.10
  23   1 -22   -1.30    7.90
 -23   1  22    1.70    4.90
 -24  -1  23    7.80    5.90
  24  -1 -23   13.40    8.80
  24   1 -23    9.50    8.70
 -24   1  23   16.10    5.80
 -22  -2  23   11.30    5.30
 -22  -2  23   -3.50    7.50
 -22   2  23    5.70    5.60
  22   2 -23   10.50    8.30
 -21  -2  22    1.50    4.80
 -21  -2  22   -0.20    7.60
  21   2 -22    0.10    7.60
 -21   2  22   -0.90    4.10
 -20  -2  21   -3.60    7.00
 -20  -2  21    1.90    4.50
  20  -2 -21   -4.70    5.30
 -20   2  21    2.50    4.20
  20   2 -21   -5.90    6.90
 -19  -2  20   -2.90    6.70
 -19  -2  20    4.70    4.50
  19  -2 -20    2.00    5.50
  19   2 -20    3.60    6.90
 -19   2  20    0.60    3.90
  18  -2 -19   45.40    8.80
 -18  -2  19   55.99   10.90
 -18  -2  19   77.09    8.50
 -18   2  19   60.59    7.90
  18   2 -19   60.69   10.20
 -17  -2  18   20.90    5.00
 -17  -2  18   12.10    6.90
  17  -2 -18   16.20    5.80
 -17   2  18   16.80    4.60
  17   2 -18   14.80    6.70
  16  -2 -17   59.89    8.40
 -16  -2  17   60.89    7.50
 -16  -2  17   48.70    9.90
  16   2 -17   54.69    9.30
 -16   2  17   58.89    7.30
 -15  -2  16    4.00    3.50
 -15  -2  16    3.60    5.50
  15  -2 -16   -1.20    4.00
 -15   2  16   -0.80    3.50
  15   2 -16   -5.80    4.60
 -14  -2  15  379.86   32.90
  14  -2 -15  376.16   33.00
 -14  -2  15  287.07   37.80
  14   2 -15  325.27   33.30
 -14   2  15  341.67   32.70
 -13  -2  14    9.90    3.00
  13  -2 -14    8.10    4.40
 -13  -2  14   14.50    5.40
  13   2 -14    0.20    4.40
 -13   2  14   13.50    3.50
 -12  -2  13  414.86   42.10
 -12  -2  13  442.16   48.80
  12  -2 -13  465.85   42.30
  12   2 -13  478.35   42.70
 -12   2  13  446.86   42.10
 -11  -2  12  119.89   13.80
  11  -2 -12   97.89   11.50
 -11  -2  12  111.69   11.60
  11   2 -12  127.79   10.60
 -11   2  12  109.99   11.50
  11   2 -12   99.09   12.10
 -10  -2  11  672.03   70.19
  10  -2 -11  819.82   70.39
 -10  -2  11  661.33   80.89
  10   2 -11  835.52   66.79
  10   2 -11  792.82   70.79
 -10   2  11  769.12   70.29
  -9  -2  10  428.26   48.90
   9  -2 -10  485.45   42.40
  -9  -2  10  438.86   42.40
   9   2 -10  393.56   42.50
  -9   2  10  462.65   42.40
   9   2 -10  500.65   40.10
  -8  -2   9  181.48   22.30
  -8  -2   9  198.88   19.30
   8  -2  -9  225.88   19.40
   8   2  -9  222.48   18.10
  -8   2   9  191.38   19.20
   8   2  -9  180.38   19.40
  -7  -2   8  720.83   76.09
  -7  -2   8  715.33   66.09
   7  -2  -8  711.63   65.99
  -7  -2   8  706.63   62.69
   7   2  -8  779.22   62.79
   7   2  -8  693.53   66.19
  -7   2   8  676.63   65.99
   6  -2  -7  420.46   35.20
  -6  -2   7  371.96   35.20
  -6  -2   7  381.56   33.30
  -6  -2   7  337.17   40.60
   6   2  -7  370.86   35.40
   6   2  -7  402.56   33.40
   6   2  -7  373.86   35.40
  -6   2   7  364.16   35.10
  -5  -2   6    1.00    0.90
  -5  -2   6    0.30    1.20
  -5  -2   6   -0.60    1.80
   5  -2  -6   -2.10    1.10
   5   2  -6    1.30    0.90
  -5   2   6   -0.40    1.20
   5   2  -6    1.00    1.50
   5   2  -6   -2.10    1.50
  -5   2   6   -1.80    1.10
  -4  -2   5   39.90    4.60
  -4  -2   5   43.00    4.30
   4  -2  -5   48.20    4.60
   4  -2  -5   45.10    4.60
  -4  -2   5   38.70    5.60
   4   2  -5   53.39    4.40
   4   2  -5   50.89    5.00
   4   2  -5   41.50    4.80
  -4   2   5   55.19    4.70
  -4   2   5   38.30    4.60
  -3  -2   4    3.40    1.00
  -3  -2   4    1.10    1.50
  -3  -2   4    0.20    0.80
   3  -2  -4    0.80    0.70
   3  -2  -4    1.00    0.80
  -3  -2   4    1.20    0.80
  -3   2   4    0.80    0.80
   3   2  -4    1.10    0.90
  -3   2   4    1.60    0.90
   3   2  -4   -0.20    1.10
   3   2  -4    1.10    1.20
   3   2  -4    0.90    1.30
  -2  -2   3   17.40    2.10
  -2  -2   3   17.90    2.80
   2  -2  -3   16.80    1.90
   2  -2  -3   16.80    2.10
  -2  -2   3   18.50    2.10
   2  -2  -3   19.00    1.90
  -2  -2   3   17.40    2.00
   2   2  -3   18.60    2.10
   2   2  -3   20.60    2.80
   2   2  -3   15.80    2.10
   2   2  -3   18.30    2.20
  -2   2   3   17.40    1.90
   1  -2  -2   12.70    1.20
  -1  -2   2   11.90    1.50
  -1  -2   2   12.60    1.40
   1  -2  -2    8.50    1.60
   1  -2  -2   11.50    1.20
  -1  -2   2   13.60    1.70
  -1  -2   2    7.70    2.10
   1   2  -2   10.40    1.50
   1   2  -2    8.00    1.50
   1   2  -2    9.60    1.70
   1   2  -2   11.60    1.60
  -1   2   2   10.40    1.70
  -1   2   2   10.30    1.30
  -1   2   2   12.10    1.30
   0  -2   1   43.00    5.30
   0  -2   1   44.30    4.30
   0  -2  -1   45.00    4.20
   0  -2   1   38.70    4.20
   0  -2   1   46.80    4.20
   0  -2   1   50.99    4.30
   0   2  -1   44.20    4.30
   0   2   1   44.70    4.30
   0   2  -1   43.40    4.30
   1  -2   0   -0.60    0.40
  -1  -2   0   -0.60    0.30
   1  -2   0    0.00    1.00
  -1  -2   0   -0.10    0.30
   1  -2   0   -0.60    0.70
   1  -2   0   -0.10    0.40
   1   2   0   -1.20    0.50
  -1   2   0   -1.70    0.80
   1   2   0   -1.30    0.40
  -1   2   0   -1.10    0.40
   1   2   0   -0.90    0.90
  -1   2   0   -0.50    0.50
  -2  -2   1    5.60    0.90
   2  -2  -1    5.00    0.80
  -2  -2   1    4.00    1.40
  -2  -2   1    4.80    0.80
   2  -2  -1    5.00    0.80
   2  -2  -1    4.60    1.20
  -2   2   1    4.00    1.20
  -2   2   1    6.20    0.90
   2   2  -1    6.70    1.10
  -3  -2   2  168.48   13.60
   3  -2  -2  150.88   12.80
  -3  -2   2  146.09   13.60
  -3  -2   2  147.79   13.00
  -3  -2   2  138.39   15.80
   3  -2  -2  128.29   13.50
   3   2  -2  155.78   13.70
  -3   2   2  141.39   13.50
   3   2  -2  134.99   13.60
   3   2  -2  148.89   15.80
  -4  -2   3   89.29   10.40
  -4  -2   3   89.89    8.30
  -4  -2   3   91.19    8.90
   4  -2  -3   88.89    8.80
   4  -2  -3   93.89    8.80
  -4  -2   3  103.29    8.90
  -4   2   3   90.19    8.80
   4   2  -3   91.09    9.00
   4   2  -3   89.49    9.00
   4   2  -3   90.99   10.40
  -4   2   3  101.79    8.90
  -5  -2   4  209.28   18.40
  -5  -2   4  200.98   19.50
   5  -2  -4  179.38   19.40
  -5  -2   4  205.88   22.60
   5  -2  -4  210.98   19.50
   5   2  -4  219.28   22.70
  -5   2   4  250.87   19.60
   5   2  -4  209.38   19.70
   5   2  -4  205.18   19.70
  -5   2   4  206.48   19.50
  -6  -2   5  345.07   40.30
   6  -2  -5  427.36   35.00
  -6  -2   5  377.06   35.00
  -6   2   5  376.76   34.90
   6   2  -5  349.96   35.00
   6   2  -5  395.46   33.10
   6   2  -5  362.76   35.10
  -7  -2   6  142.09   14.20
   7  -2  -6  140.39   14.20
  -7  -2   6  142.29   16.50
  -7   2   6  163.48   14.20
   7   2  -6  153.48   13.10
   7   2  -6  142.59   14.40
   7   2  -6  144.59   14.40
  -7   2   6  154.58   14.20
  -8  -2   7  278.77   26.50
  -8  -2   7  246.08   30.40
   8  -2  -7  284.27   26.50
  -8   2   7  331.17   26.50
   8   2  -7  294.27   26.80
   8   2  -7  264.67   24.70
   8   2  -7  267.87   26.60
  -8   2   7  295.97   26.40
  -9  -2   8  109.29   13.80
  -9  -2   8  113.09   11.80
   9  -2  -8  123.69   12.00
  -9   2   8  149.99   12.00
   9   2  -8  122.39   10.70
   9   2  -8  105.59   12.10
  -9   2   8  114.89   11.80
 -10  -2   9  957.30   83.89
 -10  -2   9  825.62   96.39
  10  -2  -9  981.70   83.89
  10   2  -9  962.80   79.49
  10   2  -9  809.12   83.99
 -10   2   9  902.31   83.79
  11  -2 -10   56.19    7.40
 -11  -2  10   74.49    9.10
 -11  -2  10   67.19    7.50
  11   2 -10   75.59    6.40
 -11   2  10   68.49    7.40
  11   2 -10   56.99    8.00
  12  -2 -11  463.85   40.00
 -12  -2  11  440.66   39.80
 -12  -2  11  391.46   45.90
 -12   2  11  431.36   39.70
  12   2 -11  385.46   40.20
 -13  -2  12  249.68   30.50
 -13  -2  12  317.87   26.50
  13  -2 -12  238.18   26.30
  13   2 -12  303.17   24.40
 -13   2  12  267.47   26.20
  13   2 -12  251.27   26.80
 -14  -2  13  282.07   23.90
 -14  -2  13  231.38   27.50
  14  -2 -13  254.67   23.90
 -14   2  13  231.38   23.50
  14   2 -13  218.28   24.20
  15  -2 -14   48.10    7.60
 -15  -2  14   55.49    7.00
 -15  -2  14   55.59    9.20
 -15   2  14   55.59    7.10
  15   2 -14   58.59    8.60
 -16  -2  15  108.29   13.90
  16  -2 -15  105.49   11.60
 -16  -2  15   99.69   11.10
  16   2 -15   86.39   11.90
 -16   2  15  110.79   11.20
 -17  -2  16    3.70    3.80
 -17  -2  16   -3.70    5.10
  17  -2 -16    2.30    4.60
  17   2 -16   -6.40    5.20
 -17   2  16   -1.60    3.20
 -18  -2  17    2.20    5.90
  18  -2 -17   10.10    5.10
 -18  -2  17   -0.10    3.70
 -18   2  17    8.90    4.00
  18   2 -17    2.30    6.00
  19  -2 -18   -1.70    5.00
 -19  -2  18    3.30    6.40
 -19  -2  18    6.00    4.10
  19   2 -18    0.30    5.00
 -19   2  18    1.60    3.70
 -20  -2  19    9.60    8.00
  20  -2 -19   15.20    6.80
 -20  -2  19   25.50    5.60
  20   2 -19   19.70    7.60
 -20   2  19   19.80    5.00
 -21  -2  20   -2.20    6.80
  21  -2 -20   -0.40    5.70
 -21  -2  20   11.30    5.00
  21   2 -20    1.40    7.40
 -21   2  20   -4.90    3.90
 -22  -2  21    3.00    4.80
 -22  -2  21   -2.20    7.20
 -22   2  21    0.90    4.40
  22   2 -21   -1.10    7.30
 -23  -2  22   -3.40    4.30
 -23  -2  22   -8.50    7.70
  23   2 -22    6.60    8.00
 -23   2  22   -0.50    4.40
 -21  -3  22   -2.00    8.20
 -21  -3  22    4.60    5.40
 -21   3  22    1.20    5.00
  21   3 -22   -5.40    7.60
 -20  -3  21   97.19   11.30
 -20  -3  21   67.39   14.50
  20   3 -21  102.89   14.30
 -20   3  21  108.59   11.70
 -19  -3  20    4.70    7.20
 -19  -3  20    0.90    4.20
 -19   3  20    6.90    4.20
  19   3 -20   -2.40    6.80
 -18  -3  19  109.49   17.60
 -18  -3  19  158.98   14.80
 -18   3  19  135.59   14.30
  18   3 -19  129.69   16.00
 -17  -3  18   28.80    5.40
 -17  -3  18   21.50    7.40
 -17   3  18   16.80    4.70
  17   3 -18    9.60    6.70
  16  -3 -17  133.99   13.80
 -16  -3  17  103.19   16.30
 -16  -3  17  133.99   13.60
  16   3 -17  113.89   15.00
 -16   3  17  142.89   13.70
 -15  -3  16   13.70    6.00
 -15  -3  16   11.50    3.80
  15  -3 -16    0.90    3.90
  15   3 -16    3.80    5.10
 -15   3  16    6.30    3.40
 -14  -3  15   91.29   10.50
  14  -3 -15  119.19   11.00
 -14  -3  15   83.39   12.90
  14   3 -15   84.59   11.30
 -14   3  15  102.89   10.50
  13  -3 -14   -0.20    3.00
 -13  -3  14    2.70    2.90
 -13  -3  14   -1.40    4.40
 -13   3  14   -1.20    2.90
  13   3 -14   -2.50    3.90
  12  -3 -13   71.69    8.00
 -12  -3  13   55.39    9.60
 -12  -3  13   75.99    7.90
  12   3 -13   66.59    8.50
 -12   3  13   71.49    7.70
  11  -3 -12    3.20    2.80
 -11  -3  12   10.40    2.80
 -11  -3  12    1.10    3.90
  11   3 -12    4.00    3.50
  11   3 -12    4.00    1.80
 -11   3  12    3.70    2.60
 -10  -3  11  167.58   14.80
 -10  -3  11  152.98   17.40
  10  -3 -11  122.09   14.40
 -10   3  11  149.49   14.50
  10   3 -11  146.29   13.50
 -10   3  11  179.68   14.80
  10   3 -11  130.29   15.00
  -9  -3  10   12.90    4.20
  -9  -3  10   16.60    2.00
   9  -3 -10   15.30    2.80
  -9  -3  10   15.90    3.00
  -9   3  10   16.90    3.20
   9   3 -10   16.10    2.30
  -9   3  10   18.90    3.00
   9   3 -10   13.20    3.90
  -8  -3   9   15.00    2.00
   8  -3  -9   13.90    2.50
  -8  -3   9   10.40    3.70
  -8  -3   9   11.00    2.70
   8   3  -9   14.70    2.10
   8   3  -9   15.70    3.30
  -8   3   9   18.30    2.80
  -8   3   9   12.40    2.50
  -7  -3   8    0.50    2.60
   7  -3  -8   -0.60    1.50
  -7  -3   8    3.00    1.80
  -7  -3   8    1.70    1.10
   7   3  -8    2.50    2.20
  -7   3   8    0.70    1.60
   7   3  -8    1.80    2.30
   7   3  -8    2.80    1.40
  -7   3   8    1.60    1.60
  -6  -3   7  163.18   20.20
  -6  -3   7  183.58   16.30
   6  -3  -7  179.38   17.20
  -6  -3   7  174.58   17.30
  -6   3   7  217.18   17.30
  -6   3   7  165.78   17.20
   6   3  -7  163.58   17.40
   6   3  -7  180.68   17.50
   6   3  -7  202.48   16.40
  -5  -3   6    0.30    2.30
   5  -3  -6    0.30    1.10
  -5  -3   6    1.70    1.40
  -5  -3   6    3.40    1.30
  -5   3   6    3.60    1.40
   5   3  -6    4.60    1.40
   5   3  -6    2.70    1.90
   5   3  -6    1.30    1.80
  -5   3   6    2.30    1.40
  -4  -3   5  413.26   48.90
  -4  -3   5  462.85   40.40
   4  -3  -5  506.45   42.20
  -4  -3   5  431.06   42.30
   4   3  -5  515.55   40.50
   4   3  -5  477.05   42.40
   4   3  -5  432.66   42.40
  -4   3   5  421.36   42.10
   3  -3  -4   10.10    1.50
  -3  -3   4   13.20    3.00
   3  -3  -4   12.80    1.50
  -3  -3   4   10.00    1.90
  -3  -3   4    9.50    1.80
   3   3  -4   10.10    2.10
  -3   3   4   12.10    1.60
   3   3  -4   10.50    2.00
  -2  -3   3  945.71   85.69
  -2  -3   3  860.21   85.69
  -2  -3   3  856.21   98.89
   2  -3  -3  925.71   85.49
  -2  -3   3  953.70   82.09
   2   3  -3  960.70   79.99
  -2   3   3  958.30   85.49
  -2   3   3 1070.59   85.59
   2   3  -3  808.52   85.69
   2   3  -3 1003.90   85.79
  -1  -3   2   19.90    2.30
  -1  -3   2   22.20    3.70
  -1  -3   2   20.90    2.30
  -1  -3   2   20.70    2.70
   1   3  -2   22.80    2.50
  -1   3   2   22.60    2.80
   1   3  -2   23.00    3.00
   0  -3   1  937.71  102.09
   0  -3   1  859.61   88.29
   0  -3   1  982.50   84.79
   0  -3   1 1021.70   88.29
   0   3   1  963.30   82.49
   0   3  -1  986.40   88.39
   0   3  -1 1009.60   88.39
   0   3  -1  963.80   82.49
  -1  -3   0  129.99   13.40
   1  -3   0  120.59   11.00
   1  -3   0  122.39   11.20
   1  -3   0  115.89   11.00
  -1   3   0  121.59   11.10
  -1   3   0  110.09   10.80
   1   3   0  125.99   10.90
  -1   3   0  119.89   11.10
   1   3   0  106.39   11.00
   1   3   0  128.59   11.10
  -2  -3   1 1454.15  133.49
  -2  -3   1 1606.54  133.59
   2  -3  -1 1440.56  133.49
  -2  -3   1 1386.26  153.88
   2  -3  -1 1261.27  133.49
  -2   3   1 1580.34  133.59
  -2   3   1 1583.44  124.59
   2   3  -1 1581.64  133.69
  -2   3   1 1534.85  133.59
   2   3  -1 1286.47  133.59
   2   3  -1 1361.26  124.49
  -3  -3   2   57.89    5.20
   3  -3  -2   46.90    5.10
  -3  -3   2   50.59    5.20
  -3  -3   2   51.09    6.60
   3  -3  -2   51.99    5.10
  -3  -3   2   58.09    5.20
  -3   3   2   58.19    5.20
   3   3  -2   56.29    5.40
  -3   3   2   52.09    5.20
  -4  -3   3  776.42   66.29
   4  -3  -3  829.82   69.19
  -4  -3   3  779.52   69.29
  -4  -3   3  686.93   79.89
   4  -3  -3  696.23   69.19
   4   3  -3  758.02   69.39
  -4   3   3  791.42   69.19
   4   3  -3  718.03   69.39
  -5  -3   4   64.79    5.90
  -5  -3   4   64.69    6.30
  -5  -3   4   66.99    7.80
   5  -3  -4   63.99    6.20
  -5   3   4   60.59    6.20
   5   3  -4   59.49    6.50
  -5   3   4   64.59    6.20
   5   3  -4   58.49    6.50
  -6  -3   5  451.55   40.20
  -6  -3   5  431.56   38.20
   6  -3  -5  479.75   40.20
  -6  -3   5  396.36   46.40
  -6   3   5  424.46   40.10
   6   3  -5  402.36   40.30
   6   3  -5  452.55   40.40
  -7  -3   6    3.80    1.00
  -7  -3   6    4.90    1.60
  -7  -3   6    5.60    2.50
   7  -3  -6    1.80    1.50
   7   3  -6    2.80    1.90
  -7   3   6    4.00    1.70
  -7   3   6    2.80    1.70
   7   3  -6    3.30    2.00
   8  -3  -7   75.39    7.40
  -8  -3   7   73.49    7.30
  -8  -3   7   61.99    8.70
  -8  -3   7   68.19    6.40
   8   3  -7   73.79    7.80
  -8   3   7   72.39    7.30
  -8   3   7   90.19    7.50
   8   3  -7   59.39    7.70
  -9  -3   8   18.20    3.00
  -9  -3   8   19.10    4.00
   9  -3  -8   17.10    3.00
  -9   3   8   25.20    3.20
   9   3  -8   15.70    3.60
  -9   3   8   16.40    3.00
 -10  -3   9   55.39    5.90
  10  -3  -9   50.19    5.90
 -10  -3   9   45.60    7.10
  10   3  -9   44.40    6.40
 -10   3   9   63.59    5.90
 -10   3   9   50.09    5.70
  11  -3 -10    0.70    2.20
 -11  -3  10    2.90    2.20
 -11  -3  10   -1.80    3.00
  11   3 -10    3.00    0.90
 -11   3  10   -0.10    2.20
  11   3 -10    1.80    3.20
 -11   3  10    1.10    2.00
 -12  -3  11   69.79    6.90
 -12  -3  11   58.09    8.50
  12  -3 -11   63.89    7.00
  12   3 -11   55.19    5.40
  12   3 -11   60.49    7.60
 -12   3  11   61.59    6.80
 -13  -3  12    6.90    4.40
  13  -3 -12    8.70    3.20
 -13  -3  12   14.90    3.30
  13   3 -12    9.00    1.40
  13   3 -12   10.20    4.40
 -13   3  12    9.80    3.20
  14  -3 -13  120.49   12.20
 -14  -3  13  126.39   12.40
 -14  -3  13  110.99   14.60
  14   3 -13   97.49   12.70
 -14   3  13  121.19   12.00
 -15  -3  14    5.20    3.30
  15  -3 -14   -0.50    3.80
 -15  -3  14    6.80    5.20
 -15   3  14    5.00    3.10
  15   3 -14    4.20    4.90
  16  -3 -15   69.09    8.70
 -16  -3  15   71.29    8.20
 -16  -3  15   53.39   10.40
 -16   3  15   76.59    8.30
  16   3 -15   63.39    9.80
  17  -3 -16   -3.10    4.10
 -17  -3  16    1.30    3.50
 -17  -3  16   -4.60    5.30
 -17   3  16    0.10    3.20
  17   3 -16   -2.20    5.30
 -18  -3  17   98.39   10.70
 -18  -3  17   83.19   13.30
 -18   3  17   97.09   10.80
  18   3 -17   93.19   12.30
 -19  -3  18    6.50    7.40
 -19  -3  18    3.90    4.70
  19   3 -18   -7.40    6.40
 -19   3  18   -0.70    3.80
 -20  -3  19   48.00   10.70
 -20  -3  19   60.39    7.90
 -20   3  19   50.09    8.00
  20   3 -19   59.39   10.80
 -21  -3  20    0.00    4.60
 -21  -3  20   -4.20    7.20
  21   3 -20   -8.20    7.20
 -21   3  20   -0.20    4.20
 -22  -3  21   47.80    7.60
 -22  -3  21   29.00    9.80
 -22   3  21   37.90    6.90
  22   3 -21   46.30   10.70
  23   3 -22   -2.20    8.10
 -20  -4  21   -3.30    8.10
 -20   4  21    4.50    4.20
  20   4 -21   -3.10    7.30
 -19  -4  20   -3.60    7.30
 -19   4  20    4.20    4.40
  19   4 -20    5.80    7.00
 -18  -4  19   -1.60    7.00
 -18   4  19    7.00    3.90
  18   4 -19    3.90    6.50
 -17  -4  18    7.50    6.80
 -17  -4  18    3.20    3.70
 -17   4  18    4.00    3.50
  17   4 -18    6.80    6.10
 -16  -4  17   24.70    5.00
 -16  -4  17   17.10    7.20
  16   4 -17   30.30    7.70
 -16   4  17   23.90    5.00
 -15  -4  16   10.70    3.80
 -15  -4  16    8.10    5.80
  15   4 -16    5.40    5.20
 -15   4  16   10.60    3.60
 -14  -4  15  109.09   10.20
 -14  -4  15   76.39   12.30
 -14   4  15   86.29    9.70
  14   4 -15   78.99   10.70
 -13  -4  14   -1.20    4.50
 -13  -4  14    2.10    2.80
 -13   4  14    8.20    3.20
  13   4 -14   -0.10    4.30
 -12  -4  13   76.99   11.60
 -12  -4  13   91.49    9.50
  12   4 -13   81.69   10.20
 -12   4  13   94.69    9.40
  11  -4 -12   41.20    5.10
 -11  -4  12   44.70    5.10
 -11  -4  12   39.30    7.40
 -11   4  12   34.10    5.00
  11   4 -12   36.00    6.10
 -10  -4  11   93.29    8.30
 -10  -4  11   53.89   11.10
  10  -4 -11   92.89    9.20
 -10  -4  11   90.09    9.40
 -10   4  11   86.39    9.10
  10   4 -11   74.69    9.70
 -10   4  11  125.79    9.70
  -9  -4  10   31.90    4.10
  -9  -4  10   29.40    3.40
   9  -4 -10   28.70    4.10
  -9  -4  10   32.50    6.10
   9   4 -10   28.00    4.90
  -9   4  10   32.20    4.20
   9   4 -10   33.30    3.60
  -9   4  10   29.70    4.10
   8  -4  -9  279.47   24.70
  -8  -4   9  284.27   23.50
  -8  -4   9  299.67   25.00
  -8  -4   9  217.78   29.00
  -8   4   9  258.07   24.70
   8   4  -9  261.17   25.10
   8   4  -9  224.68   25.10
  -7  -4   8    1.00    1.50
  -7  -4   8    1.60    3.10
  -7  -4   8   -2.60    1.30
   7  -4  -8   -0.50    1.40
   7   4  -8   -0.80    2.30
  -7   4   8   -2.40    1.60
   7   4  -8   -2.50    2.50
  -7   4   8   -2.90    1.40
  -6  -4   7  181.28   22.10
   6  -4  -7  200.68   18.40
  -6  -4   7  196.88   17.80
  -6  -4   7  184.78   18.70
  -6   4   7  201.78   18.50
  -6   4   7  220.58   18.60
   6   4  -7  206.38   18.90
   6   4  -7  174.98   18.90
   5  -4  -6  110.49   10.30
  -5  -4   6  102.09   12.90
  -5  -4   6  120.69   10.30
  -5  -4   6  107.69   10.60
   5   4  -6  115.29   10.80
   5   4  -6   99.59   10.80
  -5   4   6  105.99   10.40
  -4  -4   5   83.79    8.00
  -4  -4   5   73.89   10.10
  -4  -4   5   77.79    8.00
  -4   4   5   96.59    7.90
   4   4  -5   78.99    8.20
   4   4  -5   78.69    8.30
  -4   4   5   78.59    7.80
  -3  -4   4   60.09    8.30
  -3  -4   4   70.59    6.60
  -3  -4   4   62.09    6.40
  -3   4   4   65.19    6.20
   3   4  -4   66.99    6.60
   3   4  -4   72.19    6.70
  -3   4   4   66.69    6.20
   3   4  -4   61.49    6.60
  -2  -4   3   61.19    5.80
  -2  -4   3   55.09    7.20
  -2  -4   3   51.79    5.30
   2   4  -3   55.89    5.70
  -2   4   3   49.40    5.70
   2   4  -3   55.29    5.50
  -1  -4   2    2.80    0.80
  -1  -4   2    5.60    1.90
  -1  -4   2    3.60    2.60
   1   4  -2    2.50    1.20
   1   4  -2    2.10    2.00
   1   4  -2    5.50    1.20
  -1   4   2    4.60    1.80
   0  -4   1   50.89    6.40
   0  -4   1   46.20    5.20
   0   4  -1   49.00    5.10
   0   4  -1   41.60    4.40
   0   4   1   45.50    5.00
   0   4  -1   47.20    4.50
   1  -4   0    2.30    1.90
  -1  -4   0    1.60    2.10
   1   4   0    0.80    1.80
  -1   4   0    2.60    1.90
  -1   4   0    1.60    0.70
  -2  -4   1   -0.80    1.40
  -2  -4   1   -1.70    2.30
  -2  -4   1    0.90    0.40
  -2  -4   1    1.50    0.40
   2  -4  -1    0.50    2.00
   2   4  -1   -0.20    1.70
  -2   4   1    1.90    0.60
   2   4  -1    1.10    0.80
   2   4  -1   -0.50    1.00
  -2   4   1    0.80    0.60
  -2   4   1   -1.30    1.80
  -3  -4   2   70.89    6.70
  -3  -4   2   72.29    6.90
  -3  -4   2   68.29    8.60
  -3   4   2   72.59    6.60
   3   4  -2   71.89    6.90
   3   4  -2   61.49    6.80
  -3   4   2   71.99    6.60
  -3   4   2   72.79    7.10
   3   4  -2   73.19    7.00
  -4  -4   3  112.79   11.30
  -4  -4   3  115.19   11.10
  -4  -4   3  130.29   13.90
   4  -4  -3  123.39   11.10
   4  -4  -3  132.69   11.10
  -4   4   3  109.49   11.20
   4   4  -3  125.79   11.20
  -4   4   3  116.79   11.20
   4   4  -3  118.29   11.50
  -5  -4   4   38.70    4.30
   5  -4  -4   45.90    4.10
  -5  -4   4   36.90    4.30
  -5  -4   4   42.50    5.90
   5   4  -4   37.70    4.60
   5   4  -4   44.60    4.70
  -5   4   4   38.60    4.20
  -5   4   4   44.60    4.30
  -6  -4   5  246.48   21.50
  -6  -4   5  231.68   26.50
  -6  -4   5  251.17   22.50
  -6   4   5  237.98   22.40
   6   4  -5  227.28   22.70
   6   4  -5  246.18   22.80
   7  -4  -6   53.79    5.60
  -7  -4   6   65.39    7.70
  -7  -4   6   56.89    5.50
  -7  -4   6   58.49    5.90
   7   4  -6   52.29    6.20
  -7   4   6   47.20    5.70
  -7   4   6   66.39    5.90
   7   4  -6   52.49    6.30
   8  -4  -7  224.88   20.70
  -8  -4   7  213.78   19.60
  -8  -4   7  206.38   24.50
  -8  -4   7  236.78   20.90
  -8   4   7  225.38   20.80
   8   4  -7  210.48   21.10
   8   4  -7  224.78   21.30
  -9  -4   8    3.90    2.10
  -9  -4   8    4.40    3.30
   9  -4  -8    0.10    1.80
  -9  -4   8    2.70    1.10
   9   4  -8   -1.00    3.00
   9   4  -8    1.70    2.50
  -9   4   8    1.00    1.90
  -9   4   8    0.70    1.80
 -10  -4   9  297.37   34.40
 -10  -4   9  315.27   29.50
 -10  -4   9  323.37   27.50
  10  -4  -9  335.87   29.40
 -10   4   9  295.87   29.30
  10   4  -9  300.37   29.90
  11  -4 -10   -1.60    2.40
 -11  -4  10   -4.30    3.20
 -11  -4  10   -1.00    2.20
 -11   4  10   -4.20    2.20
  11   4 -10   -5.90    3.00
 -11   4  10   -4.00    2.10
 -12  -4  11   89.69    9.40
  12  -4 -11  102.79    9.50
 -12  -4  11   87.49   11.70
  12   4 -11   84.49   10.40
 -12   4  11   82.89    9.30
  13  -4 -12    8.20    3.80
 -13  -4  12   15.20    5.20
 -13  -4  12   12.30    3.20
  13   4 -12    8.40    4.50
 -13   4  12   13.20    3.40
 -14  -4  13  111.19   10.70
 -14  -4  13  101.19   13.10
  14   4 -13   82.49   11.40
 -14   4  13   92.89   10.30
 -15  -4  14    3.30    3.10
 -15  -4  14    3.10    5.10
 -15   4  14   -0.20    3.20
  15   4 -14   -0.20    4.80
 -16  -4  15   24.90    4.80
 -16  -4  15   32.90    7.30
 -16   4  15   21.60    4.70
  16   4 -15   18.90    6.30
 -17  -4  16    7.30    6.40
 -17  -4  16   13.90    4.10
 -17   4  16   11.00    3.90
  17   4 -16   10.70    5.90
 -18  -4  17   13.20    7.20
 -18  -4  17   16.10    4.60
  18   4 -17   12.90    7.70
 -18   4  17   17.20    4.70
 -19  -4  18    9.60    7.40
 -19   4  18   -3.10    3.90
  19   4 -18    0.30    5.90
 -20  -4  19   -5.40    7.30
 -20   4  19    4.50    4.00
  20   4 -19   -0.30    6.50
 -21  -4  20   -1.40    7.60
 -21   4  20    2.80    4.50
  21   4 -20   -1.60    6.90
  22   4 -21    8.80    7.90
 -19  -5  20   -4.20    7.80
 -19   5  20   -0.20    3.60
  19   5 -20    6.80    7.80
 -18  -5  19    1.50    7.20
 -18   5  19    1.30    3.90
  18   5 -19   -5.20    5.80
 -17  -5  18   23.50    8.10
  17   5 -18   22.70    7.20
 -17   5  18   21.60    4.60
 -16  -5  17    3.60    6.50
 -16   5  17   -3.60    3.40
  16   5 -17   -3.60    5.40
 -15  -5  16   26.40    7.50
  15   5 -16   13.10    5.90
 -15   5  16   17.20    4.20
 -14  -5  15    2.60    5.50
 -14   5  15    4.00    3.10
  14   5 -15   -4.60    5.70
 -13  -5  14   81.59   10.40
  13   5 -14   53.59    8.50
 -13   5  14   54.19    6.90
 -12  -5  13   15.20    5.70
 -12   5  13   12.90    3.40
  12   5 -13   18.90    5.20
 -11  -5  12    9.60    5.20
  11   5 -12    9.50    4.60
 -11   5  12    5.10    2.70
 -10  -5  11   66.29    9.20
  10   5 -11   53.89    7.60
 -10   5  11   56.89    6.50
  -9  -5  10   32.20    6.40
  -9  -5  10   30.20    3.50
  -9  -5  10   23.10    3.90
  -9   5  10   22.10    3.70
   9   5 -10   26.00    4.90
  -8  -5   9   30.50    6.60
  -8  -5   9   36.00    4.20
  -8  -5   9   38.00    4.40
  -8   5   9   30.10    4.00
   8   5  -9   33.30    5.30
  -7  -5   8   30.40    3.70
  -7  -5   8   26.00    3.70
  -7  -5   8   37.90    6.40
   7   5  -8   32.80    4.70
  -7   5   8   22.60    3.40
  -6  -5   7   28.20    4.00
  -6  -5   7   35.20    3.90
  -6  -5   7   37.40    6.40
   6   5  -7   32.00    4.60
   6   5  -7   34.80    4.30
  -6   5   7   28.50    3.50
  -6   5   7   29.00    3.50
  -5  -5   6   10.20    2.30
  -5  -5   6    3.30    1.70
  -5  -5   6    8.00    3.90
  -5   5   6    4.50    1.40
   5   5  -6    3.90    2.40
   5   5  -6   13.60    2.90
   5   5  -6    7.00    2.30
  -5   5   6    7.00    1.40
  -4  -5   5   13.50    3.00
  -4  -5   5   19.90    2.30
  -4  -5   5   15.00    4.40
   4   5  -5   15.40    2.80
   4   5  -5   18.90    3.10
   4   5  -5   17.60    2.70
  -4   5   5   14.10    1.80
  -4   5   5   15.80    1.80
  -3  -5   4    6.90    1.40
  -3  -5   4    6.30    2.50
  -3  -5   4   10.60    3.80
   3   5  -4   12.30    2.80
   3   5  -4    6.60    2.00
  -2  -5   3    1.10    0.70
  -2  -5   3   -2.70    1.80
  -2  -5   3    0.90    3.00
   2   5  -3    2.50    2.30
   2   5  -3    1.50    1.40
   2   5  -3    0.30    1.20
  -2   5   3    0.90    2.20
  -1  -5   2    6.10    2.70
  -1  -5   2   11.60    3.70
   1   5  -2    9.40    1.60
  -1   5   2    8.30    2.80
   1   5  -2   10.60    2.90
   1   5  -2   10.70    1.60
   0  -5  -1   68.09    9.10
   0  -5   1   77.49    7.70
   0  -5   1   61.39    9.20
   0  -5  -1   71.79    7.50
   0   5   1   74.49    7.60
   0   5  -1   76.89    6.90
   0   5  -1   69.49    7.50
   0   5  -1   71.89    6.80
  -1  -5   0   12.50    3.90
   1  -5   0   10.90    3.70
  -1  -5   0   15.30    2.90
   1  -5   0   11.50    3.10
   1   5   0   15.20    3.10
  -1   5   0   14.20    3.10
  -2  -5   1  128.29   15.50
   2  -5  -1  142.89   13.00
  -2  -5   1  134.39   12.70
  -2   5   1  129.69   12.50
   2   5  -1  130.79   12.30
   2   5  -1  134.89   12.50
  -3  -5   2    2.80    0.60
  -3  -5   2    1.30    2.80
  -3  -5   2    0.30    2.10
   3  -5  -2    3.10    2.70
  -3   5   2    2.50    2.40
   3   5  -2    4.10    1.20
   3   5  -2    3.90    2.20
   3   5  -2    3.90    1.40
  -4  -5   3  109.39    9.30
   4  -5  -3   91.89    9.70
  -4  -5   3   88.89   11.50
  -4  -5   3   92.29    8.90
   4   5  -3   79.69    9.10
   4   5  -3   96.79    9.20
  -4   5   3   95.09    8.70
   4   5  -3   93.09    9.30
  -4   5   3   99.19    8.70
  -5  -5   4    0.20    2.90
  -5  -5   4    2.40    1.10
  -5  -5   4    0.60    1.90
  -5   5   4    1.80    0.90
  -5   5   4    1.20    1.00
   5   5  -4    0.80    2.30
   5   5  -4   -0.20    0.80
   5   5  -4    1.70    1.90
  -6  -5   5    8.80    1.70
   6  -5  -5    9.40    1.30
  -6  -5   5   10.80    3.80
  -6  -5   5    3.80    2.10
  -6   5   5    6.80    1.50
  -6   5   5    7.40    1.60
   6   5  -5    8.30    2.50
   6   5  -5    8.20    2.20
   6   5  -5   11.30    2.90
  -7  -5   6   10.90    2.20
   7  -5  -6   10.80    1.80
  -7  -5   6   11.00    2.30
  -7  -5   6   11.80    4.00
  -7   5   6   10.00    1.90
  -7   5   6   10.70    1.90
   7   5  -6    8.10    3.00
   7   5  -6    6.70    2.50
  -8  -5   7    2.70    1.80
  -8  -5   7    2.60    4.00
  -8  -5   7   -5.20    1.80
  -8   5   7   -0.50    0.80
  -8   5   7   -3.10    1.60
   8   5  -7   -0.70    2.60
   8   5  -7    1.90    2.80
  -9  -5   8   33.40    4.40
  -9  -5   8   34.70    6.50
  -9  -5   8   37.50    3.90
   9   5  -8   31.20    5.30
  -9   5   8   29.70    4.10
 -10  -5   9    5.50    4.30
  10   5  -9    3.60    3.70
 -10   5   9    2.00    2.20
 -11  -5  10   72.99    9.10
  11   5 -10   50.69    7.60
 -11   5  10   52.29    6.30
 -12  -5  11   16.60    5.50
  12   5 -11   17.10    5.20
 -12   5  11   16.10    3.40
 -13  -5  12   15.10    5.70
  13   5 -12   14.60    5.00
 -13   5  12   14.40    3.50
 -14  -5  13    7.30    5.90
 -14   5  13    5.30    3.20
  14   5 -13    8.00    5.60
 -15  -5  14   82.29   11.00
  15   5 -14   61.69    9.00
 -15   5  14   53.39    7.10
 -16  -5  15   24.40    7.70
  16   5 -15   14.90    6.50
 -16   5  15   11.60    3.90
 -17  -5  16   27.70    8.20
  17   5 -16   30.30    7.20
 -17   5  16   26.60    5.00
 -18  -5  17    9.40    7.00
 -18   5  17    0.00    3.30
  18   5 -17    8.20    7.00
 -19  -5  18    5.70    7.70
  19   5 -18   15.40    7.10
 -19   5  18   16.20    4.60
 -20  -5  19  -22.70    7.70
 -20   5  19    3.60    4.30
  20   5 -19    5.70    6.60
 -17  -6  18    6.50    7.60
 -17   6  18    0.60    3.40
  17   6 -18   -0.20    7.90
 -16  -6  17   22.40    8.20
 -16   6  17    9.50    3.70
  16   6 -17    6.80    6.90
 -15  -6  16    4.20    6.80
  15   6 -16    0.00    6.00
 -15   6  16    0.30    3.20
 -14  -6  15   28.30    8.00
  14   6 -15   22.10    6.20
 -14   6  15   19.90    4.10
 -13  -6  14    5.50    5.90
  13   6 -14   -3.40    4.90
 -13   6  14    2.10    2.80
 -12  -6  13    4.20    5.40
  12   6 -13    1.20    4.60
 -12   6  13    0.20    2.50
 -11  -6  12   26.50    6.60
 -11   6  12   14.00    3.00
  11   6 -12   19.40    5.20
 -10  -6  11   20.80    6.20
 -10   6  11   14.10    2.90
  10   6 -11   16.40    4.70
  -9  -6  10   23.00    6.40
  -9   6  10   20.20    3.00
   9   6 -10   20.90    4.70
  -8  -6   9   52.89    8.90
   8   6  -9   50.09    6.60
  -8   6   9   47.20    5.20
   8   6  -9   57.59    6.60
  -7  -6   8   23.30    3.80
  -7  -6   8   20.00    5.90
   7   6  -8   32.00    4.80
  -7   6   8   21.30    2.70
   7   6  -8   22.70    4.30
  -6  -6   7  126.99   11.30
  -6  -6   7  126.59   14.70
   6   6  -7  119.69   11.60
   6   6  -7  112.99   11.40
  -6   6   7  105.19   10.60
  -5  -6   6   36.80    7.10
  -5  -6   6   36.00    5.00
   5   6  -6   40.70    5.40
   5   6  -6   29.30    4.70
  -4  -6   5    2.40    4.20
  -4  -6   5   -4.10    2.80
   4   6  -5    6.60    3.10
   4   6  -5    4.90    2.30
  -3  -6   4    3.80    2.90
  -3  -6   4    5.70    4.10
   3   6  -4    7.00    3.10
   3   6  -4   -4.90    1.80
   2  -6  -3    1.10    2.90
  -2  -6   3   -2.80    2.40
  -2  -6   3   -1.80    3.60
   2   6  -3    2.90    1.50
  -2   6   3    0.50    2.70
   2   6  -3    0.00    1.50
   2   6  -3    2.20    2.90
  -1  -6   2   -4.60    3.30
  -1  -6   2    0.90    2.90
   1  -6  -2   -1.80    2.60
   1   6  -2   -2.40    1.10
  -1   6   2   -1.50    2.60
   1   6  -2   -2.70    0.80
   1   6  -2    5.70    3.10
   0  -6   1   -2.10    3.50
   0  -6  -1   -2.90    2.40
   0  -6   1   -1.20    2.60
   0  -6  -1   -1.00    3.20
   0   6   1    0.20    2.70
   0   6  -1   -3.30    2.50
  -1  -6   0    8.50    2.90
   1  -6   0    9.80    3.20
  -1  -6   0    2.50    3.90
   1  -6   0    3.70    3.90
   1   6   0    8.50    3.30
  -1   6   0    9.30    3.40
  -2  -6   1    0.90    3.40
  -2  -6   1   -4.50    2.60
   2  -6  -1    0.60    3.00
  -2   6   1   -1.20    2.80
   2   6  -1   -0.60    2.60
   3  -6  -2    0.70    3.50
  -3  -6   2    0.50    2.30
  -3  -6   2    0.20    3.40
   3   6  -2    1.20    2.80
   3   6  -2   -0.60    1.00
   4  -6  -3   12.90    4.20
  -4  -6   3   10.80    4.50
  -4  -6   3    5.90    3.10
   4   6  -3   16.50    3.70
   4   6  -3   16.70    2.30
   4   6  -3   15.70    2.50
   5  -6  -4   38.50    6.10
  -5  -6   4   39.80    7.00
  -5  -6   4   40.10    5.20
   5   6  -4   38.90    4.80
   5   6  -4   36.70    5.60
  -6  -6   5   15.50    4.80
   6  -6  -5    9.00    4.10
  -6  -6   5   11.10    3.10
   6   6  -5   14.20    3.10
  -6   6   5   10.50    1.50
   6   6  -5   18.20    3.80
  -6   6   5    9.90    1.40
  -7  -6   6   25.40    4.00
  -7  -6   6   37.40    6.60
   7  -6  -6   32.30    5.80
   7   6  -6   35.90    4.70
   7   6  -6   33.60    5.10
  -7   6   6   26.10    3.20
   8  -6  -7   36.40    6.20
  -8  -6   7   45.50    7.30
   8   6  -7   41.20    5.30
   8   6  -7   38.90    5.60
  -8   6   7   29.90    3.80
  -9  -6   8    7.80    4.50
  -9   6   8    2.10    1.70
   9   6  -8    8.30    3.60
 -10  -6   9   70.29    9.30
  10   6  -9   59.59    7.60
 -10   6   9   52.69    6.00
 -11  -6  10   47.40    7.80
  11   6 -10   36.30    6.10
 -11   6  10   31.00    4.20
 -12  -6  11   80.79   10.10
 -12   6  11   55.79    6.50
  12   6 -11   57.39    8.10
 -13  -6  12   41.20    8.00
  13   6 -12   40.80    6.80
 -13   6  12   27.70    4.40
 -14  -6  13   14.50    7.00
 -14   6  13   10.40    3.20
  14   6 -13    9.10    4.90
 -15  -6  14    2.50    6.70
 -15   6  14    5.30    3.10
  15   6 -14    6.50    5.60
 -16  -6  15   21.30    8.10
 -16   6  15    7.40    3.40
  16   6 -15    5.50    6.00
 -17  -6  16    6.20    6.70
 -17   6  16    3.40    3.50
  17   6 -16    0.00    5.50
 -18  -6  17   14.30    7.70
  18   6 -17    6.20    6.80
 -18   6  17   -0.30    3.50
 -15  -7  16   -3.30    6.70
  15   7 -16    2.60    6.10
 -15   7  16    3.10    3.00
 -14  -7  15   20.80    7.80
  14   7 -15   14.10    6.00
 -14   7  15    9.10    3.20
 -13  -7  14    7.40    6.80
 -13   7  14    4.90    2.60
  13   7 -14   -5.80    4.90
 -12  -7  13   16.10    6.90
  12   7 -13   12.20    5.30
 -11  -7  12    9.00    7.00
  11   7 -12    5.90    4.20
  11   7 -12    8.60    4.90
 -10  -7  11   -2.00    5.40
  10   7 -11    3.60    3.80
  10   7 -11    0.40    4.30
  -9  -7  10   13.10    6.20
   9   7 -10   10.40    4.30
   9   7 -10    8.40    4.00
  -8  -7   9    7.70    5.50
   8   7  -9    1.20    3.50
   8   7  -9    3.70    3.60
  -7  -7   8   -2.40    4.80
   7   7  -8    0.00    3.20
   7   7  -8    3.30    3.50
  -6  -7   7   31.70    7.20
   6   7  -7   30.00    5.50
   6   7  -7   33.00    4.90
   5  -7  -6    4.50    4.00
  -5  -7   6   -5.20    3.10
  -5  -7   6   -0.40    4.60
   5   7  -6    3.30    3.40
   5   7  -6   -0.50    2.60
  -4  -7   5   25.30    6.70
   4  -7  -5   26.30    5.50
  -4  -7   5   23.40    5.00
   4   7  -5   33.50    5.40
   4   7  -5   31.60    4.00
  -3  -7   4   -8.20    3.30
  -3  -7   4    0.70    4.50
   3  -7  -4   -4.90    3.20
   3   7  -4   -0.10    1.80
   3   7  -4   -1.70    3.20
  -2  -7   3   98.19   10.00
  -2  -7   3   90.89   12.50
   2  -7  -3   77.99    9.60
   2  -7  -3   79.19   11.60
   2   7  -3  106.39    9.90
  -1  -7   2    8.40    3.60
  -1  -7   2    1.90    4.40
   1  -7  -2   -2.30    3.50
   1  -7  -2   -3.30    3.90
   1   7  -2    2.90    3.30
  -1   7   2    3.00    3.60
   0  -7  -1   38.30    7.60
   0  -7   1   43.10    8.00
   0  -7  -1   49.80    6.20
   0  -7   1   49.80    6.30
   0   7  -1   45.40    6.50
   0   7   1   40.40    6.50
  -1  -7   0   -5.50    3.60
   1  -7   0   -1.50    4.00
  -1  -7   0    4.40    3.10
   1  -7   0   -0.90    3.40
   1   7   0   -0.70    3.40
  -1   7   0   -5.20    3.10
   2  -7  -1   84.09   12.40
  -2  -7   1   89.99   12.70
   2  -7  -1   98.59   10.70
  -2  -7   1   96.39   10.00
  -2   7   1  100.09   10.20
   2   7  -1   99.59   10.30
   3  -7  -2    8.80    4.10
  -3  -7   2    0.90    3.40
  -3  -7   2    7.80    4.70
   3  -7  -2    5.60    4.50
   3   7  -2    8.30    3.90
  -4  -7   3  103.79   10.60
  -4  -7   3  104.09   13.30
   4  -7  -3   88.09   11.00
   4   7  -3  107.89   10.80
   5  -7  -4   -4.40    3.60
  -5  -7   4   -2.80    3.10
  -5  -7   4    2.50    4.50
   5   7  -4   -0.80    2.00
   5   7  -4    2.80    3.50
  -6  -7   5   51.89    9.90
   6  -7  -5   51.49    8.30
   6   7  -5   70.79    7.10
   6   7  -5   73.09    7.90
   7  -7  -6   23.40    5.90
  -7  -7   6   35.10    7.20
   7   7  -6   27.20    4.50
   7   7  -6   27.90    5.20
   8  -7  -7   17.80    5.50
  -8  -7   7   25.60    7.00
   8   7  -7   19.10    4.30
   8   7  -7   20.50    4.70
   9  -7  -8    1.40    4.50
  -9  -7   8    9.30    5.40
   9   7  -8    7.30    3.90
   9   7  -8    8.40    3.90
  10  -7  -9   -6.40    4.50
 -10  -7   9    1.50    5.10
  10   7  -9   -0.30    3.60
  10   7  -9    1.20    3.80
  11  -7 -10    1.00    5.10
 -11  -7  10    9.40    5.80
  11   7 -10   10.60    4.50
  11   7 -10    6.90    4.40
 -12  -7  11   -1.70    5.40
  12  -7 -11    4.60    5.20
 -12   7  11    0.00    2.00
  12   7 -11    4.00    4.10
  12   7 -11    5.50    4.50
  13  -7 -12   -5.20    4.90
 -13  -7  12    3.60    6.10
 -13   7  12   -0.40    2.10
  13   7 -12   -0.50    4.70
  14  -7 -13    2.00    5.30
 -14  -7  13    7.10    6.50
 -14   7  13   -0.80    2.30
  14   7 -13   -7.00    5.00
 -15  -7  14   -0.20    6.50
  15  -7 -14   11.60    6.10
  15   7 -14    4.80    5.90
 -15   7  14    1.70    2.70
 -16  -7  15   14.60    7.90
  16  -7 -15   22.40    7.10
 -16   7  15    4.80    3.10
  16   7 -15   11.10    6.50
  12  -8 -13   31.50    8.20
  12   8 -13   41.70    7.50
 -11  -8  12    4.20    7.00
  11  -8 -12    5.30    5.40
  11   8 -12   -0.70    4.00
  11   8 -12   -1.90    4.80
 -10  -8  11   43.50    9.50
  10  -8 -11   24.60    6.90
  10   8 -11   36.50    6.70
  10   8 -11   39.40    6.60
   9  -8 -10   -1.70    4.70
  -9  -8  10    3.60    6.10
   9   8 -10    5.40    4.10
   9   8 -10    1.30    3.90
  -8  -8   9   59.69   11.30
   8  -8  -9   64.99    9.60
   8   8  -9   72.29    8.70
   8   8  -9   70.49    8.70
   7  -8  -8   10.10    4.80
  -7  -8   8    2.90    6.60
   7   8  -8    4.30    4.10
   6  -8  -7   53.89    8.70
  -6  -8   7   62.49   10.70
   6   8  -7   69.79    8.40
   5  -8  -6   -1.00    4.00
  -5  -8   6    3.10    5.50
   5   8  -6    0.60    3.80
  -4  -8   5   61.69   11.00
   4  -8  -5   72.49    8.80
   4   8  -5   75.59    8.80
   3  -8  -4    4.80    4.70
   3  -8  -4    0.70    3.90
  -3  -8   4    4.80    4.00
  -3  -8   4    6.40    6.10
   3   8  -4    7.90    4.30
   2  -8  -3   60.39    7.40
  -2  -8   3   61.89    7.70
   2  -8  -3   49.50    9.10
  -2  -8   3   45.50    9.50
   2   8  -3   55.49    7.80
   1  -8  -2    1.90    4.50
  -1  -8   2   -2.10    4.70
  -1  -8   2    4.60    4.20
   1  -8  -2    3.30    4.40
   1   8  -2    3.20    4.00
   0  -8  -1   16.90    4.50
   0  -8   1   18.90    6.70
   0  -8   1   19.00    5.30
   0  -8  -1   13.50    6.00
   0   8   1   19.60    5.00
   0   8  -1   13.00    4.90
  -1  -8   0    3.10    4.80
   1  -8   0    4.10    4.30
   1  -8   0    0.50    4.90
  -1  -8   0    9.10    4.10
   1   8   0    5.20    4.10
  -1   8   0   -0.60    3.90
   2  -8  -1    1.40    4.10
  -2  -8   1    1.10    3.80
  -2  -8   1   -1.20    5.10
   2  -8  -1    6.30    5.20
   2   8  -1    3.80    4.10
   3  -8  -2    8.60    4.80
  -3  -8   2    7.30    3.90
   3  -8  -2   -1.50    4.60
  -3  -8   2    2.70    4.90
   3   8  -2   -0.90    3.80
  -4  -8   3   31.60    7.60
   4  -8  -3   35.40    7.60
   4  -8  -3   39.30    6.90
   4   8  -3   35.90    6.40
   5  -8  -4    8.70    4.60
  -5  -8   4    9.10    6.40
   5   8  -4   14.60    4.80
   6  -8  -5   65.79    9.50
  -6  -8   5   66.49   10.70
   6   8  -5   77.59    8.90
  -7  -8   6    3.00    6.10
   7  -8  -6    2.00    4.50
   7   8  -6    5.20    4.20
  -8  -8   7   47.50    9.30
   8  -8  -7   49.40    7.90
   8   8  -7   45.40    7.30
   9  -8  -8   -2.80    4.60
  -9  -8   8    4.00    6.10
   9   8  -8    3.30    4.00
  10  -8  -9   61.59    9.80
 -10  -8   9   74.49   11.40
  10   8  -9   53.09    8.70
  10   8  -9   84.59    8.90
  11  -8 -10   -8.30    4.80
 -11  -8  10   -1.90    5.80
  11   8 -10    3.90    4.60
  11   8 -10   -5.30    4.60
 -12  -8  11   41.50    9.60
  12  -8 -11   28.80    7.40
  12   8 -11   29.90    6.50
  12   8 -11   28.50    6.50
  13  -8 -12   -2.70    5.60
  13   8 -12   -7.50    5.30
   6  -9  -7    9.50    5.10
  -6  -9   7   13.90    7.30
   6   9  -7   10.40    5.10
   5  -9  -6    0.40    6.10
   5  -9  -6    2.20    5.10
  -5  -9   6    6.90    6.60
   5   9  -6    2.40    4.70
   4  -9  -5   19.90    6.80
   4  -9  -5   17.80    5.40
  -4  -9   5   31.90    8.30
   4   9  -5   29.00    6.30
  -3  -9   4    0.90    6.10
   3  -9  -4    4.50    5.30
   3  -9  -4   -1.30    4.20
   3   9  -4    4.60    4.60
  -2  -9   3   33.00    8.30
   2  -9  -3   26.70    7.30
   2  -9  -3   29.90    6.50
   2   9  -3   39.00    6.90
   1  -9  -2   -6.30    4.20
   1  -9  -2   -2.50    5.00
  -1  -9   2    1.50    5.60
   1   9  -2   -1.50    4.50
   0  -9   1   37.30    6.90
   0  -9  -1   34.10    8.00
   0  -9   1   31.10    8.10
   0  -9  -1   35.30    6.40
   0   9  -1   41.20    7.10
   1  -9   0   -6.50    4.80
   1  -9   0    3.10    4.40
  -1  -9   0   -3.20    4.90
   1   9   0    5.40    4.90
   2  -9  -1   56.99    8.70
  -2  -9   1   50.39   10.30
   2  -9  -1   50.69    9.80
   2   9  -1   62.79    8.70
   3  -9  -2    4.00    5.40
  -3  -9   2    2.80    6.30
   3  -9  -2   -0.50    4.90
   3   9  -2    4.70    4.80
   4  -9  -3   24.90    6.40
  -4  -9   3   23.60    7.50
   4  -9  -3   28.80    7.50
   4   9  -3   36.80    6.80
   5  -9  -4    2.70    5.60
   5  -9  -4    3.90    4.80
  -5  -9   4    2.10    5.90
   5   9  -4    6.00    5.10
  -6  -9   5   38.70    8.60
   6  -9  -5   24.60    6.60
   6  -9  -5   34.30    8.20
   6   9  -5   38.30    7.50
   7  -9  -6   -7.40    5.50
  -7  -9   6    9.10    6.50
   7   9  -6    2.50    4.80
  22   0 -24   52.79   10.80
 -22   0  24   63.59    9.00
 -22   0  24   34.90   10.80
 -21   0  23    2.60    4.90
  21   0 -23   -1.50    7.10
 -21   0  23   -0.40    7.30
  20   0 -22   51.39    9.90
 -20   0  22   31.90   10.00
 -20   0  22   65.69    8.20
 -19   0  21    1.90    4.50
 -19   0  21    4.90    7.10
  19   0 -21   -4.00    6.20
 -18   0  20  204.88   27.10
 -18   0  20  261.27   23.50
  18   0 -20  228.58   24.20
 -17   0  19    5.40    6.40
 -17   0  19   23.30    5.10
  17   0 -19    8.10    6.00
 -16   0  18  951.60   82.69
 -16   0  18  882.11   95.19
  16   0 -18  823.72   82.89
 -15   0  17   -4.00    4.90
  15   0 -17   -1.90    4.60
 -15   0  17    0.40    2.80
 -14   0  16  190.68   17.20
  14   0 -16  140.29   17.00
 -14   0  16  171.68   19.90
 -13   0  15   -1.80    4.20
  13   0 -15   -0.70    3.70
 -13   0  15    0.80    2.90
  12   0 -14  125.29   13.20
 -12   0  14  102.29   15.00
 -12   0  14  148.99   13.10
  11   0 -13    1.40    3.10
 -11   0  13   -1.10    2.30
 -11   0  13   -2.60    3.50
 -10   0  12   58.49    8.70
  10   0 -12   69.89    7.50
 -10   0  12   62.89    7.20
  -9   0  11    3.40    2.60
   9   0 -11    0.80    2.30
  -9   0  11    0.70    2.00
   8   0 -10   20.10    3.50
  -8   0  10   20.80    3.30
  -8   0  10   18.00    4.30
  -7   0   9   -2.70    2.30
  -7   0   9   -1.80    1.50
   7   0  -9   -0.50    1.80
  -6   0   8   55.09    5.10
   6   0  -8   43.40    4.40
  -6   0   8   42.70    6.00
   6   0  -8   38.70    4.90
  -5   0   7   -0.30    1.20
   5   0  -7   -0.70    1.30
  -5   0   7    0.30    1.50
  -5   0   7   -0.10    1.20
   5   0  -7    0.00    1.40
   5   0  -7    0.90    1.00
   4   0  -6  195.68   18.80
   4   0  -6  199.78   21.60
  -4   0   6  205.88   21.70
   4   0  -6  185.08   17.80
   4   0  -6  181.48   18.80
  -4   0   6  240.08   18.90
  -4   0   6  200.28   18.80
  -3   0   5    0.10    0.80
  -3   0   5   -0.10    0.80
   3   0  -5    0.60    1.00
   3   0  -5    0.00    0.70
   3   0  -5    1.40    0.70
   3   0  -5    0.80    0.70
  -3   0   5    3.10    1.40
   2   0  -4 1210.68  124.19
  -2   0   4 1220.08  124.19
  -2   0   4 1154.88  108.19
   2   0  -4 1054.29  108.19
  -2   0   4 1319.57  108.19
  -2   0   4 1142.49  103.29
   2   0  -4 1164.88  103.29
   1   0  -3    0.10    0.60
  -1   0   3   -0.50    0.50
  -1   0   3   -0.30    0.50
   1   0  -3    0.50    0.60
  -1   0   3    0.40    0.60
  -1   0   3    0.40    0.50
   1   0  -3   -0.40    0.50
   1   0  -3    0.00    0.50
   0   0   2 2241.08  238.58
   0   0  -2 2400.56  198.48
   0   0  -2 2160.78  207.68
  -1   0  -1   -3.00    0.30
  -1   0  -1   -3.30    0.20
   1   0   1   -3.10    0.20
   1   0   1   -3.00    0.20
   1   0   1   -3.00    0.20
  -1   0  -1   -3.10    0.20
   1   0   1   -1.90    0.30
   2   0   0 1962.70  171.58
  -3   0   1   -5.30    1.20
  -3   0   1   -2.20    1.20
  -3   0   1   -5.80    1.30
   3   0  -1   -3.40    1.40
   3   0  -1    1.90    1.50
   3   0  -1   -6.20    1.20
   3   0  -1   -3.00    1.20
  -3   0   1   -2.40    1.40
   4   0  -2 1993.80  184.98
  -4   0   2 2121.79  222.28
  -4   0   2 2391.96  193.78
  -4   0   2 2142.59  193.68
   4   0  -2 2008.40  193.68
   4   0  -2 2070.89  193.68
   4   0  -2 2107.69  222.28
   5   0  -3   -0.10    1.00
   5   0  -3    3.00    1.30
  -5   0   3   -0.30    1.10
  -5   0   3   -1.30    0.80
   5   0  -3   -0.80    0.80
  -5   0   3    0.80    0.90
  -6   0   4  255.27   27.90
   6   0  -4  244.58   24.40
  -6   0   4  250.87   24.40
  -6   0   4  281.57   24.40
   6   0  -4  287.27   28.00
   6   0  -4  247.98   24.50
  -7   0   5   -3.60    1.00
   7   0  -5   -0.60    1.50
   7   0  -5    1.30    1.60
   7   0  -5   -0.90    1.20
  -7   0   5   -1.70    0.80
  -7   0   5    2.10    1.70
  -8   0   6  518.75   47.30
  -8   0   6  492.65   54.29
   8   0  -6  522.65   47.50
  -9   0   7    1.40    2.20
   9   0  -7   -2.60    1.80
  -9   0   7   -1.00    1.50
 -10   0   8   76.49    8.70
 -10   0   8   68.29    7.50
  10   0  -8   68.39    7.80
  11   0  -9   -4.40    2.40
 -11   0   9    1.50    2.10
 -11   0   9    1.20    2.70
  12   0 -10    4.40    3.20
 -12   0  10    4.50    2.50
 -12   0  10    3.60    3.10
 -13   0  11   -0.40    3.30
  13   0 -11   -6.00    3.00
 -13   0  11    1.00    2.50
 -14   0  12  213.98   23.80
 -14   0  12  218.08   20.60
  14   0 -12  198.08   20.90
  15   0 -13    1.70    4.10
 -15   0  13   -3.70    2.70
 -15   0  13   -0.20    4.10
 -16   0  14  488.75   39.80
 -16   0  14  360.96   45.40
  16   0 -14  406.96   40.10
  17   0 -15   12.70    5.50
 -17   0  15    4.60    5.00
 -17   0  15    9.90    4.00
  18   0 -16   89.89   12.00
 -18   0  16  107.79   11.60
 -18   0  16  121.99   14.30
 -19   0  17    0.30    5.40
 -19   0  17   -0.70    4.00
  19   0 -17    3.20    6.10
 -20   0  18  139.19   19.30
 -20   0  18  194.48   17.20
  20   0 -18  149.49   17.80
  21   0 -19    0.80    6.70
 -21   0  19    4.90    6.40
 -21   0  19   -1.00    4.40
  22   0 -20  263.97   27.20
 -22   0  20  220.98   29.90
 -22   0  20  289.87   26.10
 -23   0  21    1.60    4.90
 -23   0  21    3.50    7.10
  23   0 -21    6.90    7.60
  24   0 -22   51.19   11.50
 -24   0  22   54.09   11.30
 -24   0  22   62.89    9.20
  22  -1 -24    7.10    7.30
 -22  -1  24   12.40    5.70
 -22  -1  24    2.10    8.00
 -22   1  24    7.10    5.30
  22   1 -24   10.50    8.60
 -22   1  24    2.10    7.90
 -21  -1  23   26.30    6.40
 -21  -1  23   13.50    8.60
  21  -1 -23   13.70    7.60
 -21   1  23   12.40    8.20
 -21   1  23   31.60    6.50
  21   1 -23   36.70    9.30
 -20  -1  22    8.60    7.60
 -20  -1  22   11.50    5.30
  20  -1 -22   14.20    7.00
 -20   1  22   18.60    5.50
 -20   1  22   10.30    7.50
  20   1 -22   14.10    8.00
 -19  -1  21   69.09    8.40
  19  -1 -21   62.79    9.80
 -19  -1  21   38.70   10.30
 -19   1  21   59.99    8.00
 -19   1  21   52.49   10.70
  19   1 -21   42.00   10.00
  18  -1 -20   38.50    7.90
 -18  -1  20   29.80    8.60
 -18  -1  20   38.60    6.70
 -18   1  20   50.59    7.00
 -18   1  20   22.40    8.20
  18   1 -20   34.80    8.40
 -17  -1  19   82.19   15.00
  17  -1 -19  126.99   13.50
 -17  -1  19  131.49   12.90
 -17   1  19  104.59   14.80
  17   1 -19  112.99   13.80
 -17   1  19  128.69   12.80
 -16  -1  18    5.50    6.10
 -16  -1  18   12.50    4.30
  16  -1 -18    9.10    5.40
 -16   1  18    9.90    4.20
  16   1 -18    5.30    5.80
 -16   1  18    7.40    5.90
  15  -1 -17   20.70    5.80
 -15  -1  17   22.70    7.10
 -15  -1  17   33.10    5.30
 -15   1  17   18.70    6.50
 -15   1  17   25.60    5.00
  15   1 -17   15.70    6.20
 -14  -1  16  229.08   19.70
 -14  -1  16  192.38   22.90
  14  -1 -16  202.38   19.80
 -14   1  16  209.28   19.50
  14   1 -16  190.88   20.00
 -14   1  16  149.19   22.30
 -13  -1  15  178.68   15.50
 -13  -1  15  153.58   18.20
  13  -1 -15  150.48   15.60
  13   1 -15  109.89   15.30
 -13   1  15  146.49   17.80
 -13   1  15  163.08   15.30
  12  -1 -14  445.26   42.60
 -12  -1  14  502.75   42.60
 -12  -1  14  432.86   49.00
 -12   1  14  496.15   42.60
 -12   1  14  438.56   48.90
  12   1 -14  387.96   42.60
 -11  -1  13   53.29    6.40
  11  -1 -13   51.59    6.60
 -11  -1  13   67.59    8.40
 -11   1  13   46.00    7.80
  11   1 -13   45.70    7.10
 -11   1  13   55.89    6.50
 -10  -1  12 1156.68  104.99
 -10  -1  12 1035.10  120.59
  10  -1 -12 1144.09  104.99
 -10   1  12 1217.28  104.99
 -10   1  12 1142.69  120.49
  10   1 -12 1128.59  105.09
  -9  -1  11   96.79   11.20
  -9  -1  11   94.99    9.40
   9  -1 -11   87.39    9.30
  -9   1  11   76.89   10.70
   9   1 -11   85.09    9.60
  -9   1  11   95.09    9.30
   8  -1 -10  669.13   61.99
  -8  -1  10  648.04   61.99
  -8  -1  10  613.64   71.39
  -8   1  10  660.63   71.19
   8   1 -10  644.04   62.09
   8   1 -10  741.43   58.89
  -8   1  10  699.33   62.09
  -7  -1   9  219.68   23.90
  -7  -1   9  222.28   20.70
   7  -1  -9  209.28   20.60
  -7   1   9  204.68   23.70
   7   1  -9  221.88   20.90
  -7   1   9  210.18   20.60
   7   1  -9  228.98   19.40
   6  -1  -8  519.05   48.70
  -6  -1   8  491.15   56.09
  -6  -1   8  532.55   48.80
   6   1  -8  486.45   48.80
  -6   1   8  622.44   48.80
   6   1  -8  572.84   46.40
  -6   1   8  506.65   55.89
  -6   1   8  477.45   48.70
  -5  -1   7    9.00    1.90
   5  -1  -7    6.30    1.70
  -5  -1   7   11.20    2.50
  -5  -1   7   10.20    1.40
   5   1  -7    9.00    2.10
  -5   1   7    6.80    1.80
  -5   1   7    7.50    2.20
   5   1  -7   10.00    1.50
  -5   1   7    7.60    1.80
   5   1  -7    7.50    2.00
  -4  -1   6  447.66   41.50
  -4  -1   6  533.15   43.70
   4  -1  -6  407.86   43.60
   4  -1  -6  526.75   50.19
  -4  -1   6  468.05   43.70
  -4  -1   6  443.36   50.19
   4  -1  -6  460.45   43.60
  -4   1   6  473.15   50.09
   4   1  -6  461.75   43.70
   4   1  -6  493.65   50.19
   4   1  -6  449.26   43.70
   4   1  -6  558.54   41.60
  -4   1   6  425.46   43.60
   3  -1  -5   31.60    3.40
  -3  -1   5   28.50    3.40
   3  -1  -5   17.90    2.60
   3  -1  -5   27.60    2.80
  -3  -1   5   25.60    2.80
  -3  -1   5   21.00    2.50
  -3  -1   5   19.40    2.70
   3   1  -5   21.10    2.80
   3   1  -5   27.20    3.30
  -3   1   5   23.80    2.70
   3   1  -5   22.20    2.80
   3   1  -5   25.70    2.50
  -3   1   5   24.50    3.20
  -3   1   5   28.60    2.80
   2  -1  -4   43.70    5.00
   2  -1  -4   58.99    5.80
  -2  -1   4   48.80    4.80
  -2  -1   4   50.49    5.90
  -2  -1   4   56.29    5.10
  -2  -1   4   47.10    5.10
   2  -1  -4   53.19    5.00
  -2   1   4   52.79    5.80
   2   1  -4   50.39    5.10
   2   1  -4   52.29    5.90
  -2   1   4   47.60    5.00
   2   1  -4   44.00    5.00
   2   1  -4   56.59    4.80
  -2   1   4   55.99    5.10
  -1  -1   3  643.94   56.59
   1  -1  -3  557.84   59.19
  -1  -1   3  639.74   59.29
  -1  -1   3  613.74   68.09
   1  -1  -3  631.84   59.19
  -1  -1   3  615.14   59.29
   1  -1  -3  739.63   67.99
   1   1  -3  592.74   59.29
   1   1  -3  674.43   68.19
   1   1  -3  700.63   56.59
  -1   1   3  644.34   59.19
  -1   1   3  701.43   59.19
   1   1  -3  638.74   59.29
   0  -1   2   36.60    3.40
   0  -1   2   38.00    4.20
   0  -1   2   35.90    3.50
   0  -1   2   38.20    3.40
   0  -1  -2   34.60    3.40
   0  -1  -2   31.30    3.20
   0  -1  -2   32.80    3.40
   0   1   2   32.70    3.20
   0   1   2   31.10    3.40
   0   1  -2   33.00    3.50
   0   1  -2   41.20    4.20
   0   1   2   32.30    3.40
   0   1  -2   39.00    3.50
   0   1  -2   44.60    3.40
   1  -1   1  418.56   35.70
   1  -1   1  402.26   36.80
  -1  -1  -1  380.76   38.30
   1  -1   1  439.66   38.40
  -1  -1  -1  480.25   38.40
   1  -1   1  396.46   38.40
  -1  -1  -1  368.26   35.60
  -1   1  -1  453.75   36.80
   1   1   1  460.85   38.40
  -1   1  -1  391.76   38.40
  -1   1  -1  452.05   38.40
   1   1   1  396.06   35.70
  -1   1  -1  397.86   35.70
  -2  -1   0    3.30    0.60
  -2  -1   0    2.50    0.70
   2  -1   0    3.10    0.70
   2  -1   0    2.80    0.60
   2  -1   0    3.00    0.70
  -2  -1   0    3.30    0.70
   2  -1   0    2.90    0.90
  -2   1   0    1.00    0.80
   2   1   0    4.30    0.70
  -2   1   0    2.20    0.70
   2   1   0    2.10    0.70
   2   1   0    2.20    0.70
  -2   1   0    3.40    0.70
  -3  -1   1  660.23   66.29
  -3  -1   1  780.62   66.29
   3  -1  -1  727.13   63.49
  -3  -1   1  719.43   63.19
  -3  -1   1  690.53   76.09
   3  -1  -1  670.53   66.29
   3   1  -1  737.83   76.09
  -3   1   1  694.33   66.29
   3   1  -1  745.43   66.29
  -3   1   1  747.83   66.29
   3   1  -1  790.62   66.39
  -4  -1   2   46.60    5.00
   4  -1  -2   42.40    5.00
  -4  -1   2   50.69    5.80
   4  -1  -2   53.09    5.10
  -4  -1   2   59.99    5.10
  -4   1   2   59.19    5.10
   4   1  -2   56.09    5.90
   4   1  -2   47.80    5.10
  -4   1   2   49.30    5.10
   4   1  -2   53.09    5.10
   5  -1  -3  347.87   38.70
  -5  -1   3  438.26   38.80
   5  -1  -3  424.36   38.80
  -5  -1   3  476.85   38.90
  -5  -1   3  410.86   44.60
   5   1  -3  457.05   44.60
  -5   1   3  426.16   38.80
   5   1  -3  387.86   38.90
  -5   1   3  450.35   38.80
   5   1  -3  392.76   38.80
   6  -1  -4   14.10    2.30
  -6  -1   4   22.40    2.90
  -6  -1   4   18.90    2.40
  -6  -1   4   18.90    2.40
   6  -1  -4   20.20    3.10
   6  -1  -4   14.30    2.40
  -6   1   4   16.80    2.30
   6   1  -4   18.60    2.70
  -6   1   4   20.30    2.40
   6   1  -4   16.60    2.50
   6   1  -4   21.40    2.80
   7  -1  -5  222.78   20.10
  -7  -1   5  215.98   23.00
  -7  -1   5  204.98   20.00
   7   1  -5  199.58   20.00
   7   1  -5  211.38   23.00
  -7   1   5  205.98   19.90
   7   1  -5  227.88   20.20
  -8  -1   6    9.20    2.40
   8  -1  -6    6.20    1.90
  -8  -1   6    4.80    1.70
  -8   1   6    5.40    1.70
   8   1  -6    5.30    2.00
  -8   1   6    5.40    1.70
   8   1  -6    3.30    1.90
  -9  -1   7    5.40    2.10
   9  -1  -7    5.70    2.30
  -9  -1   7    9.70    2.80
  -9   1   7    5.20    2.00
  -9   1   7    8.80    2.50
   9   1  -7    3.00    2.40
 -10  -1   8 1244.68  132.59
  10  -1  -8 1232.48  115.59
 -10  -1   8 1340.77  115.49
 -10   1   8 1133.89  132.49
  10   1  -8 1225.48  115.69
 -10   1   8 1358.36  115.49
 -11  -1   9   32.00    5.80
 -11  -1   9   43.30    4.80
  11  -1  -9   40.30    5.10
 -11   1   9   36.20    4.70
  11   1  -9   29.90    5.30
 -11   1   9   38.50    5.60
  12  -1 -10  231.98   22.50
 -12  -1  10  207.08   25.70
 -12  -1  10  235.38   22.30
  12   1 -10  251.27   22.80
 -12   1  10  254.57   22.40
 -12   1  10  218.18   25.60
 -13  -1  11  101.09    9.20
 -13  -1  11   86.89   10.80
  13  -1 -11   73.29    9.20
 -13   1  11   83.49    9.00
  13   1 -11   79.49    9.60
  13   1 -11   76.39    7.70
 -13   1  11   83.79   10.50
  14  -1 -12  330.27   33.20
 -14  -1  12  388.96   33.00
 -14  -1  12  339.87   38.00
 -14   1  12  352.96   33.00
 -14   1  12  324.17   37.80
  14   1 -12  340.77   33.40
  15  -1 -13    8.40    4.70
 -15  -1  13   21.60    4.30
 -15  -1  13   24.00    5.80
  15   1 -13   18.10    5.50
 -15   1  13   19.30    4.70
 -15   1  13   22.50    4.50
 -16  -1  14  333.17   28.90
  16  -1 -14  294.87   29.20
 -16  -1  14  298.07   33.40
 -16   1  14  260.17   33.00
  16   1 -14  289.87   29.40
 -16   1  14  314.07   28.90
  17  -1 -15   81.29   11.00
 -17  -1  15   97.89   10.50
 -17  -1  15   95.29   12.80
 -17   1  15   90.49   12.40
 -17   1  15  108.39   10.70
  17   1 -15   83.89   11.30
 -18  -1  16   20.90    6.70
 -18  -1  16   31.10    5.40
  18  -1 -16   22.70    6.50
 -18   1  16   19.20    6.30
  18   1 -16   24.80    6.90
 -18   1  16   25.50    5.30
 -19  -1  17   38.00    8.50
  19  -1 -17   24.70    7.00
 -19  -1  17   42.00    6.60
 -19   1  17   42.10    6.50
  19   1 -17   27.20    7.80
 -19   1  17   39.80    8.30
 -20  -1  18   -3.80    5.80
  20  -1 -18   -6.60    5.50
 -20  -1  18   -1.30    3.90
 -20   1  18   -0.10    5.70
 -20   1  18   -5.40    3.50
  20   1 -18   -7.20    5.90
 -21  -1  19    6.10    6.70
  21  -1 -19   10.10    6.60
 -21  -1  19    4.50    4.60
  21   1 -19    6.30    6.70
 -21   1  19    9.40    4.70
  22  -1 -20    5.60    6.70
 -22  -1  20   -3.10    6.60
 -22  -1  20    2.70    4.70
  22   1 -20    5.90    7.20
 -22   1  20    0.20    4.50
  23  -1 -21   10.60    7.70
 -23  -1  21   14.70    8.40
 -23  -1  21   41.20    6.80
 -23   1  21   32.60    6.50
  23   1 -21   19.60    8.80
 -24  -1  22   -9.50    7.10
 -24  -1  22   -3.30    5.00
  24  -1 -22   -5.50    6.80
 -24   1  22   -2.40    4.90
  24   1 -22   -5.80    7.90
  22   2 -24   19.40    9.40
 -21  -2  23    6.60    5.20
 -21  -2  23    4.90    8.10
 -21   2  23    8.00    5.30
  21   2 -23   -1.80    7.60
 -20  -2  22    1.00    7.40
 -20  -2  22    9.80    5.40
  20   2 -22   15.80    7.90
 -20   2  22    6.80    4.40
 -19  -2  21   12.00    4.90
  19  -2 -21    5.20    5.70
 -19  -2  21   -4.40    6.80
 -19   2  21    3.80    4.00
  19   2 -21    1.10    7.00
 -18  -2  20   58.39    8.00
 -18  -2  20   37.20    9.90
  18  -2 -20   47.70    8.30
  18   2 -20   52.79    9.70
 -18   2  20   50.99    7.50
 -17  -2  19   -0.10    6.30
  17  -2 -19    9.50    5.20
 -17  -2  19    6.40    4.30
 -17   2  19    1.00    3.60
  17   2 -19    4.20    6.20
  16  -2 -18   43.20    7.70
 -16  -2  18   72.49    7.70
 -16  -2  18   33.60    9.30
 -16   2  18   62.89    7.30
  16   2 -18   48.60    8.70
 -15  -2  17   31.90    5.40
  15  -2 -17   27.50    5.70
 -15  -2  17   21.60    7.30
 -15   2  17   27.00    5.10
  15   2 -17   23.60    6.40
  14  -2 -16   29.30    6.00
 -14  -2  16   41.10    6.00
 -14  -2  16   38.80    7.90
  14   2 -16   38.30    6.60
 -14   2  16   36.80    5.80
  13  -2 -15  130.59   14.80
 -13  -2  15  150.98   17.50
 -13  -2  15  154.68   14.70
 -13   2  15  147.59   14.50
  13   2 -15  122.89   15.10
  12  -2 -14   97.99   10.90
 -12  -2  14  106.79   13.00
 -12  -2  14  107.39   10.80
 -12   2  14   96.59   10.50
  12   2 -14   88.69   11.20
 -11  -2  13  351.46   32.30
 -11  -2  13  339.77   37.50
  11  -2 -13  339.77   32.20
 -11   2  13  371.36   32.30
  11   2 -13  291.27   32.40
 -10  -2  12   72.09    9.90
 -10  -2  12   75.19    8.30
  10  -2 -12   73.69    8.20
  10   2 -12   70.99    8.70
 -10   2  12   80.19    8.20
  -9  -2  11  412.26   35.00
  -9  -2  11  384.36   40.40
   9  -2 -11  316.97   34.70
   9   2 -11  419.36   33.00
  -9   2  11  388.06   34.90
   9   2 -11  302.17   34.90
   8  -2 -10   10.80    2.80
  -8  -2  10   11.70    2.90
  -8  -2  10   17.60    3.90
  -8   2  10   19.80    3.20
   8   2 -10   13.50    3.40
   8   2 -10   14.00    2.30
  -8   2  10   14.40    2.80
  -7  -2   9  870.11   79.99
  -7  -2   9  907.71   96.89
   7  -2  -9  822.52   83.99
  -7  -2   9  898.51   84.19
   7   2  -9  957.50   80.09
  -7   2   9  900.71   84.09
  -7   2   9 1043.60   84.19
  -6  -2   8   77.39    7.70
   6  -2  -8   72.69    7.60
  -6  -2   8   69.09    6.90
  -6  -2   8   67.39    9.00
  -6   2   8   68.89    7.60
  -6   2   8   91.99    7.70
   6   2  -8   76.29    7.90
   6   2  -8   77.39    7.00
   6   2  -8   70.09    7.80
   5  -2  -7  303.37   29.10
  -5  -2   7  312.27   33.70
  -5  -2   7  305.77   27.60
  -5  -2   7  310.47   29.20
   5   2  -7  332.57   27.70
  -5   2   7  349.37   29.20
   5   2  -7  320.97   29.30
   5   2  -7  266.77   29.20
  -5   2   7  310.77   29.10
   4  -2  -6  736.43   67.19
  -4  -2   6  715.53   77.59
  -4  -2   6  753.72   67.39
  -4  -2   6  721.33   64.19
  -4   2   6  723.93   67.19
   4   2  -6  723.83   67.39
   4   2  -6  660.83   67.29
   4   2  -6  813.82   64.19
   3  -2  -5  209.48   20.40
   3  -2  -5  201.08   20.40
  -3  -2   5  217.88   19.50
  -3  -2   5  212.78   23.80
  -3  -2   5  226.88   20.60
   3   2  -5  202.68   20.60
   3   2  -5  233.68   19.60
   3   2  -5  227.98   20.60
  -3   2   5  238.58   20.50
  -3   2   5  228.08   20.50
  -2  -2   4 1021.50   98.99
   2  -2  -4 1135.99   98.89
  -2  -2   4 1155.88   98.99
   2  -2  -4 1037.10   98.89
  -2  -2   4  976.80  113.89
  -2  -2   4 1014.40   94.59
   2  -2  -4 1035.80   91.99
   2   2  -4  959.60   98.99
  -2   2   4 1070.99   98.89
  -2   2   4 1072.39   98.89
   2   2  -4 1187.08   94.69
   2   2  -4 1182.68   99.09
   2   2  -4 1212.78  114.19
  -1  -2   3   14.80    2.80
  -1  -2   3   18.60    2.00
   1  -2  -3   16.20    1.80
  -1  -2   3   18.80    2.10
   1  -2  -3   21.00    1.80
   1  -2  -3   17.90    2.10
  -1  -2   3   13.90    2.00
   1   2  -3   18.20    2.10
   1   2  -3   18.30    2.10
  -1   2   3   15.20    1.90
   1   2  -3   17.40    2.70
   1   2  -3   14.80    2.10
   0  -2  -2  558.44   48.20
   0  -2  -2  575.84   51.59
   0  -2   2  558.44   51.79
   0  -2  -2  634.94   51.69
   0  -2   2  587.94   49.70
   0  -2   2  504.55   51.79
   0  -2   2  566.04   59.79
   0   2  -2  533.05   51.79
   0   2   2  540.35   48.30
   0   2  -2  638.54   49.70
   0   2  -2  556.54   51.79
   0   2   2  543.45   51.69
   0   2  -2  543.05   48.30
  -1  -2  -1    3.70    0.60
   1  -2   1    4.80    0.90
   1  -2   1    5.40    1.30
  -1  -2  -1    4.90    0.70
  -1  -2  -1    4.00    1.10
   1  -2   1    6.10    1.40
   1  -2   1    4.60    0.80
  -1   2  -1    5.40    1.00
   1   2   1    4.10    0.70
  -1   2  -1    5.40    1.20
   1   2   1    4.10    0.80
  -1   2  -1    5.10    1.30
   1   2   1    6.80    1.20
  -2  -2   0   55.69    5.60
  -2  -2   0   69.19    5.70
   2  -2   0   59.39    5.50
   2  -2   0   63.69    5.80
   2  -2   0   56.39    5.70
   2  -2   0   58.69    5.60
  -2  -2   0   59.79    6.80
  -2   2   0   62.69    5.70
   2   2   0   54.39    5.50
   2   2   0   60.99    5.70
  -2   2   0   53.09    5.50
  -3  -2   1   52.29    5.50
  -3  -2   1   67.49    5.60
   3  -2  -1   60.99    5.40
   3  -2  -1   63.19    5.80
   3  -2  -1   60.29    5.60
   3  -2  -1   51.99    5.50
  -3  -2   1   54.69    6.60
   3   2  -1   55.99    5.60
   3   2  -1   55.89    5.60
   3   2  -1   60.99    6.70
  -3   2   1   65.39    5.60
  -3   2   1   46.40    5.60
  -4  -2   2  370.36   39.90
   4  -2  -2  321.47   34.60
  -4  -2   2  413.96   34.70
  -4  -2   2  364.16   34.60
   4   2  -2  374.36   34.70
   4   2  -2  396.26   40.00
   4   2  -2  353.66   34.70
  -4   2   2  395.16   34.60
  -4   2   2  396.06   34.70
  -5  -2   3  149.09   16.00
  -5  -2   3  133.39   13.80
  -5  -2   3  161.48   13.80
   5  -2  -3  131.39   13.70
  -5  -2   3  136.39   12.90
   5  -2  -3  150.28   13.80
   5   2  -3  136.19   13.90
   5   2  -3  160.58   16.10
  -5   2   3  149.39   13.80
   5   2  -3  143.59   13.90
  -5   2   3  169.68   13.80
  -6  -2   4  597.04   57.89
   6  -2  -4  637.44   57.89
  -6  -2   4  590.54   66.59
   6   2  -4  609.14   58.09
   6   2  -4  702.43   66.89
   6   2  -4  553.84   57.99
  -6   2   4  678.43   57.99
  -6   2   4  672.73   57.89
  -7  -2   5  283.97   27.40
  -7  -2   5  302.37   31.70
   7  -2  -5  286.37   27.40
   7   2  -5  334.67   27.70
   7   2  -5  261.17   27.60
  -7   2   5  321.77   27.50
  -7   2   5  275.97   27.40
  -8  -2   6  311.97   33.80
   8  -2  -6  298.07   29.30
  -8  -2   6  319.27   29.40
  -8   2   6  306.47   29.30
   8   2  -6  332.57   29.60
   8   2  -6  276.47   29.50
  -8   2   6  354.36   29.40
   9  -2  -7  179.68   20.50
  -9  -2   7  223.38   23.90
  -9  -2   7  223.58   20.60
  -9   2   7  212.88   20.50
  -9   2   7  263.17   20.70
   9   2  -7  202.58   20.90
  10  -2  -8   -6.90    2.00
 -10  -2   8    5.80    2.80
 -10  -2   8    2.40    2.10
 -10   2   8   -0.20    2.00
 -10   2   8   -1.40    2.00
  10   2  -8   -1.40    2.70
  11  -2  -9  373.06   37.20
 -11  -2   9  365.46   42.80
 -11  -2   9  434.86   37.20
  11   2  -9  360.46   37.40
 -11   2   9  403.86   37.10
  11   2  -9  423.56   34.80
 -12  -2  10   43.10    4.90
 -12  -2  10   37.20    6.20
  12  -2 -10   30.90    5.20
 -12   2  10   35.30    5.10
  12   2 -10   37.10    3.60
  12   2 -10   27.00    5.50
  13  -2 -11  310.17   32.70
 -13  -2  11  324.77   37.70
 -13  -2  11  355.26   32.60
  13   2 -11  384.86   30.40
  13   2 -11  303.07   33.00
 -13   2  11  357.16   32.60
  14  -2 -12   -2.70    3.40
 -14  -2  12   -0.80    2.60
 -14  -2  12    0.30    3.90
  14   2 -12    0.50    4.20
  14   2 -12   -0.80    1.30
 -14   2  12   -1.80    2.60
 -15  -2  13   64.99    9.50
  15  -2 -13   48.40    8.00
 -15  -2  13   79.09    7.90
  15   2 -13   60.09    8.90
 -15   2  13   63.79    7.50
 -16  -2  14    2.80    4.80
  16  -2 -14   -4.70    4.50
 -16  -2  14    3.00    3.20
 -16   2  14   -0.70    3.20
  16   2 -14    2.00    5.10
 -17  -2  15   47.90    6.00
 -17  -2  15   21.20    7.00
  17  -2 -15   10.60    5.40
  17   2 -15   31.60    7.00
 -17   2  15   37.70    5.80
  18  -2 -16   17.10    5.60
 -18  -2  16   26.40    5.10
 -18  -2  16   19.70    7.00
  18   2 -16   20.10    6.70
 -18   2  16   18.00    4.70
  19  -2 -17   -0.20    4.80
 -19  -2  17   -6.10    3.60
 -19  -2  17   -7.70    5.40
 -19   2  17    4.60    4.20
  19   2 -17   -3.00    5.90
  20  -2 -18   27.80    7.30
 -20  -2  18   37.90    6.50
 -20  -2  18   27.70    8.10
 -20   2  18   36.40    6.20
  20   2 -18   28.50    8.20
  21  -2 -19   18.00    7.30
 -21  -2  19    4.80    7.30
 -21  -2  19   17.20    5.20
 -21   2  19    8.90    4.60
  21   2 -19   17.60    7.90
 -22  -2  20   -5.80    7.00
  22  -2 -20   10.40    6.80
 -22  -2  20    9.20    5.00
  22   2 -20   12.10    8.00
 -22   2  20    5.80    4.60
 -23  -2  21   -5.00    7.50
 -23  -2  21    0.40    4.80
 -23   2  21    0.90    4.60
  23   2 -21   11.00    8.20
 -24  -2  22    7.20    5.20
 -24  -2  22   -2.60    7.60
  24   2 -22   11.20    9.80
 -24   2  22   10.40    5.80
 -21  -3  23    5.00    8.90
 -21  -3  23   36.10    7.00
 -21   3  23   11.70    5.30
  21   3 -23   22.80    9.10
 -20  -3  22   -9.50    7.20
 -20  -3  22    4.10    4.80
 -20   3  22   -2.40    4.80
  20   3 -22   -5.20    7.50
 -19  -3  21   82.19   14.40
 -19  -3  21  102.79   10.90
  19   3 -21   78.19   12.80
 -19   3  21   80.69   10.50
 -18  -3  20    1.70    4.20
 -18  -3  20    0.90    6.90
  18   3 -20   -7.60    6.70
 -18   3  20    6.00    4.10
 -17  -3  19  134.79   13.50
 -17  -3  19  114.09   16.50
  17   3 -19  105.89   14.50
 -17   3  19  124.19   13.10
 -16  -3  18   -1.80    3.70
 -16  -3  18   -1.50    5.90
 -16   3  18    7.40    3.70
  16   3 -18   -4.00    5.60
  15  -3 -17   92.79   12.00
 -15  -3  17  129.49   12.30
 -15  -3  17  100.09   14.80
 -15   3  17  123.79   12.00
  15   3 -17  105.29   13.00
 -14  -3  16   15.30    4.20
 -14  -3  16   14.60    6.10
  14  -3 -16   20.80    5.00
 -14   3  16   16.80    4.00
  14   3 -16    8.20    5.40
 -13  -3  15   76.09    8.50
 -13  -3  15   61.39   10.40
  13  -3 -15   74.19    8.30
  13   3 -15   67.39    9.10
 -13   3  15   76.59    8.40
  12  -3 -14    4.40    3.00
 -12  -3  14    3.40    2.90
 -12  -3  14    0.00    4.40
 -12   3  14    3.90    3.00
  12   3 -14    2.30    4.00
 -11  -3  13   87.49   12.00
  11  -3 -13   87.39    9.80
 -11  -3  13  110.39   10.00
  11   3 -13   88.99    9.00
 -11   3  13   99.89    9.90
  11   3 -13   79.09   10.20
 -10  -3  12   -3.20    3.40
  10  -3 -12   -0.70    2.10
 -10  -3  12    0.60    2.10
 -10   3  12    0.00    2.00
  10   3 -12    0.00    1.70
  10   3 -12   -1.50    2.90
  -9  -3  11   81.89    8.80
  -9  -3  11   87.79   10.80
  -9  -3  11   81.59    7.80
   9  -3 -11   83.69    8.80
  -9   3  11  100.19    8.80
   9   3 -11   71.39    9.10
   9   3 -11   85.19    8.10
  -9   3  11   82.49    8.70
  -8  -3  10    3.10    3.20
  -8  -3  10    4.70    2.30
   8  -3 -10    4.00    1.90
  -8  -3  10    6.50    1.60
   8   3 -10    6.60    1.70
  -8   3  10    4.00    2.00
   8   3 -10    2.10    2.50
  -8   3  10    8.20    2.20
   7  -3  -9    9.20    2.20
  -7  -3   9   10.20    1.90
  -7  -3   9   10.50    3.50
  -7  -3   9    9.90    2.50
  -7   3   9    9.60    2.30
  -7   3   9   13.80    2.40
   7   3  -9   11.40    2.10
   7   3  -9    4.00    2.60
  -6  -3   8   64.99    6.90
  -6  -3   8   64.19    6.40
   6  -3  -8   72.59    6.80
  -6  -3   8   53.89    8.20
  -6   3   8   64.49    6.80
   6   3  -8   59.79    7.20
   6   3  -8   64.39    7.10
   6   3  -8   71.79    6.50
  -6   3   8   73.59    6.80
  -5  -3   7  273.77   27.20
   5  -3  -7  212.38   22.90
  -5  -3   7  258.37   23.20
  -5  -3   7  251.77   22.00
  -5   3   7  254.67   23.00
   5   3  -7  273.17   23.40
  -5   3   7  266.77   23.00
   5   3  -7  240.38   22.00
   5   3  -7  200.68   23.20
   4  -3  -6  214.18   21.60
  -4  -3   6  232.38   21.90
  -4  -3   6  236.78   20.90
  -4  -3   6  208.18   25.50
   4   3  -6  237.68   22.00
  -4   3   6  253.57   21.70
   4   3  -6  254.37   20.90
   4   3  -6  216.78   21.90
  -4   3   6  239.28   21.70
   3  -3  -5  869.61   76.89
  -3  -3   5  869.61   77.09
  -3  -3   5  890.41   89.09
  -3  -3   5  829.32   73.69
   3  -3  -5  780.52   76.79
   3   3  -5  857.21   73.69
   3   3  -5  886.91   77.19
   3   3  -5  714.73   77.09
  -3   3   5  864.11   76.89
   2  -3  -4  953.90   85.19
  -2  -3   4  900.01   85.39
  -2  -3   4  873.31   81.79
   2  -3  -4  961.90   85.19
  -2  -3   4  852.41   98.59
   2   3  -4  930.31   85.49
   2   3  -4  926.51   85.49
  -2   3   4  891.91   85.29
  -2   3   4  972.00   85.29
   2   3  -4 1045.90   81.79
  -1  -3   3  945.11   88.29
  -1  -3   3  921.31   84.59
  -1  -3   3  994.20   88.29
  -1  -3   3 1002.40  101.99
   1   3  -3  865.11   88.29
  -1   3   3  965.90   88.09
   1   3  -3 1009.90   84.59
   1   3  -3 1011.50   88.39
  -1   3   3  954.90   82.29
   1   3  -3  928.51   82.29
  -1   3   3 1001.10   88.09
   0  -3   2  300.87   29.00
   0  -3   2  330.97   34.10
   0  -3   2  320.57   28.20
   0  -3   2  307.77   29.10
   0   3  -2  310.87   29.10
   0   3  -2  317.87   27.50
   0   3   2  328.77   27.40
   1  -3   1 1479.55  133.69
   1  -3   1 1637.24  139.49
   1  -3   1 1424.06  139.39
   1   3   1 1457.55  129.99
   1   3   1 1663.33  139.39
   1   3   1 1515.35  139.39
  -1   3  -1 1481.15  129.99
  -1   3  -1 1534.85  139.49
  -2  -3   0    7.90    1.00
  -2  -3   0   11.70    2.30
   2  -3   0    6.30    1.10
   2  -3   0    8.20    2.10
  -2  -3   0    7.70    1.00
   2  -3   0    7.90    1.20
   2   3   0    6.50    1.30
  -2   3   0    6.10    1.30
  -2   3   0    8.70    2.10
  -2   3   0    8.40    1.30
   2   3   0    8.20    1.20
   2   3   0    7.80    1.80
   3  -3  -1 1465.15  125.99
   3  -3  -1 1403.26  131.19
   3  -3  -1 1628.64  131.29
  -3  -3   1 1334.17  131.19
  -3  -3   1 1521.75  131.19
  -3  -3   1 1487.85  151.08
  -3   3   1 1366.26  131.19
   3   3  -1 1383.06  122.29
   3   3  -1 1419.56  131.29
  -3   3   1 1337.27  122.29
   4  -3  -2  459.65   39.60
   4  -3  -2  443.36   38.40
  -4  -3   2  462.75   45.90
  -4  -3   2  427.36   37.90
   4  -3  -2  385.36   39.50
  -4  -3   2  426.46   39.60
   4   3  -2  434.76   39.70
   4   3  -2  429.16   39.70
  -4   3   2  413.06   39.60
   5  -3  -3  684.43   61.29
  -5  -3   3  675.53   70.79
  -5  -3   3  636.14   58.59
  -5  -3   3  658.63   61.39
  -5   3   3  726.23   61.39
  -5   3   3  663.63   61.29
   5   3  -3  604.44   61.49
   5   3  -3  696.83   61.49
  -6  -3   4  346.97   29.70
  -6  -3   4  320.57   31.20
  -6  -3   4  349.37   36.30
  -6   3   4  386.16   31.30
   6   3  -4  347.07   31.40
  -6   3   4  319.87   31.20
   6   3  -4  290.57   31.40
  -7  -3   5  479.05   40.50
  -7  -3   5  464.05   42.70
  -7  -3   5  473.35   49.40
   7  -3  -5  442.76   42.60
   7   3  -5  491.65   42.90
  -7   3   5  426.76   42.60
   7   3  -5  394.06   42.80
  -7   3   5  523.15   42.80
  -8  -3   6  106.89   10.50
  -8  -3   6  104.19   12.40
  -8  -3   6  105.49    9.40
   8  -3  -6  100.59   10.40
  -8   3   6  105.19   10.40
  -8   3   6  126.09   10.50
   8   3  -6   90.69   10.70
   8   3  -6  117.99   10.80
   9  -3  -7   46.40    4.90
  -9  -3   7   40.90    5.90
  -9  -3   7   43.40    4.80
  -9   3   7   49.90    5.00
   9   3  -7   39.60    5.20
  -9   3   7   39.30    4.80
   9   3  -7   38.30    5.50
 -10  -3   8   12.80    2.70
  10  -3  -8   13.30    2.80
 -10  -3   8    7.60    3.10
 -10   3   8    9.70    2.40
 -10   3   8   12.40    2.70
  10   3  -8   14.50    3.70
 -11  -3   9   -0.90    2.20
 -11  -3   9    0.40    2.90
  11  -3  -9   -0.40    2.30
 -11   3   9   -0.80    2.20
 -11   3   9    0.40    2.00
  11   3  -9   -0.60    2.80
  12  -3 -10    9.70    3.30
 -12  -3  10   10.90    4.10
 -12  -3  10   19.60    3.40
 -12   3  10   14.10    3.00
  12   3 -10    9.40    3.80
 -13  -3  11   58.59    8.40
 -13  -3  11   58.39    6.70
  13  -3 -11   63.49    6.90
  13   3 -11   53.19    7.50
 -13   3  11   53.09    6.70
 -14  -3  12    7.70    4.30
 -14  -3  12    2.30    2.80
  14  -3 -12   -4.70    2.90
 -14   3  12    1.20    3.00
  14   3 -12    1.30    4.00
 -15  -3  13   70.99    7.10
  15  -3 -13   48.00    6.90
 -15  -3  13   55.69    9.10
 -15   3  13   59.49    7.00
  15   3 -13   37.00    7.90
 -16  -3  14    1.70    5.20
  16  -3 -14   -3.70    3.60
 -16  -3  14    2.80    3.10
  16   3 -14    1.40    4.70
 -16   3  14    3.30    3.10
  17  -3 -15   26.70    5.90
 -17  -3  15   33.30    5.60
 -17  -3  15   36.20    7.70
  17   3 -15   23.10    6.90
 -17   3  15   39.40    5.60
  18  -3 -16   -2.10    4.50
 -18  -3  16    3.40    4.20
 -18  -3  16    2.10    5.80
  18   3 -16   -3.30    5.40
 -18   3  16    2.30    3.50
 -19  -3  17   66.49   11.90
 -19  -3  17   93.09    9.40
 -19   3  17   70.99    9.10
  19   3 -17   54.59   10.50
 -20  -3  18    8.20    4.40
 -20  -3  18    0.00    6.60
 -20   3  18    2.00    4.00
  20   3 -18    9.60    7.20
 -21  -3  19   35.20    6.30
 -21  -3  19   18.10    9.20
 -21   3  19   36.10    6.50
  21   3 -19   16.10    7.90
 -22  -3  20    7.70    7.80
 -22  -3  20    6.30    4.90
 -22   3  20   12.50    4.90
  22   3 -20   11.80    7.90
 -23  -3  21    6.10    8.90
 -23  -3  21   53.39    7.30
 -23   3  21   38.90    7.10
  23   3 -21   27.50    9.50
 -20  -4  22   20.30   10.10
  20   4 -22   22.30    8.90
 -20   4  22   34.70    6.10
 -19  -4  21   -9.00    8.50
  19   4 -21    2.00    7.10
 -19   4  21    0.30    3.90
 -18  -4  20   73.09   13.40
  18   4 -20   72.69   11.80
 -18   4  20   79.49    9.50
 -17  -4  19   -1.90    6.70
 -17  -4  19   11.40    4.40
  17   4 -19    5.70    6.40
 -17   4  19    2.50    4.00
 -16  -4  18  145.79   14.10
 -16  -4  18  122.69   17.40
  16   4 -18  118.79   15.00
 -16   4  18  132.59   13.70
 -15  -4  17   16.80    4.60
 -15  -4  17   13.70    6.80
  15   4 -17   11.00    6.00
 -15   4  17   17.90    4.10
 -14  -4  16   48.20    9.40
 -14  -4  16   44.80    6.60
 -14   4  16   46.50    6.30
  14   4 -16   53.99    8.30
 -13  -4  15   28.60    7.10
 -13  -4  15   26.30    4.80
  13   4 -15   18.60    5.70
 -13   4  15   29.90    4.50
 -12  -4  14   31.30    7.10
 -12  -4  14   31.40    4.90
  12   4 -14   29.80    5.90
 -12   4  14   28.50    4.70
 -11  -4  13   58.29    8.70
 -11  -4  13   50.49    6.00
  11   4 -13   38.50    6.80
 -11   4  13   45.30    5.80
 -10  -4  12   -3.40    3.90
 -10  -4  12    1.50    1.70
  10  -4 -12    1.10    2.20
 -10  -4  12    1.50    2.30
  10   4 -12    2.70    3.40
 -10   4  12   -0.60    2.30
  -9  -4  11  110.39   10.80
  -9  -4  11   99.09   13.10
   9  -4 -11   88.89   10.30
  -9  -4  11  112.69    9.70
  -9   4  11  115.69   10.60
   9   4 -11   85.79   10.90
  -9   4  11  109.99   10.50
   9   4 -11  105.49    9.90
  -8  -4  10   14.50    2.90
   8  -4 -10    6.10    2.30
  -8  -4  10   13.90    4.50
  -8  -4  10   14.00    2.30
  -8   4  10    8.70    2.50
   8   4 -10    9.00    3.60
  -8   4  10   11.70    2.50
   7  -4  -9  195.08   20.20
  -7  -4   9  217.78   20.50
  -7  -4   9  227.18   19.40
  -7  -4   9  218.38   24.30
  -7   4   9  211.68   20.30
  -7   4   9  239.28   20.40
   7   4  -9  186.68   20.70
   7   4  -9  226.28   20.80
   6  -4  -8   92.19    8.70
  -6  -4   8   90.29    8.60
  -6  -4   8   87.19    9.00
  -6  -4   8   90.69   11.30
   6   4  -8   74.39    9.10
  -6   4   8   89.69    8.90
  -6   4   8  100.49    8.90
   6   4  -8   88.79    9.20
  -5  -4   7  416.76   36.90
  -5  -4   7  425.66   43.20
  -5  -4   7  398.46   35.30
   5  -4  -7  359.26   36.60
   5   4  -7  474.35   37.20
   5   4  -7  327.87   37.00
  -5   4   7  402.26   36.70
   4  -4  -6  197.08   17.40
  -4  -4   6  197.08   17.70
  -4  -4   6  196.18   17.10
  -4  -4   6  176.78   21.10
   4   4  -6  186.88   17.90
  -4   4   6  189.28   17.50
  -4   4   6  178.98   17.50
   4   4  -6  174.58   17.90
  -3  -4   5  146.99   14.20
  -3  -4   5  149.09   13.90
   3  -4  -5  176.38   13.90
  -3  -4   5  157.88   17.30
  -3   4   5  149.59   14.00
   3   4  -5  129.89   14.30
   3   4  -5  150.88   14.40
  -3   4   5  138.99   14.00
   3   4  -5  146.79   13.70
  -2  -4   4  769.22   84.29
  -2  -4   4  817.02   69.89
  -2  -4   4  782.82   72.69
   2   4  -4  775.12   72.79
  -2   4   4  812.82   72.49
   2   4  -4  831.72   68.09
   2   4  -4  775.32   72.79
  -2   4   4  782.12   72.49
  -1  -4   3   59.89    7.40
  -1  -4   3   47.60    5.70
  -1  -4   3   57.49    5.30
   1   4  -3   51.99    5.50
  -1   4   3   57.09    5.80
   1   4  -3   50.19    5.60
   0  -4   2  254.67   21.80
   0  -4   2  246.28   26.40
   0  -4   2  241.68   22.10
   0   4  -2  223.98   22.20
   0   4  -2  221.88   21.20
   0   4   2  240.88   21.20
   0   4  -2  252.07   22.20
   1  -4   1    1.70    0.60
   1  -4   1    2.60    2.20
   1  -4   1    1.70    0.60
   1   4   1    1.10    2.00
  -1   4  -1    0.70    1.00
  -1   4  -1    2.10    1.90
  -1   4  -1    1.50    0.90
   2  -4   0 1249.68  102.99
   2  -4   0 1138.09  106.89
   2  -4   0 1129.99  106.89
  -2  -4   0 1148.79  123.59
  -2   4   0 1178.78  100.09
   2   4   0 1114.19  106.89
  -2   4   0 1197.68  106.99
   2   4   0 1227.98  100.09
  -3  -4   1   37.50    3.60
  -3  -4   1   35.60    3.60
   3  -4  -1   34.90    3.50
   3  -4  -1   39.90    3.60
   3  -4  -1   40.60    4.60
  -3  -4   1   38.50    5.50
  -3   4   1   36.60    3.70
   3   4  -1   37.20    4.40
  -3   4   1   39.20    4.40
   3   4  -1   35.50    3.80
  -3   4   1   37.80    3.80
   3   4  -1   37.20    3.90
  -4  -4   2  507.85   48.80
   4  -4  -2  557.64   48.80
   4  -4  -2  531.35   47.50
  -4  -4   2  534.05   47.00
  -4  -4   2  579.04   56.89
  -4   4   2  521.15   48.80
  -4   4   2  552.44   48.90
   4   4  -2  523.25   49.00
   4   4  -2  483.55   45.90
  -5  -4   3  127.79   12.40
   5  -4  -3  146.69   12.70
  -5  -4   3  127.39   15.30
  -5  -4   3  134.49   12.70
   5  -4  -3  140.39   13.10
   5   4  -3  131.39   12.90
   5   4  -3  137.29   13.00
  -5   4   3  134.79   12.70
  -6  -4   4  252.57   22.00
  -6  -4   4  259.87   27.00
  -6  -4   4  246.08   22.90
   6  -4  -4  254.77   22.80
   6   4  -4  252.07   23.10
  -6   4   4  222.48   22.80
   6   4  -4  240.68   23.20
  -7  -4   5  292.97   27.80
  -7  -4   5  329.17   32.60
  -7  -4   5  310.27   26.50
   7  -4  -5  308.47   27.70
  -7   4   5  267.47   27.70
   7   4  -5  306.67   28.00
  -7   4   5  327.87   27.80
   7   4  -5  251.47   28.00
  -8  -4   6  278.47   26.30
  -8  -4   6  277.37   30.70
  -8  -4   6  273.67   24.80
  -8   4   6  269.57   26.20
   8   4  -6  282.87   26.50
   8   4  -6  256.97   26.60
  -8   4   6  326.47   26.30
  -9  -4   7  135.29   14.00
  -9  -4   7  148.49   16.80
  -9  -4   7  154.98   12.90
   9   4  -7  143.39   14.50
   9   4  -7  135.29   14.40
  -9   4   7  159.18   14.10
  -9   4   7  133.39   13.90
 -10  -4   8   33.60    4.30
 -10  -4   8   30.60    5.60
  10  -4  -8   31.40    4.20
  10   4  -8   31.70    5.00
 -10   4   8   26.20    4.10
 -10   4   8   42.80    4.40
  10   4  -8   28.10    5.00
 -11  -4   9  315.47   27.80
 -11  -4   9  343.27   32.80
  11  -4  -9  249.48   27.60
 -11   4   9  284.07   27.70
  11   4  -9  252.37   28.10
 -11   4   9  334.87   27.80
  12  -4 -10    3.40    2.60
 -12  -4  10    1.70    2.20
 -12  -4  10    2.00    3.80
  12   4 -10    0.90    3.50
 -12   4  10    1.10    2.40
 -13  -4  11   40.20    6.90
  13  -4 -11   29.80    4.90
 -13  -4  11   39.50    4.70
  13   4 -11   30.90    6.20
 -13   4  11   28.80    4.70
 -14  -4  12   14.80    3.50
 -14  -4  12   16.80    5.90
 -14   4  12   11.50    3.50
  14   4 -12   10.20    4.80
 -15  -4  13  110.49   11.50
 -15  -4  13  132.49   14.90
 -15   4  13   97.49   11.30
 -16  -4  14   34.80    7.40
 -16  -4  14   31.10    5.00
  16   4 -14   24.40    6.90
 -16   4  14   24.00    4.70
 -17  -4  15   28.30    4.80
 -17  -4  15   26.20    7.30
 -17   4  15   15.70    4.20
  17   4 -15    9.70    5.90
 -18  -4  16   57.29    6.90
 -18  -4  16   48.60    9.90
 -18   4  16   46.60    6.50
  18   4 -16   41.10    8.60
 -19  -4  17    8.90    7.10
 -19   4  17   14.80    4.70
  19   4 -17    5.20    6.40
 -20  -4  18    5.70    7.50
  20   4 -18   12.30    7.10
 -20   4  18   13.70    4.40
 -21  -4  19    5.40    8.80
  21   4 -19   -2.20    7.70
 -21   4  19   10.80    4.40
 -22  -4  20   36.20   10.60
 -22   4  20   38.10    6.90
  22   4 -20   30.70    9.30
 -18  -5  20   -1.80    8.50
 -18   5  20    1.00    3.90
  18   5 -20   -4.20    6.90
 -17  -5  19    1.90    7.20
 -17   5  19    6.40    4.00
  17   5 -19    3.80    7.00
 -16  -5  18   30.40    8.50
  16   5 -18   10.10    6.30
 -16   5  18   14.40    4.30
 -15  -5  17   12.60    7.10
 -15   5  17    7.60    3.80
  15   5 -17    6.30    5.80
 -14  -5  16   94.89   12.80
 -14   5  16   73.99    9.20
  14   5 -16   94.79   10.90
 -13  -5  15   14.50    6.40
  13   5 -15   10.80    5.40
 -13   5  15   14.20    3.70
 -12  -5  14  143.79   16.20
  12   5 -14  106.39   13.20
 -12   5  14  121.99   12.40
 -11  -5  13    6.20    5.20
  11   5 -13    3.30    4.00
 -11   5  13    8.40    3.00
 -10  -5  12  366.36   38.40
  10   5 -12  332.37   32.90
 -10   5  12  335.27   32.10
  -9  -5  11   28.30    3.60
  -9  -5  11   17.80    6.10
   9   5 -11   21.70    5.00
  -9   5  11   28.60    3.80
  -8  -5  10  559.24   49.90
  -8  -5  10  539.15   58.29
  -8  -5  10  612.44   47.60
  -8   5  10  487.15   49.50
   8   5 -10  484.45   50.09
  -7  -5   9   54.89    7.80
  -7  -5   9   51.79    5.20
  -7  -5   9   47.60    5.30
  -7   5   9   39.00    5.00
   7   5  -9   37.90    6.00
  -6  -5   8  587.54   51.89
  -6  -5   8  604.54   63.29
  -6  -5   8  605.84   54.19
  -6   5   8  589.94   53.89
   6   5  -8  631.74   54.39
  -6   5   8  548.95   53.79
   6   5  -8  541.25   54.29
  -5  -5   7   12.10    4.70
  -5  -5   7   10.30    2.30
  -5  -5   7   17.10    2.90
   5   5  -7   18.20    3.50
  -5   5   7   15.10    2.10
   5   5  -7   14.50    3.10
   5   5  -7   14.90    3.10
  -5   5   7   13.10    2.10
  -4  -5   6  744.63   65.49
  -4  -5   6  758.42   68.19
  -4  -5   6  743.03   79.39
   4   5  -6  705.13   63.89
  -4   5   6  775.52   67.89
   4   5  -6  696.63   68.29
   4   5  -6  813.22   68.39
  -4   5   6  691.83   67.79
  -3  -5   5   30.70    4.40
  -3  -5   5   34.00    3.70
  -3  -5   5   37.20    6.30
   3   5  -5   33.80    4.00
   3   5  -5   32.80    4.00
   3   5  -5   34.50    4.70
  -2  -5   4  237.08   21.50
  -2  -5   4  246.88   26.40
  -2  -5   4  237.78   21.80
   2   5  -4  210.38   21.90
   2   5  -4  256.97   21.20
  -1  -5   3   -0.70    3.00
  -1  -5   3    1.50    2.10
  -1  -5   3   -0.50    0.70
   1   5  -3   -0.40    2.20
   1   5  -3    0.20    1.30
  -1   5   3   -1.40    2.20
   1   5  -3   -0.60    1.30
   0  -5   2   13.10    1.40
   0  -5   2   15.80    3.20
   0  -5   2   13.70    4.10
   0   5  -2   15.80    2.00
   0   5  -2   15.20    3.20
   0   5   2   14.60    3.10
   0   5  -2   13.10    1.90
   1  -5   1  128.29   13.00
  -1  -5  -1  125.49   15.40
   1  -5   1  125.09   15.70
  -1   5  -1  129.69   12.60
  -1   5  -1  126.39   12.50
  -1   5  -1  153.78   12.60
   1   5   1  135.49   12.60
  -2  -5   0    8.40    3.10
   2  -5   0    4.00    2.70
  -2  -5   0    5.10    2.10
  -2   5   0    5.40    1.00
   2   5   0    4.60    2.50
  -2   5   0    4.10    1.00
  -2   5   0    4.50    2.50
   3  -5  -1  112.89   12.00
  -3  -5   1  123.99   11.70
  -3  -5   1  128.39   14.40
  -3   5   1  126.99   11.40
   3   5  -1  125.79   11.70
  -3   5   1  124.19   11.70
   3   5  -1  126.99   11.50
  -3   5   1  114.69   11.40
   4  -5  -2   24.00    4.30
  -4  -5   2   23.30    2.50
  -4  -5   2   29.30    3.70
  -4  -5   2   24.30    4.80
   4   5  -2   26.20    3.10
   4   5  -2   28.60    4.00
  -4   5   2   22.70    2.60
  -4   5   2   26.90    2.70
   4   5  -2   23.40    2.90
   5  -5  -3   20.60    4.30
  -5  -5   3   23.40    2.70
  -5  -5   3   29.00    5.20
  -5  -5   3   24.20    3.40
   5   5  -3   29.00    4.10
   5   5  -3   24.40    3.30
  -5   5   3   27.80    2.70
  -5   5   3   19.40    2.60
  -6  -5   4  148.79   14.50
   6  -5  -4  180.08   14.30
  -6  -5   4  145.39   17.60
  -6  -5   4  158.88   14.20
   6  -5  -4  149.79   15.00
   6   5  -4  151.78   14.80
  -6   5   4  169.88   14.50
   6   5  -4  125.69   14.60
  -6   5   4  142.89   14.40
   6   5  -4  150.28   14.30
   7  -5  -5   12.70    3.90
  -7  -5   5   10.00    2.20
  -7  -5   5   17.10    4.20
   7  -5  -5   13.90    1.80
  -7  -5   5    9.60    2.00
   7   5  -5   12.80    2.70
  -7   5   5   10.50    2.00
  -7   5   5   11.10    1.90
   7   5  -5    8.60    2.90
   8  -5  -6  450.25   43.90
  -8  -5   6  491.95   42.80
  -8  -5   6  514.15   44.90
  -8  -5   6  489.25   52.39
   8   5  -6  504.55   45.10
   8   5  -6  481.35   45.20
  -8   5   6  455.95   44.70
  -9  -5   7   17.10    4.80
  -9  -5   7   21.20    2.70
  -9  -5   7   21.40    3.10
   9   5  -7   18.50    4.20
  -9   5   7   18.30    2.90
 -10  -5   8  821.52   81.19
  10   5  -8  752.62   70.29
 -10   5   8  711.53   69.59
 -11  -5   9   24.40    5.70
 -11   5   9   15.00    3.10
  11   5  -9   16.90    4.80
 -12  -5  10  310.97   29.80
 -12   5  10  246.68   24.60
  12   5 -10  240.58   25.40
 -13  -5  11   10.80    5.00
 -13   5  11    0.90    2.70
  13   5 -11   -0.40    4.70
 -14  -5  12  278.07   30.60
 -14   5  12  259.67   25.50
  14   5 -12  271.17   26.70
 -15  -5  13    1.90    5.70
  15   5 -13   -6.20    4.60
 -15   5  13   -2.00    2.90
 -16  -5  14  219.58   23.30
  16   5 -14  163.98   19.70
 -16   5  14  186.58   18.50
 -17  -5  15    4.20    5.90
  17   5 -15    0.80    5.30
 -17   5  15   -1.00    3.30
 -18  -5  16   62.39   10.40
 -18   5  16   43.20    6.20
  18   5 -16   43.60    8.70
 -19  -5  17    8.10    7.30
  19   5 -17   -7.60    6.80
 -19   5  17    8.10    3.70
 -20  -5  18    1.90    8.60
  20   5 -18    9.20    6.70
 -20   5  18    8.80    4.30
 -21   5  19    2.50    4.40
  21   5 -19   11.80    7.10
  17   6 -19   -7.90    6.70
 -17   6  19    0.70    3.90
 -16  -6  18  126.49   15.50
 -16   6  18   84.59   10.30
  16   6 -18   92.39   12.50
 -15  -6  17   24.20    8.30
  15   6 -17   16.90    6.60
 -15   6  17   16.30    4.20
 -14  -6  16  120.99   14.70
 -14   6  16   87.99   10.10
  14   6 -16   95.49   12.10
 -13  -6  15   15.30    7.00
  13   6 -15   16.60    6.10
 -13   6  15    9.00    3.40
 -12  -6  14  176.98   18.40
 -12   6  14  122.29   13.50
  12   6 -14  139.69   15.10
 -11  -6  13    5.90    5.70
 -11   6  13    8.90    2.80
  11   6 -13    6.90    4.60
 -10  -6  12   35.50    7.80
  10   6 -12   39.70    6.20
 -10   6  12   30.60    4.30
  -9  -6  11   17.00    5.90
  -9   6  11    5.30    2.20
   9   6 -11    9.00    4.10
  -8  -6  10    1.40    4.90
  -8   6  10    1.50    1.80
   8   6 -10    4.70    3.60
   8   6 -10    3.30    2.70
  -7  -6   9  137.09   11.20
  -7  -6   9  143.39   15.40
   7   6  -9  104.79   11.60
   7   6  -9  130.49   11.60
  -7   6   9   94.79   10.70
  -6  -6   8  134.59   12.00
  -6  -6   8  137.29   15.60
  -6   6   8  109.39   11.40
   6   6  -8  141.49   12.30
   6   6  -8  119.59   12.40
  -5  -6   7  165.28   15.90
  -5  -6   7  200.88   20.40
   5   6  -7  150.48   16.30
   5   6  -7  174.48   16.00
  -4  -6   6  335.97   30.30
  -4  -6   6  347.77   37.20
   4   6  -6  326.17   31.20
   4   6  -6  329.07   29.80
  -3  -6   5    3.50    4.40
  -3  -6   5    2.90    2.90
   3   6  -5    1.20    2.10
   3   6  -5    3.30    2.90
  -2  -6   4  271.77   25.30
  -2  -6   4  259.77   30.90
   2   6  -4  278.17   25.60
   2   6  -4  284.87   24.80
  -1  -6   3   -1.00    3.80
  -1  -6   3   -2.50    2.50
   1   6  -3   -5.90    2.40
  -1   6   3    2.60    3.00
   1   6  -3    1.20    1.50
   1   6  -3    3.70    1.50
   0  -6   2  214.28   20.70
   0  -6   2  196.08   24.90
   0  -6  -2  205.88   24.70
   0  -6  -2  213.18   20.50
   0   6   2  228.78   20.30
   0   6  -2  233.38   20.40
   0   6  -2  223.88   20.40
   0   6  -2  225.78   20.20
  -1  -6  -1    4.30    3.60
  -1  -6  -1   -0.20    2.80
   1  -6   1   -1.70    3.90
   1  -6   1    5.50    3.10
   1   6   1    1.20    2.90
  -1   6  -1    4.20    3.00
   2  -6   0  198.58   23.80
   2  -6   0  187.88   19.70
  -2  -6   0  220.68   19.50
  -2  -6   0  210.48   23.70
  -2   6   0  209.58   19.30
   2   6   0  224.68   19.30
   3  -6  -1    4.70    3.80
  -3  -6   1    5.80    3.80
  -3  -6   1    3.50    2.50
  -3   6   1    8.60    2.90
   3   6  -1   10.10    3.40
  -4  -6   2  336.87   30.70
   4  -6  -2  344.97   31.30
  -4  -6   2  336.37   37.30
   4   6  -2  339.17   31.30
   4   6  -2  342.47   30.30
  -5  -6   3    1.00    4.20
   5  -6  -3    5.70    3.70
  -5  -6   3    3.40    2.60
   5   6  -3    1.50    2.00
   5   6  -3    2.00    3.00
  -6  -6   4  311.37   32.50
  -6  -6   4  312.97   26.30
   6  -6  -4  265.27   27.00
  -6   6   4  278.27   26.70
   6   6  -4  294.07   26.10
  -6   6   4  272.57   26.70
   6   6  -4  314.17   27.30
  -7  -6   5   84.79   11.00
  -7  -6   5   92.89    8.00
   7  -6  -5   76.89    9.00
   7   6  -5   85.89    8.40
   7   6  -5   71.89    8.30
  -7   6   5   67.89    7.40
  -8  -6   6  133.49   16.50
   8  -6  -6  143.29   14.00
  -8  -6   6  151.98   12.90
   8   6  -6  131.29   13.10
   8   6  -6  135.89   13.50
  -8   6   6  122.29   12.60
   9  -6  -7    1.60    4.20
  -9  -6   7    5.90    4.40
   9   6  -7    5.90    3.40
   9   6  -7   13.50    3.70
  -9   6   7    7.50    1.90
 -10  -6   8   31.70    6.70
  10  -6  -8   38.80    6.40
  10   6  -8   33.30    5.40
 -10   6   8   27.70    3.70
 -11  -6   9   76.39   10.50
  11  -6  -9   63.59    9.20
 -11   6   9   58.89    6.80
  11   6  -9   75.39    8.50
  12  -6 -10   -3.50    4.60
 -12  -6  10    3.00    4.80
  12   6 -10    3.70    4.30
 -12   6  10   -1.00    2.10
 -13  -6  11   24.30    6.30
  13  -6 -11    9.20    5.40
  13   6 -11    7.90    5.00
 -13   6  11    9.00    2.80
 -14  -6  12   30.50    7.00
  14  -6 -12    9.10    5.80
  14   6 -12   18.10    5.70
 -14   6  12   21.70    3.80
  15  -6 -13    2.90    5.60
 -15  -6  13   11.50    6.20
 -15   6  13    5.80    3.00
  15   6 -13   13.00    5.70
  16  -6 -14   14.60    6.60
 -16  -6  14   24.10    7.60
 -16   6  14   18.70    4.10
  16   6 -14   19.30    6.60
 -17  -6  15   18.20    7.50
  17  -6 -15   19.20    7.00
  17   6 -15   18.60    6.40
 -17   6  15   10.00    3.70
  18  -6 -16   46.40    8.90
 -18  -6  16   51.69   10.30
 -18   6  16   36.30    5.90
  18   6 -16   34.00    8.60
 -19  -6  17    2.20    7.30
  19  -6 -17    4.00    6.50
  19   6 -17   -6.30    6.60
 -19   6  17    5.50    3.80
 -14  -7  16   15.30    7.90
 -14   7  16   11.30    3.30
  14   7 -16   13.70    6.50
 -13  -7  15   19.90    8.10
 -13   7  15   17.90    3.70
  13   7 -15   17.20    6.10
 -12  -7  14   45.20    9.40
  12   7 -14   23.20    6.40
 -11  -7  13   43.90    9.00
  11   7 -13   28.60    6.20
  11   7 -13   27.00    6.20
 -10  -7  12   91.09   12.70
  10   7 -12   74.29    9.60
  10   7 -12   84.19    9.60
  -9  -7  11    6.70    5.70
   9   7 -11    7.50    4.00
   9   7 -11    4.00    4.30
  -8  -7  10   85.39   12.50
   8   7 -10   83.39    9.70
   8   7 -10   88.89    9.60
  -7  -7   9    7.10    5.70
   7   7  -9    1.30    3.40
   7   7  -9    4.40    3.40
  -6  -7   8   33.10    7.50
   6   7  -8   31.70    5.60
   6   7  -8   30.50    4.90
  -5  -7   7   14.30    5.80
  -5  -7   7   12.80    3.80
   5   7  -7   10.50    3.30
   5   7  -7   12.80    4.10
  -4  -7   6   45.60    8.80
  -4  -7   6   52.99    6.60
   4   7  -6   46.30    5.80
   4   7  -6   55.49    7.10
  -3  -7   5   32.40    7.00
  -3  -7   5   22.90    5.00
   3   7  -5   25.90    5.10
   3   7  -5   25.50    3.70
  -2  -7   4   18.20    6.10
  -2  -7   4   20.70    4.90
   2  -7  -4   22.80    5.10
   2   7  -4   27.70    5.00
   2   7  -4   24.90    3.20
  -1  -7   3   94.99   10.20
  -1  -7   3   99.69   12.60
   1  -7  -3   93.49   12.00
   1  -7  -3   73.39    9.60
   1   7  -3   89.19    9.60
  -1   7   3  107.99   10.20
   0  -7   2   47.00    7.00
   0  -7  -2   53.49    8.20
   0  -7   2   43.90    8.60
   0  -7  -2   48.10    6.50
   0   7   2   65.19    7.20
   0   7  -2   56.79    7.20
   1  -7   1   99.49   10.50
   1  -7   1   90.49   12.60
  -1  -7  -1   82.09    9.80
  -1  -7  -1   97.59   12.60
  -1   7  -1   90.49   10.20
   1   7   1  116.49   10.50
   2  -7   0   -5.80    3.30
  -2  -7   0    0.50    4.50
  -2  -7   0   -6.70    2.90
   2  -7   0   -2.10    4.20
   2   7   0   -3.20    3.40
  -2   7   0   -2.20    3.20
  -3  -7   1   71.59    8.10
  -3  -7   1   84.79   10.60
   3  -7  -1   64.59    8.70
   3  -7  -1   78.99   10.80
   3   7  -1   74.89    8.60
   4  -7  -2   38.10    6.60
  -4  -7   2   43.20    7.70
  -4  -7   2   37.50    5.90
   4   7  -2   47.00    6.50
   5  -7  -3  106.09   12.90
  -5  -7   3  140.99   15.60
  -5  -7   3  116.09   12.20
   5   7  -3  129.79   12.50
  -6  -7   4   49.60    7.10
  -6  -7   4   54.89    9.20
   6  -7  -4   50.79    7.80
   6   7  -4   55.39    7.30
   7  -7  -5   64.09    9.40
  -7  -7   5   82.99   11.20
   7   7  -5   74.79    8.60
   7   7  -5   72.39    8.00
   8  -7  -6   18.30    5.60
  -8  -7   6   20.80    6.30
   8   7  -6   30.70    5.40
   8   7  -6   28.60    4.60
  -9  -7   7   25.80    7.00
   9  -7  -7   16.00    5.80
   9   7  -7   27.90    5.20
   9   7  -7   24.00    4.70
 -10  -7   8   71.69    9.70
  10  -7  -8   45.00    8.40
  10   7  -8   59.39    8.00
  10   7  -8   55.79    7.70
 -11  -7   9    2.90    5.10
  11  -7  -9   -1.40    5.00
  11   7  -9    4.60    4.00
  11   7  -9   -4.80    4.10
  12  -7 -10   51.09    9.20
 -12  -7  10   76.59   11.50
  12   7 -10   72.29    8.40
  12   7 -10   78.49    8.60
 -12   7  10   58.19    6.60
 -13  -7  11    1.20    5.60
  13  -7 -11   -5.80    5.20
 -13   7  11   -2.60    2.00
  13   7 -11   -8.00    4.70
 -14  -7  12   35.20    8.30
  14  -7 -12   35.10    7.50
 -14   7  12   24.40    3.80
  14   7 -12   30.20    6.50
 -15  -7  13    1.00    6.20
  15  -7 -13    6.10    6.30
 -15   7  13    2.30    2.60
  15   7 -13   -0.60    5.40
 -16  -7  14   44.50    9.50
  16  -7 -14   28.50    7.80
  16   7 -14   30.50    7.40
 -16   7  14   28.20    4.50
  17  -7 -15   11.30    7.00
 -11  -8  13   47.10   10.20
  11   8 -13   30.30    6.60
  11   8 -13   29.90    6.60
 -10  -8  12    8.20    7.50
  10   8 -12    1.80    5.00
  10   8 -12    6.30    4.50
   9  -8 -11   47.90    8.50
  -9  -8  11   89.29   12.40
   9   8 -11   67.79    8.70
   9   8 -11   49.40    8.00
   8  -8 -10   -1.20    4.40
  -8  -8  10   11.80    7.40
   8   8 -10    0.50    3.70
   8   8 -10    5.20    4.00
   7  -8  -9   44.10    7.80
  -7  -8   9   62.59   10.70
   7   8  -9   61.49    8.00
   7   8  -9   48.90    7.00
   6  -8  -8    4.40    4.20
  -6  -8   8   -0.30    5.70
   6   8  -8    2.40    3.90
  -5  -8   7  116.89   14.00
   5  -8  -7   72.69   10.40
   5   8  -7  104.79   10.90
  -4  -8   6   -1.30    6.00
   4  -8  -6    3.80    4.10
   4   8  -6    3.80    3.90
   3  -8  -5   86.29   10.70
   3  -8  -5   92.99   12.90
  -3  -8   5  109.79   14.00
  -3  -8   5  106.79   11.40
   3   8  -5   99.39   10.90
  -2  -8   4    7.60    4.60
   2  -8  -4   12.20    5.30
  -2  -8   4    4.60    5.60
   2  -8  -4    5.30    3.90
   2   8  -4    6.70    4.10
   1  -8  -3   55.79    9.90
  -1  -8   3   66.89    8.00
   1  -8  -3   51.99    7.50
  -1  -8   3   68.89   10.40
   1   8  -3   72.39    8.20
   0  -8   2   -0.20    5.50
   0  -8   2   -2.00    3.80
   0  -8  -2    0.20    4.90
   0  -8  -2   -1.40    3.70
   0   8  -2   -1.80    3.80
   0   8   2   -6.10    3.60
  -1  -8  -1    6.80    5.00
   1  -8   1    4.80    5.10
  -1  -8  -1    5.50    3.60
   1  -8   1    0.70    3.90
   1   8   1    3.00    4.20
  -1   8  -1    5.10    4.40
  -2  -8   0    1.60    3.30
   2  -8   0   -0.40    4.80
  -2  -8   0   -0.40    5.10
   2  -8   0   -0.40    4.70
   2   8   0    6.00    4.10
  -2   8   0    1.60    4.50
  -3  -8   1   32.30    7.20
  -3  -8   1   22.30    5.10
   3  -8  -1   38.60    7.60
   3  -8  -1   24.10    6.00
   3   8  -1   36.70    6.10
  -4  -8   2   -5.40    5.30
   4  -8  -2   -0.50    4.10
   4  -8  -2   -3.80    4.60
   4   8  -2   -2.00    3.70
  -5  -8   3  109.89   12.90
   5  -8  -3   75.89   12.30
   5  -8  -3   77.69   10.80
   5   8  -3   96.69   10.30
   6  -8  -4    6.10    5.20
  -6  -8   4    9.70    6.00
   6   8  -4    7.70    4.50
   7  -8  -5   63.59    9.90
  -7  -8   5   90.59   11.90
   7   8  -5   81.59    9.50
  -8  -8   6   14.80    6.00
   8  -8  -6   -4.70    4.40
   8   8  -6   -0.70    4.00
  -9  -8   7   71.99   11.40
   9  -8  -7   49.90    9.10
   9   8  -7   69.09    8.60
 -10  -8   8    0.10    5.20
  10  -8  -8   -6.20    4.80
  10   8  -8   -0.70    4.10
 -11  -8   9   82.79   11.70
  11  -8  -9   59.49    9.90
  11   8  -9   72.29    9.70
  11   8  -9   67.99    9.00
 -12  -8  10    5.40    6.50
  12  -8 -10    4.20    6.10
  12   8 -10    4.10    4.50
  12   8 -10   -1.80    4.70
 -13  -8  11   62.59   10.60
  13  -8 -11   34.60    8.30
  13   8 -11   50.19    8.00
  13   8 -11   41.90    7.70
   6  -9  -8   16.40    5.60
  -5  -9   7   17.70    7.40
   5  -9  -7    6.00    4.70
   5   9  -7   13.20    5.20
   4  -9  -6   12.10    6.90
   4  -9  -6   14.10    5.50
  -4  -9   6   17.30    7.50
   4   9  -6   17.10    5.40
   3  -9  -5   35.60    8.00
  -3  -9   5   24.90    7.80
   3  -9  -5   12.20    5.20
   3   9  -5   28.50    6.20
   2  -9  -4   -3.90    5.30
  -2  -9   4   -3.20    5.60
   2  -9  -4    1.00    4.50
   2   9  -4    1.70    4.50
   1  -9  -3   31.80    6.80
  -1  -9   3   46.50    9.80
   1  -9  -3   40.90    8.70
   1   9  -3   43.80    7.50
   0  -9   2   -0.40    4.70
   0  -9  -2    0.60    3.80
   0  -9   2    3.60    6.70
   0  -9  -2    6.90    6.00
   0   9  -2   -4.80    4.20
   1  -9   1   68.09    9.30
  -1  -9  -1   60.29   10.90
  -1  -9  -1   58.99    9.20
   1  -9   1   70.99   11.90
   1   9   1   69.29    9.40
  -1   9  -1   55.19    8.80
   2  -9   0   -0.70    4.40
   2  -9   0   -3.20    6.20
  -2  -9   0   -0.80    5.00
   2   9   0   -1.40    4.60
  -3  -9   1   46.10    9.10
   3  -9  -1   42.00    8.00
   3  -9  -1   41.20    9.00
   3   9  -1   46.90    7.80
   4  -9  -2    6.30    5.80
   4  -9  -2    1.10    4.70
  -4  -9   2   -2.00    5.20
   4   9  -2    1.40    4.40
   5  -9  -3   27.70    7.80
  -5  -9   3   33.10    8.60
   5  -9  -3   31.20    7.00
   5   9  -3   32.10    6.90
  -6  -9   4    7.40    6.60
   6  -9  -4    2.90    5.20
   6  -9  -4    1.20    5.50
   6   9  -4   10.70    5.10
   7  -9  -5   16.10    6.10
  -7  -9   5   21.30    7.30
   7   9  -5   21.00    5.90
   8  -9  -6    8.40    6.20
  21   0 -24   60.49   11.20
 -21   0  24   42.50   11.50
 -21   0  24   77.49    9.50
 -20   0  23   -9.00    6.60
  20   0 -23  -10.60    6.80
 -20   0  23    0.10    4.80
 -19   0  22   42.30   10.60
 -19   0  22   72.19    8.60
  19   0 -22   47.40    9.80
 -18   0  21    1.40    4.40
  18   0 -21   -3.40    6.00
 -18   0  21   -1.60    6.50
 -17   0  20   22.10    5.40
 -17   0  20   16.30    7.40
  17   0 -20   25.40    6.20
 -16   0  19    2.10    3.90
  16   0 -19    9.20    5.60
 -16   0  19   -3.70    5.70
 -15   0  18   11.70    4.20
  15   0 -18    9.40    5.40
 -15   0  18    0.00    5.70
  14   0 -17    5.30    4.80
 -14   0  17   -0.20    3.40
 -14   0  17    6.40    5.60
 -13   0  16  129.69   17.90
  13   0 -16  142.49   15.60
 -13   0  16  173.48   15.50
  12   0 -15   -3.60    2.50
 -12   0  15    1.30    2.80
 -12   0  15    0.50    4.40
 -11   0  14   14.20    3.40
  11   0 -14    7.90    3.60
 -11   0  14    9.80    4.70
 -10   0  13   -1.00    3.60
  10   0 -13    0.00    2.70
 -10   0  13    0.40    2.20
   9   0 -12    9.70    3.00
  -9   0  12    8.00    2.70
  -9   0  12   11.00    3.90
   8   0 -11   -0.10    2.10
  -8   0  11    2.60    3.10
  -8   0  11   -0.90    1.80
  -7   0  10   87.69    9.30
  -7   0  10   73.39    7.60
   7   0 -10   59.79    7.50
   6   0  -9   -0.80    1.60
  -6   0   9    0.60    1.60
  -6   0   9   -1.00    2.30
  -5   0   8  156.48   16.90
   5   0  -8  147.99   14.60
  -5   0   8  138.79   14.50
   5   0  -8  158.38   13.70
  -4   0   7   -1.30    0.90
   4   0  -7    1.10    1.30
   4   0  -7   -1.80    1.20
   4   0  -7    0.00    1.00
  -4   0   7    3.20    1.60
  -4   0   7    0.10    1.20
   4   0  -7   -0.50    1.20
   3   0  -6    0.80    1.10
  -3   0   6    0.00    1.00
   3   0  -6    0.10    1.00
   3   0  -6    1.20    0.90
  -3   0   6    0.60    0.90
  -3   0   6    3.00    1.70
   3   0  -6   -1.00    1.10
  -2   0   5    1.70    0.90
   2   0  -5    0.70    0.70
   2   0  -5    0.40    0.70
  -2   0   5   -0.10    1.20
   2   0  -5    0.80    0.90
  -2   0   5   -0.70    0.80
   2   0  -5   -0.10    0.70
  -2   0   5   -0.30    0.70
  -1   0   4  205.28   20.30
   1   0  -4  203.88   16.90
  -1   0   4  201.18   17.70
   1   0  -4  187.38   17.70
   1   0  -4  157.98   17.60
  -1   0   4  195.58   16.90
   1   0  -4  206.58   20.30
  -1   0   4  163.68   17.70
   0   0   3   -0.60    0.50
   0   0  -3    0.10    0.50
   0   0   3    0.60    0.70
   0   0  -3    0.10    0.50
   0   0   3    1.90    0.80
   0   0  -3   -0.30    0.50
   0   0   3    0.30    0.60
   0   0  -3   -0.10    0.60
   1   0   2   18.10    2.10
   1   0   2   16.20    1.90
   1   0   2   19.50    1.90
   1   0   2   17.70    1.90
  -1   0  -2   18.00    2.10
  -1   0  -2   15.00    1.90
  -1   0  -2   15.90    1.90
  -1   0  -2   19.90    1.90
   2   0   1   -6.60    1.10
  -2   0  -1   -5.30    1.10
   2   0   1   -1.20    1.10
   2   0   1   -2.70    1.20
  -2   0  -1   -3.30    1.20
  -3   0   0   11.90    1.30
   3   0   0   10.60    1.30
   3   0   0   10.00    1.40
  -3   0   0   11.20    1.40
   3   0   0    8.70    1.40
  -4   0   1   -1.00    0.80
  -4   0   1   -0.60    0.60
   4   0  -1   -1.00    0.80
   4   0  -1   -0.90    0.90
   4   0  -1   -3.00    0.80
   4   0  -1   -1.40    0.70
  -4   0   1   -3.20    0.60
  -5   0   2    2.50    1.30
   5   0  -2    0.30    1.10
   5   0  -2    3.40    1.20
   5   0  -2    1.50    0.90
  -5   0   2    0.40    1.00
   5   0  -2    0.80    1.00
  -5   0   2    1.20    0.70
  -5   0   2    0.90    0.90
  -6   0   3   -1.50    1.00
   6   0  -3   -2.70    0.90
   6   0  -3    1.60    1.40
   6   0  -3   -2.30    0.80
  -6   0   3   -1.30    1.00
   6   0  -3   -3.50    1.20
  -6   0   3   -1.00    1.20
   7   0  -4  336.27   38.40
   7   0  -4  305.07   33.60
   7   0  -4  319.27   33.50
  -7   0   4  396.86   33.60
  -7   0   4  423.86   33.60
  -7   0   4  379.66   38.40
   7   0  -4  371.76   31.90
  -8   0   5   -2.00    1.20
  -8   0   5   -0.30    1.60
   8   0  -5   -2.00    1.60
   9   0  -6   16.30    2.80
  -9   0   6   13.40    2.40
  -9   0   6   21.10    3.30
  10   0  -7   -1.80    2.10
 -10   0   7   -1.30    1.70
 -10   0   7    0.50    1.70
 -11   0   8  174.18   20.10
 -11   0   8  204.98   17.70
  11   0  -8  164.88   17.70
 -12   0   9    0.10    2.10
  12   0  -9   -0.30    2.80
 -12   0   9    0.70    2.80
  13   0 -10   12.80    3.80
 -13   0  10    8.50    3.60
 -13   0  10   12.30    3.20
  14   0 -11   -0.50    3.50
 -14   0  11   -1.00    3.20
 -14   0  11   -0.40    2.60
 -15   0  12    8.80    4.30
 -15   0  12    9.40    3.30
  15   0 -12    4.70    4.20
  16   0 -13   -0.80    3.40
 -16   0  13   -3.30    2.80
 -16   0  13   -1.20    4.10
 -17   0  14  109.39   11.10
 -17   0  14   94.29   13.00
  17   0 -14   92.99   11.70
 -18   0  15    1.70    5.20
  18   0 -15    5.20    5.40
 -18   0  15    0.90    3.60
 -19   0  16    6.90    5.50
 -19   0  16   11.20    4.40
  19   0 -16   13.70    6.30
  20   0 -17   -0.30    6.00
 -20   0  17   -2.70    5.30
 -20   0  17    0.60    4.00
 -21   0  18   25.30    5.90
  21   0 -18   32.10    8.20
 -21   0  18   20.40    7.30
 -22   0  19    4.20    6.10
  22   0 -19    5.40    7.00
 -22   0  19   -2.00    3.40
  23   0 -20   10.70    8.30
 -23   0  20   25.00    6.10
 -23   0  20   14.20    7.60
 -24   0  21   -3.00    4.70
 -24   0  21   -1.70    7.20
  24   0 -21   -5.50    7.10
 -25   0  22    1.00    7.60
 -25   0  22    6.60    5.60
  25   0 -22    8.70    8.60
 -21  -1  24   17.80    5.70
  21  -1 -24    8.70    7.40
 -21  -1  24  -11.30    7.40
 -21   1  24   20.70    5.90
  21   1 -24    3.70    8.20
 -21   1  24    2.60    7.80
 -20  -1  23   39.20    7.00
  20  -1 -23   30.50    8.30
 -20  -1  23   18.40    9.10
 -20   1  23   30.80    9.50
  20   1 -23   26.30    9.30
 -20   1  23   42.30    7.10
 -19  -1  22   10.10    5.00
 -19  -1  22   10.40    7.50
  19  -1 -22   -0.70    6.30
 -19   1  22   15.90    7.40
  19   1 -22   15.50    7.90
 -19   1  22    8.90    4.90
 -18  -1  21   30.70    9.30
  18  -1 -21   48.50    8.60
 -18  -1  21   46.40    7.50
 -18   1  21   57.89    7.20
 -18   1  21   26.80    9.00
  18   1 -21   41.40    9.20
 -17  -1  20   -1.50    6.30
 -17  -1  20    9.10    4.50
  17  -1 -20    6.00    5.60
 -17   1  20   13.70    6.70
  17   1 -20    6.40    6.10
 -17   1  20   14.40    4.70
  16  -1 -19  129.69   13.50
 -16  -1  19   82.79   15.40
 -16  -1  19  160.98   13.40
  16   1 -19  108.09   13.50
 -16   1  19  129.49   13.00
 -16   1  19   92.49   15.10
 -15  -1  18   13.70    6.80
  15  -1 -18   22.50    5.60
 -15  -1  18   19.50    4.80
 -15   1  18   16.20    6.30
 -15   1  18   21.30    4.80
  15   1 -18   12.10    4.90
  14  -1 -17   49.30    7.90
 -14  -1  17   53.89    9.80
 -14  -1  17   61.39    7.50
 -14   1  17   58.29    7.40
  14   1 -17   65.39    8.40
 -14   1  17   52.79    9.40
  13  -1 -16   12.20    4.40
 -13  -1  16   14.60    4.00
 -13  -1  16   10.30    5.50
 -13   1  16    9.60    5.00
 -13   1  16   10.10    3.70
  13   1 -16    6.40    4.70
 -12  -1  15   95.79   14.70
 -12  -1  15  137.89   12.50
  12  -1 -15  135.29   12.70
 -12   1  15   90.79   14.20
  12   1 -15  129.99   12.90
 -12   1  15  116.19   12.30
 -11  -1  14   29.00    6.30
  11  -1 -14   28.70    5.10
 -11  -1  14   32.90    5.10
 -11   1  14   30.10    6.10
  11   1 -14   25.90    5.30
 -11   1  14   35.50    5.00
 -10  -1  13   46.60    5.80
 -10  -1  13   47.50    7.40
  10  -1 -13   55.79    6.20
 -10   1  13   47.50    7.20
 -10   1  13   42.50    5.90
  10   1 -13   51.39    6.40
  -9  -1  12   80.19    9.50
   9  -1 -12   72.79    7.80
  -9  -1  12   78.59    7.90
  -9   1  12   56.89    8.90
  -9   1  12   73.19    7.80
   9   1 -12   61.99    7.90
  -8  -1  11   11.60    2.80
  -8  -1  11   11.50    3.70
   8  -1 -11   12.40    2.90
  -8   1  11    8.50    2.60
  -8   1  11   13.00    3.60
   8   1 -11   14.90    3.00
  -7  -1  10  107.69   11.70
  -7  -1  10   88.79    9.80
   7  -1 -10   97.49    9.90
  -7   1  10  102.99   11.40
  -7   1  10  102.49    9.90
   7   1 -10   83.19    9.80
   6  -1  -9  521.55   49.10
  -6  -1   9  553.14   49.20
  -6  -1   9  511.25   56.59
   6   1  -9  524.85   49.20
  -6   1   9  506.85   56.29
   6   1  -9  572.54   46.70
  -6   1   9  512.05   49.10
  -5  -1   8  103.49   11.90
  -5  -1   8   98.99    9.50
   5  -1  -8  106.79   10.20
  -5  -1   8   98.59   10.30
   5   1  -8   88.59   10.30
  -5   1   8   93.89   10.20
  -5   1   8  127.09   10.40
  -5   1   8   99.59   11.80
   5   1  -8  122.19    9.70
  -4  -1   7  107.39   13.50
   4  -1  -7  130.59   11.70
  -4  -1   7  114.59   11.80
  -4  -1   7  121.09   11.00
   4  -1  -7  144.29   13.60
   4   1  -7  126.69   11.90
  -4   1   7  120.99   13.50
   4   1  -7  131.89   11.10
  -4   1   7  101.49   11.70
   4   1  -7  121.09   11.80
  -3  -1   6    0.00    1.10
  -3  -1   6    0.70    1.20
   3  -1  -6    2.70    1.40
   3  -1  -6   -2.30    0.90
   3  -1  -6   -0.30    0.90
  -3  -1   6    2.10    1.00
  -3  -1   6   -0.50    1.00
   3   1  -6    1.00    1.00
   3   1  -6   -1.20    1.20
  -3   1   6   -1.20    1.00
   3   1  -6   -2.10    1.10
   3   1  -6    0.20    1.20
  -3   1   6    1.90    1.40
  -3   1   6   -1.60    1.00
   2  -1  -5   22.50    2.80
  -2  -1   5   27.30    2.60
  -2  -1   5   25.20    2.80
   2  -1  -5   26.40    3.20
  -2  -1   5   28.40    3.40
  -2  -1   5   24.10    2.80
   2  -1  -5   20.40    2.60
   2   1  -5   27.00    3.30
  -2   1   5   22.10    2.80
   2   1  -5   23.20    2.90
   2   1  -5   20.10    2.80
  -2   1   5   22.90    2.70
   2   1  -5   29.90    2.70
  -2   1   5   28.70    3.20
   1  -1  -4   56.29    5.70
  -1  -1   4   56.99    6.80
   1  -1  -4   65.89    6.70
   1  -1  -4   49.60    5.70
  -1  -1   4   59.39    5.90
  -1  -1   4   61.49    5.80
  -1  -1   4   56.89    5.60
   1   1  -4   58.99    5.90
   1   1  -4   52.79    5.80
   1   1  -4   66.69    6.80
  -1   1   4   64.89    6.60
  -1   1   4   64.59    5.80
   1   1  -4   64.99    5.60
  -1   1   4   55.69    5.80
   0  -1  -3 1975.50  168.98
   0  -1   3 1843.22  182.08
   0  -1   3 2224.38  182.08
   0  -1  -3 2099.49  181.98
   0  -1   3 1875.91  209.08
   0  -1   3 1931.91  173.98
   0  -1  -3 1874.21  181.98
   0   1  -3 2201.48  209.08
   0   1  -3 1840.42  182.08
   0   1  -3 2031.10  182.08
   0   1   3 1720.63  181.98
   0   1  -3 2287.07  173.98
  -1  -1  -2  624.84   55.79
  -1  -1  -2  666.93   60.19
  -1  -1  -2  698.33   57.49
   1  -1   2  668.73   55.89
   1  -1   2  651.33   60.19
   1  -1   2  647.74   69.19
   1  -1   2  660.63   57.59
   1  -1   2  652.33   60.19
  -1  -1  -2  625.04   60.09
  -1   1  -2  655.93   60.19
  -1   1  -2  606.44   60.19
   1   1   2  646.54   60.19
   1   1   2  663.83   55.89
  -1   1  -2  612.54   55.89
   1   1   2  695.43   60.19
  -1   1  -2  725.33   57.59
  -2  -1  -1  723.53   68.29
   2  -1   1  761.52   65.39
   2  -1   1  739.63   68.29
  -2  -1  -1  772.12   68.29
   2  -1   1  734.13   68.39
   2  -1   1  696.13   63.49
  -2  -1  -1  774.42   65.29
  -2  -1  -1  702.63   78.29
  -2   1  -1  827.92   65.39
  -2   1  -1  705.23   68.29
  -2   1  -1  693.43   63.49
   2   1   1  771.62   68.29
   2   1   1  784.82   68.39
  -2   1  -1  763.32   68.39
  -3  -1   0 3762.42  311.47
   3  -1   0 3409.46  326.07
  -3  -1   0 3575.94  326.07
  -3  -1   0 3410.86  374.16
  -3  -1   0 3221.08  325.97
   3  -1   0 3499.95  326.07
   3  -1   0 3599.84  311.67
  -3   1   0 3620.64  311.67
  -3   1   0 3806.32  326.07
   3   1   0 3684.93  374.16
  -3   1   0 3628.44  326.07
   3   1   0 3620.84  326.07
  -4  -1   1  677.93   62.09
  -4  -1   1  670.43   71.19
   4  -1  -1  653.93   59.49
  -4  -1   1  658.23   59.19
  -4  -1   1  621.34   62.09
   4   1  -1  651.33   62.19
  -4   1   1  706.13   62.09
  -4   1   1  734.33   59.39
   4   1  -1  686.33   71.19
  -4   1   1  714.03   62.09
   4   1  -1  678.03   59.19
   5  -1  -2  173.78   16.70
   5  -1  -2  177.88   17.50
  -5  -1   2  196.18   20.00
  -5  -1   2  202.68   17.50
   5  -1  -2  164.48   17.40
  -5  -1   2  175.78   16.40
  -5  -1   2  180.98   17.40
  -5   1   2  179.28   17.40
   5   1  -2  174.98   17.40
   5   1  -2  209.48   20.00
  -5   1   2  198.38   17.50
   5   1  -2  208.68   16.40
   5   1  -2  176.78   17.50
  -6  -1   3  475.95   37.30
  -6  -1   3  405.76   37.20
  -6  -1   3  400.16   42.70
   6  -1  -3  337.17   37.10
   6  -1  -3  408.16   37.20
   6  -1  -3  379.96   35.60
   6   1  -3  439.76   42.70
   6   1  -3  365.96   37.20
  -6   1   3  380.06   37.20
   6   1  -3  387.96   35.20
  -6   1   3  442.36   37.20
   6   1  -3  415.56   37.30
   7  -1  -4   -0.20    1.40
  -7  -1   4    0.50    1.20
  -7  -1   4    6.60    2.00
   7   1  -4   -0.30    1.60
  -7   1   4    3.10    1.40
   7   1  -4    3.20    0.70
  -7   1   4    2.50    1.40
   7   1  -4    2.90    1.50
   7   1  -4    2.40    1.40
  -8  -1   5   10.40    2.10
   8  -1  -5   11.60    2.30
  -8  -1   5   11.90    2.60
  -8   1   5   12.70    2.20
   8   1  -5   11.90    2.50
  -8   1   5   17.60    2.40
   8   1  -5   11.20    2.30
   8   1  -5    9.60    1.40
   9  -1  -6   15.00    2.90
  -9  -1   6   20.10    2.90
  -9  -1   6   17.50    3.40
  -9   1   6   18.90    2.70
   9   1  -6    9.50    3.00
  -9   1   6   22.00    3.00
  10  -1  -7  307.37   28.80
 -10  -1   7  302.67   32.90
 -10  -1   7  313.37   28.60
  10   1  -7  300.57   28.90
 -10   1   7  296.97   28.60
  11  -1  -8   18.50    3.80
 -11  -1   8   25.50    3.80
 -11  -1   8   24.40    4.50
  11   1  -8   14.20    3.90
 -11   1   8   27.10    3.80
 -12  -1   9   32.20    4.20
 -12  -1   9   31.90    5.40
  12  -1  -9   37.00    5.00
  12   1  -9   19.60    4.70
 -12   1   9   29.80    4.00
 -12   1   9   27.50    4.90
 -13  -1  10    3.50    2.60
 -13  -1  10    2.80    3.30
  13  -1 -10   -2.10    2.90
 -13   1  10    0.80    2.40
  13   1 -10   -0.90    3.40
 -13   1  10    1.40    3.10
  14  -1 -11   55.29    8.10
 -14  -1  11   82.49    8.00
 -14  -1  11   64.69    9.30
  14   1 -11   54.79    8.40
 -14   1  11   71.59    9.30
 -14   1  11   82.19    8.00
 -15  -1  12   12.10    4.70
 -15  -1  12    6.20    3.40
  15  -1 -12    3.70    4.10
 -15   1  12    9.30    3.40
  15   1 -12    5.50    4.50
 -15   1  12   11.30    4.30
 -16  -1  13   29.90    6.10
  16  -1 -13   20.70    5.50
 -16  -1  13   20.10    4.50
 -16   1  13   21.80    5.70
  16   1 -13   23.20    5.40
 -16   1  13   23.40    4.60
  17  -1 -14    8.10    4.30
 -17  -1  14   16.20    5.70
 -17  -1  14   20.10    4.40
  17   1 -14   15.00    5.90
 -17   1  14   19.40    4.50
 -17   1  14    8.50    5.30
 -18  -1  15   46.50    6.50
  18  -1 -15   26.70    6.90
 -18  -1  15   40.80    8.00
 -18   1  15   50.09    6.70
 -18   1  15   40.20    8.00
  18   1 -15   24.80    7.20
 -19  -1  16    6.90    3.50
 -19  -1  16    3.50    5.30
  19  -1 -16    3.70    5.60
  19   1 -16    3.70    6.00
 -19   1  16   10.50    4.30
  20  -1 -17   20.00    6.90
 -20  -1  17   26.00    5.60
 -20  -1  17   15.60    6.70
 -20   1  17   21.20    5.20
  20   1 -17   31.70    7.70
 -21  -1  18   21.30    5.40
 -21  -1  18   13.60    6.90
  21  -1 -18   13.20    6.70
 -21   1  18   19.70    5.30
  21   1 -18   17.20    7.60
 -22  -1  19    3.00    6.60
 -22  -1  19   25.00    5.90
  22  -1 -19   21.50    7.60
 -22   1  19   15.50    5.30
  22   1 -19   16.20    8.00
 -23  -1  20   23.00    8.30
  23  -1 -20   24.30    8.40
 -23  -1  20   36.20    6.80
 -23   1  20   31.50    6.60
  23   1 -20   18.20    8.70
 -24  -1  21   29.90    7.40
  24  -1 -21   34.40    9.40
 -24  -1  21   21.80    8.70
 -24   1  21   19.30    6.80
  24   1 -21   46.60   10.90
  25  -1 -22   -3.50    7.80
  25   1 -22   -3.70    8.30
 -21  -2  24   -6.80    7.70
 -21  -2  24    3.80    5.20
 -21   2  24   10.80    4.90
  21   2 -24    0.40    8.20
 -20  -2  23   12.20    9.00
 -20  -2  23   39.30    7.10
  20   2 -23   22.10    8.80
 -20   2  23   29.80    6.60
 -19  -2  22   -4.40    6.90
 -19  -2  22    2.50    4.50
  19  -2 -22   -3.70    5.90
 -19   2  22   -0.30    4.70
  19   2 -22   -4.60    6.90
 -18  -2  21    0.10    4.20
  18  -2 -21    2.70    5.20
 -18  -2  21   -1.70    5.40
 -18   2  21    5.60    4.80
  18   2 -21    7.90    6.90
 -17  -2  20   18.30    8.00
  17  -2 -20   28.10    6.50
 -17  -2  20   33.10    6.10
 -17   2  20   30.60    6.00
  17   2 -20   21.70    7.30
  16  -2 -19   41.50    7.40
 -16  -2  19   29.30    9.10
 -16  -2  19   64.99    7.20
 -16   2  19   51.59    6.70
  16   2 -19   37.80    8.20
  15  -2 -18    4.90    4.40
 -15  -2  18   14.60    4.30
 -15  -2  18    3.80    6.10
  15   2 -18    5.20    5.30
 -15   2  18   11.10    3.90
 -14  -2  17   54.59   10.50
  14  -2 -17   64.59    8.40
 -14  -2  17   76.99    8.40
 -14   2  17   70.09    8.00
  14   2 -17   62.29    8.90
 -13  -2  16    2.00    5.20
  13  -2 -16    5.80    3.70
 -13  -2  16    4.30    3.40
 -13   2  16    6.10    3.40
  13   2 -16    4.90    4.70
 -13   2  16   -2.20    4.40
 -12  -2  15  212.48   26.40
  12  -2 -15  252.57   22.80
 -12   2  15  266.37   22.70
 -12   2  15  199.68   26.00
  12   2 -15  224.78   23.10
 -11  -2  14   55.79    9.40
  11  -2 -14   68.59    8.10
 -11  -2  14   75.09    7.90
  11   2 -14   81.69    8.80
 -11   2  14   58.59    9.20
 -11   2  14   71.19    7.80
 -10  -2  13  547.85   47.90
  10  -2 -13  597.04   48.00
 -10  -2  13  435.96   55.09
 -10   2  13  522.85   47.80
 -10   2  13  470.55   54.89
  10   2 -13  493.55   48.10
  -9  -2  12   15.30    4.30
   9  -2 -12    9.00    2.90
  -9  -2  12    8.00    2.90
   9   2 -12    5.60    3.40
  -9   2  12   14.20    3.00
  -8  -2  11  576.24   49.20
  -8  -2  11  570.64   46.40
  -8  -2  11  433.56   56.39
   8  -2 -11  574.64   49.00
  -8   2  11  552.64   49.00
   8   2 -11  441.26   49.10
  -7  -2  10  157.38   15.80
  -7  -2  10  155.48   18.40
   7  -2 -10  147.99   15.60
  -7  -2  10  167.98   14.70
   7   2 -10  139.39   15.90
   7   2 -10  184.58   14.90
  -7   2  10  186.58   15.80
  -7   2  10  155.28   15.70
  -6  -2   9  693.83   63.89
  -6  -2   9  589.74   73.49
  -6  -2   9  663.13   60.69
  -6   2   9  671.73   63.79
   6   2  -9  690.83   64.09
   6   2  -9  832.02   60.89
  -5  -2   8  181.78   17.20
  -5  -2   8  204.78   18.30
  -5  -2   8  172.28   21.10
   5  -2  -8  180.88   18.10
  -5   2   8  232.78   18.30
   5   2  -8  165.68   18.30
  -5   2   8  179.88   18.10
   5   2  -8  215.78   17.30
   5   2  -8  190.18   18.40
  -4  -2   7  788.22   70.89
  -4  -2   7  745.13   74.29
   4  -2  -7  890.31   74.19
   4   2  -7  806.42   74.39
   4   2  -7  786.32   74.39
  -4   2   7  771.22   74.19
   4   2  -7  861.81   70.89
  -3  -2   6    2.90    2.00
  -3  -2   6    4.90    1.30
  -3  -2   6    3.50    1.30
   3  -2  -6    3.90    1.20
   3  -2  -6    8.10    2.00
   3   2  -6    4.50    1.30
   3   2  -6    1.30    1.40
  -3   2   6    2.70    1.30
  -3   2   6    4.30    1.30
   3   2  -6    1.20    1.50
   2  -2  -5  194.08   18.50
  -2  -2   5  197.58   17.80
  -2  -2   5  195.08   21.70
   2  -2  -5  199.68   17.30
   2  -2  -5  212.38   18.50
  -2  -2   5  173.38   18.60
   2   2  -5  206.98   18.70
   2   2  -5  239.88   17.90
  -2   2   5  181.48   18.50
   2   2  -5  191.68   18.70
   1  -2  -4   -0.60    0.80
   1  -2  -4    0.70    0.70
  -1  -2   4    0.60    1.60
   1  -2  -4    0.10    0.60
  -1  -2   4    1.00    1.00
  -1  -2   4    0.50    0.90
  -1  -2   4    0.20    0.80
   1   2  -4   -0.50    1.00
   1   2  -4    0.70    1.10
  -1   2   4    0.90    0.70
   1   2  -4    1.60    1.00
  -1   2   4   -0.40    0.80
   0  -2   3   78.49    7.60
   0  -2  -3   84.29    7.60
   0  -2  -3   82.99    7.50
   0  -2  -3   77.49    7.20
   0  -2   3   77.89    9.20
   0  -2   3   70.99    7.70
   0  -2   3   83.49    7.70
   0   2  -3   89.49    7.80
   0   2  -3   77.59    7.70
   0   2   3   78.99    7.30
   0   2   3   75.59    7.60
   0   2  -3   76.39    7.30
   0   2  -3   91.49    7.60
   1  -2   2  131.09   15.90
  -1  -2  -2  158.48   13.50
  -1  -2  -2  139.29   12.70
   1  -2   2  152.48   12.80
   1  -2   2  143.79   13.60
   1  -2   2  150.48   13.30
   1  -2   2  146.89   13.60
  -1  -2  -2  140.89   13.40
  -1   2  -2  135.09   13.60
  -1   2  -2  164.18   13.30
   1   2   2  143.09   13.50
   1   2   2  140.39   12.80
  -1   2  -2  151.98   13.60
  -1   2  -2  138.29   12.80
   2  -2   1   53.29    5.90
   2  -2   1   55.99    5.80
  -2  -2  -1   71.29    5.80
  -2  -2  -1   58.69    6.80
   2  -2   1   64.09    5.90
   2  -2   1   63.19    5.70
  -2  -2  -1   55.09    5.70
  -2   2  -1   62.19    5.90
   2   2   1   53.99    5.60
  -2   2  -1   54.89    5.60
  -2   2  -1   60.19    5.90
  -2   2  -1   62.49    5.90
   2   2   1   60.39    5.80
  -3  -2   0   -0.20    0.60
  -3  -2   0    0.90    0.60
   3  -2   0    1.00    0.70
   3  -2   0    0.70    0.80
   3  -2   0   -0.40    1.20
  -3  -2   0    1.00    1.00
   3  -2   0    1.70    1.00
  -3   2   0    0.40    0.80
  -3   2   0    0.80    0.80
  -3   2   0    0.90    1.00
   3   2   0    0.90    0.80
  -3   2   0    0.80    1.10
  -4  -2   1   29.20    3.10
   4  -2  -1   25.40    3.30
   4  -2  -1   23.10    3.00
   4  -2  -1   31.30    3.20
  -4  -2   1   27.00    3.00
   4  -2  -1   29.20    3.10
  -4  -2   1   26.70    3.60
  -4   2   1   29.00    3.10
   4   2  -1   30.00    3.20
  -4   2   1   30.10    3.10
   4   2  -1   32.00    3.70
   4   2  -1   28.50    3.20
  -5  -2   2    9.00    1.50
  -5  -2   2    6.50    1.60
   5  -2  -2    6.20    1.30
   5  -2  -2    7.00    1.50
   5  -2  -2    6.40    1.80
  -5  -2   2    7.30    1.40
   5   2  -2    9.10    1.60
   5   2  -2   10.10    1.90
  -5   2   2    8.40    1.50
  -5   2   2    7.70    1.50
   5   2  -2    4.60    1.60
  -6  -2   3   42.70    3.90
  -6  -2   3   40.80    5.30
   6  -2  -3   40.50    4.70
  -6  -2   3   41.00    3.90
  -6  -2   3   44.60    4.50
   6  -2  -3   42.80    4.60
  -6   2   3   54.09    4.70
   6   2  -3   41.20    4.70
   6   2  -3   44.40    5.30
  -6   2   3   44.00    4.50
   6   2  -3   42.50    4.80
   7  -2  -4   85.19    8.90
  -7  -2   4  100.09    9.00
  -7  -2   4   86.19   10.30
  -7   2   4  105.89    9.00
   7   2  -4   74.99    9.00
   7   2  -4   92.99    9.10
  -7   2   4   92.99    8.90
  -8  -2   5   10.30    2.80
   8  -2  -5    6.90    2.30
  -8  -2   5   18.90    2.20
   8   2  -5   10.80    2.60
  -8   2   5   13.40    2.20
   8   2  -5   11.20    2.40
  -8   2   5   11.80    2.40
  -9  -2   6   40.40    4.10
  -9  -2   6   32.30    4.90
   9  -2  -6   26.00    3.90
   9   2  -6   30.20    4.50
  -9   2   6   31.30    3.90
  -9   2   6   39.20    4.30
   9   2  -6   30.50    4.20
  10  -2  -7  388.16   42.20
 -10  -2   7  450.15   48.60
 -10  -2   7  467.15   42.20
  10   2  -7  425.66   42.50
 -10   2   7  527.65   42.30
 -10   2   7  465.25   42.20
 -11  -2   8   -0.20    1.90
  11  -2  -8   -6.30    2.50
 -11  -2   8    5.40    2.90
 -11   2   8    0.90    2.30
  11   2  -8   -5.20    2.50
 -12  -2   9  143.59   15.80
 -12  -2   9  151.48   13.60
  12  -2  -9  131.59   13.60
  12   2  -9  136.39   14.00
 -12   2   9  141.59   13.50
  12   2  -9  132.19   12.00
  12   2  -9  129.69   12.00
 -13  -2  10   22.90    5.00
 -13  -2  10   26.70    4.10
  13  -2 -10   15.20    4.20
 -13   2  10   15.50    3.60
  13   2 -10   21.00    2.30
  13   2 -10   15.50    4.80
  13   2 -10   24.20    2.40
  14  -2 -11  291.87   26.30
 -14  -2  11  248.68   30.00
 -14  -2  11  287.57   26.00
 -14   2  11  271.77   25.90
  14   2 -11  231.88   26.40
  14   2 -11  279.17   23.90
 -15  -2  12  152.58   14.70
  15  -2 -12  147.89   15.00
 -15  -2  12  138.89   17.20
  15   2 -12  125.49   15.30
  15   2 -12  143.49   13.00
 -15   2  12  152.68   14.60
 -16  -2  13  141.99   17.60
  16  -2 -13  150.38   15.30
 -16  -2  13  149.49   14.80
  16   2 -13  130.89   15.60
 -16   2  13  148.19   14.90
 -17  -2  14    4.10    3.60
  17  -2 -14    0.50    4.40
 -17  -2  14   -0.30    4.70
 -17   2  14    1.00    3.10
  17   2 -14   -5.10    4.80
 -18  -2  15   77.99    8.70
  18  -2 -15   72.69    9.20
 -18  -2  15   53.19   10.50
 -18   2  15   77.09    8.60
  18   2 -15   62.19   10.30
  19  -2 -16    4.70    5.10
 -19  -2  16   11.00    6.20
 -19  -2  16    6.90    4.10
  19   2 -16   10.40    6.20
 -19   2  16    9.60    4.00
 -20  -2  17   25.20    5.50
  20  -2 -17   21.20    6.50
 -20  -2  17   18.50    7.30
 -20   2  17   25.80    5.30
  20   2 -17   13.80    7.40
  21  -2 -18    0.80    5.80
 -21  -2  18    2.90    4.40
 -21  -2  18   -0.40    6.40
  21   2 -18    9.30    7.00
 -21   2  18    0.10    4.10
  22  -2 -19   21.10    7.90
 -22  -2  19   16.60    8.80
 -22  -2  19   30.70    6.00
 -22   2  19   23.50    5.50
  22   2 -19   16.10    7.90
 -23  -2  20   -7.50    6.60
 -23  -2  20    4.00    4.80
 -23   2  20   -1.50    4.40
  23   2 -20   15.90    8.50
 -24  -2  21   28.70    6.40
 -24  -2  21    7.20    8.10
  24   2 -21   11.40    8.40
 -24   2  21   26.50    6.10
 -20  -3  23   40.30    7.30
 -20  -3  23   31.90   10.60
  20   3 -23   33.00    9.90
 -20   3  23   40.10    7.00
 -19  -3  22   12.50    9.50
 -19  -3  22   29.70    6.20
 -19   3  22   26.30    6.00
  19   3 -22    7.20    8.10
 -18  -3  21   46.20   11.60
 -18  -3  21   56.49    8.60
 -18   3  21   82.39    9.00
  18   3 -21   58.29   11.00
 -17  -3  20   11.20    4.60
 -17  -3  20    5.20    7.00
 -17   3  20    9.20    4.70
  17   3 -20   12.00    7.20
 -16  -3  19  121.49   13.80
 -16  -3  19  107.39   17.10
 -16   3  19  143.29   14.00
  16   3 -19  144.89   15.40
 -15  -3  18   19.10    5.10
 -15  -3  18   17.80    7.20
 -15   3  18   19.20    4.80
  15   3 -18    8.40    6.10
 -14  -3  17  127.69   12.60
  14  -3 -17  116.99   12.50
 -14  -3  17   99.09   15.10
  14   3 -17   97.29   13.00
 -14   3  17  132.19   12.60
  13  -3 -16    9.10    3.60
 -13  -3  16    5.40    5.50
 -13  -3  16    7.90    3.50
  13   3 -16    8.30    4.80
 -13   3  16    2.40    3.40
 -12  -3  15   78.09    9.30
  12  -3 -15   96.49    9.40
 -12  -3  15   74.79   11.60
 -12   3  15   90.29    9.40
  12   3 -15   76.09   10.00
 -11  -3  14    0.20    2.60
 -11  -3  14    2.70    4.30
  11  -3 -14   -1.80    2.40
  11   3 -14    3.70    3.70
 -11   3  14    1.00    2.70
 -10  -3  13  166.58   16.20
  10  -3 -13  188.78   16.20
 -10  -3  13  145.39   19.10
 -10   3  13  163.08   16.10
  10   3 -13  146.89   16.60
  -9  -3  12    8.60    3.00
   9  -3 -12    8.80    2.80
  -9  -3  12   11.20    4.20
  -9  -3  12   11.60    2.10
  -9   3  12   11.90    2.80
  -9   3  12   16.10    3.30
   9   3 -12    6.10    3.40
   8  -3 -11   18.40    3.20
  -8  -3  11   17.90    3.30
  -8  -3  11   16.00    4.60
  -8  -3  11   17.90    2.70
  -8   3  11   23.30    3.40
  -8   3  11   27.20    3.50
   8   3 -11   16.40    4.10
  -7  -3  10    2.80    1.60
  -7  -3  10    0.80    2.40
   7  -3 -10    1.60    1.70
  -7  -3  10    1.80    1.80
   7   3 -10    3.40    2.50
  -7   3  10    2.50    1.90
  -7   3  10    2.60    2.00
   6  -3  -9   -0.80    1.40
  -6  -3   9   -0.70    2.80
  -6  -3   9   -0.60    1.50
  -6  -3   9    0.10    1.50
   6   3  -9   -3.80    2.10
  -6   3   9   -2.00    1.40
   6   3  -9   -1.00    2.00
   6   3  -9    0.40    1.60
  -6   3   9   -1.20    1.50
  -5  -3   8    1.50    2.80
   5  -3  -8   -0.20    1.30
  -5  -3   8    3.30    1.50
  -5  -3   8    1.60    1.50
   5   3  -8    5.20    1.70
  -5   3   8    2.90    1.50
   5   3  -8    2.00    2.20
   5   3  -8    0.10    2.10
  -5   3   8    2.50    1.60
  -4  -3   7  231.78   22.20
   4  -3  -7  257.77   22.00
  -4  -3   7  196.98   25.80
  -4  -3   7  219.98   21.20
  -4   3   7  228.58   22.10
   4   3  -7  247.78   22.40
   4   3  -7  221.88   22.30
   4   3  -7  280.37   21.30
  -3  -3   6    4.10    1.40
   3  -3  -6    1.30    1.00
  -3  -3   6    2.30    1.40
  -3  -3   6    0.30    2.40
   3   3  -6    2.30    1.60
   3   3  -6    1.70    1.60
   3   3  -6   -0.30    1.70
  -3   3   6    0.50    1.20
  -3   3   6    0.60    1.10
  -2  -3   5  790.22   69.39
  -2  -3   5  711.83   72.49
  -2  -3   5  749.13   83.69
   2  -3  -5  765.72   72.29
   2  -3  -5  880.71   72.29
  -2   3   5  720.53   72.29
   2   3  -5  865.91   72.59
   2   3  -5  757.42   72.49
   2   3  -5  865.71   69.59
  -1  -3   4   12.40    2.30
  -1  -3   4   13.70    1.90
   1  -3  -4   11.90    1.40
  -1  -3   4   12.80    3.10
   1  -3  -4    9.10    1.30
  -1   3   4    9.70    1.50
  -1   3   4   10.50    1.50
   1   3  -4   12.90    2.00
   1   3  -4    9.60    1.90
   1   3  -4   12.90    2.20
   0  -3   3  687.93   56.79
   0  -3  -3  687.53   58.79
   0  -3   3  569.24   58.99
   0  -3   3  622.04   68.29
   0   3   3  641.54   55.09
   0   3   3  730.53   58.89
   0   3  -3  656.43   59.09
   0   3  -3  634.04   55.19
   0   3  -3  616.74   59.09
   0   3   3  577.54   58.89
   1  -3   2   57.69    6.80
  -1  -3  -2   61.89    5.00
   1  -3   2   49.00    5.20
   1  -3   2   53.29    5.60
   1  -3   2   58.19    5.30
  -1  -3  -2   50.19    5.00
  -1   3  -2   56.69    5.50
   1   3   2   49.99    5.30
   1   3   2   49.70    5.10
  -1   3  -2   50.49    5.40
  -1   3  -2   43.80    5.30
   1   3   2   59.19    5.20
  -2  -3  -1 1402.36  146.09
   2  -3   1 1415.26  121.79
   2  -3   1 1264.87  126.99
  -2  -3  -1 1388.46  126.79
   2  -3   1 1385.76  126.99
  -2   3  -1 1576.84  127.09
   2   3   1 1340.27  126.89
   2   3   1 1422.46  118.29
   2   3   1 1335.57  126.89
  -2   3  -1 1355.06  118.29
  -3  -3   0  864.51   83.69
   3  -3   0  911.31   80.59
  -3  -3   0  910.01   96.59
   3  -3   0  939.01   83.89
   3  -3   0  853.11   83.79
  -3  -3   0 1047.00   83.79
   3   3   0  897.21   78.19
  -3   3   0  922.51   78.29
  -3   3   0  891.11   83.79
  -4  -3   1  309.57   32.90
   4  -3  -1  330.17   27.70
  -4  -3   1  300.17   28.30
   4  -3  -1  294.87   28.30
   4  -3  -1  290.07   28.30
   4   3  -1  297.57   28.40
  -4   3   1  332.17   28.40
   5  -3  -2   32.80    4.30
  -5  -3   2   34.60    3.60
  -5  -3   2   39.20    4.80
   5  -3  -2   38.10    3.70
  -5   3   2   31.30    3.70
  -5   3   2   33.00    3.70
   5   3  -2   29.90    3.90
   5   3  -2   35.70    3.90
   6  -3  -3  395.96   35.50
  -6  -3   3  357.26   41.00
  -6  -3   3  382.06   33.70
   6  -3  -3  377.96   34.50
  -6  -3   3  381.16   35.50
  -6   3   3  402.96   35.50
   6   3  -3  343.37   35.60
   6   3  -3  364.46   35.60
  -6   3   3  442.16   35.60
   7  -3  -4  199.18   17.80
  -7  -3   4  189.58   18.00
  -7  -3   4  184.28   20.90
  -7  -3   4  189.48   16.90
  -7   3   4  191.78   18.00
  -7   3   4  209.08   18.00
   7   3  -4  190.48   18.20
   7   3  -4  174.28   18.20
  -8  -3   5   75.49    7.70
   8  -3  -5   80.69    7.80
  -8  -3   5   73.79    9.30
   8   3  -5   68.59    7.90
   8   3  -5   71.79    8.10
  -8   3   5   77.79    7.80
  -8   3   5   92.69    7.90
  -9  -3   6    0.50    2.20
   9  -3  -6    3.50    1.90
  -9  -3   6    1.70    1.80
  -9   3   6    4.10    1.90
   9   3  -6    1.20    2.20
   9   3  -6    1.90    2.30
  -9   3   6   -0.40    1.70
 -10  -3   7   42.80    4.90
  10  -3  -7   44.00    5.00
 -10  -3   7   34.90    5.80
 -10   3   7   52.49    5.00
  10   3  -7   35.50    5.50
 -10   3   7   40.00    4.90
  11  -3  -8   36.90    4.80
 -11  -3   8   37.00    4.60
 -11  -3   8   36.80    6.10
 -11   3   8   35.50    4.60
  11   3  -8   30.50    5.20
 -11   3   8   44.60    4.90
  12  -3  -9   70.09    8.30
 -12  -3   9   78.99    9.90
 -12  -3   9   80.19    8.20
 -12   3   9   84.29    8.30
  12   3  -9   72.19    8.80
  13  -3 -10   10.80    3.60
 -13  -3  10   17.20    3.60
 -13  -3  10   13.00    4.50
 -13   3  10   15.60    3.20
  13   3 -10   12.20    4.30
 -14  -3  11   23.90    5.60
  14  -3 -11   14.20    3.90
 -14  -3  11   25.90    4.10
 -14   3  11   28.60    4.40
  14   3 -11   16.60    4.90
 -15  -3  12    4.00    3.30
 -15  -3  12    8.00    4.80
  15  -3 -12    1.00    3.70
  15   3 -12    2.10    4.20
 -15   3  12   11.60    3.30
 -16  -3  13   29.20    4.90
 -16  -3  13   30.60    7.40
  16  -3 -13   22.10    5.10
  16   3 -13   24.80    6.10
 -16   3  13   32.00    4.90
 -17  -3  14    2.40    3.30
 -17  -3  14   -4.30    5.20
  17  -3 -14   -2.20    3.90
 -17   3  14   -0.50    3.10
  17   3 -14   -7.40    5.00
 -18  -3  15   44.00    6.30
  18  -3 -15   32.60    6.60
 -18  -3  15   31.20    8.00
  18   3 -15   33.40    7.70
 -18   3  15   45.80    5.90
  19  -3 -16   -4.10    4.90
 -19  -3  16   -3.00    5.80
 -19  -3  16    7.90    4.00
 -19   3  16   11.00    4.30
  19   3 -16    8.00    6.40
 -20  -3  17   58.69    7.40
 -20  -3  17   35.20    9.10
 -20   3  17   47.50    7.10
  20   3 -17   43.60    9.70
 -21  -3  18    3.50    4.30
 -21  -3  18   -7.00    6.50
  21   3 -18  -10.00    6.50
 -21   3  18    2.90    4.10
 -22  -3  19   50.49    7.70
 -22  -3  19   29.70    9.80
  22   3 -19   67.49   11.50
 -22   3  19   43.80    7.50
 -23  -3  20   -3.10    4.40
 -23  -3  20   -8.00    7.20
 -23   3  20   -1.30    4.30
  23   3 -20   -7.50    7.70
  24  -3 -21   85.29   12.10
  24   3 -21   38.80   11.90
 -19  -4  22   -3.00    7.90
  19   4 -22   11.20    7.80
 -19   4  22    5.70    4.20
 -18  -4  21  -12.10    7.10
  18   4 -21   -3.10    6.90
 -18   4  21    3.60    4.00
 -17  -4  20   12.90    7.80
  17   4 -20    6.50    6.70
 -17   4  20    4.10    3.80
 -16  -4  19    5.50    6.90
 -16  -4  19   11.20    4.40
 -16   4  19    9.70    4.30
  16   4 -19    7.40    6.30
 -15  -4  18   10.60    4.20
 -15  -4  18   11.80    7.00
  15   4 -18   15.80    6.10
 -15   4  18   14.40    4.50
 -14  -4  17   16.40    4.40
 -14  -4  17   17.20    6.90
  14   4 -17   18.10    6.00
 -14   4  17   17.80    4.40
 -13  -4  16   10.90    3.70
 -13  -4  16    4.80    5.80
 -13   4  16    6.90    3.20
  13   4 -16    9.80    4.80
 -12  -4  15   42.60    8.50
 -12  -4  15   49.90    6.10
 -12   4  15   42.50    5.60
  12   4 -15   46.10    7.80
 -11  -4  14    4.50    2.90
 -11  -4  14   -2.00    4.60
  11   4 -14   -3.90    3.50
 -11   4  14    4.60    2.80
 -10  -4  13   16.40    5.90
 -10  -4  13   27.40    4.10
 -10  -4  13   22.60    3.20
  10  -4 -13   24.80    3.90
  10   4 -13   18.80    4.80
 -10   4  13   20.10    3.90
  -9  -4  12    1.20    4.20
  -9  -4  12    6.20    2.00
   9  -4 -12    3.60    2.30
  -9  -4  12    4.90    2.40
   9   4 -12    2.70    3.20
  -9   4  12    5.70    2.50
  -8  -4  11  128.19   12.60
   8  -4 -11  144.39   12.50
  -8  -4  11  103.09   15.10
  -8  -4  11  134.39   11.80
  -8   4  11  113.69   12.40
   8   4 -11  124.79   13.10
  -7  -4  10    8.60    4.30
   7  -4 -10   11.50    2.40
  -7  -4  10   16.00    2.90
  -7  -4  10   14.30    2.50
  -7   4  10   10.10    2.60
  -7   4  10   10.80    2.40
   7   4 -10    7.60    3.10
   6  -4  -9  152.68   14.20
  -6  -4   9  164.28   14.60
  -6  -4   9  126.49   17.30
  -6  -4   9  145.89   13.80
  -6   4   9  181.88   14.40
  -6   4   9  135.79   14.30
   6   4  -9  134.19   14.70
   6   4  -9  145.59   14.80
  -5  -4   8    8.60    3.80
  -5  -4   8   12.10    2.30
  -5  -4   8   14.30    2.50
   5  -4  -8   11.00    1.90
   5   4  -8   12.00    2.90
  -5   4   8   13.80    2.20
  -5   4   8   10.60    2.20
   5   4  -8   10.60    2.90
   4  -4  -7  313.37   26.10
  -4  -4   7  276.17   26.40
  -4  -4   7  238.88   30.80
  -4  -4   7  278.87   25.30
   4   4  -7  298.87   26.60
   4   4  -7  264.67   26.50
  -4   4   7  283.37   26.20
   3  -4  -6    5.40    1.10
  -3  -4   6    0.70    3.00
  -3  -4   6    7.10    1.70
  -3  -4   6   10.60    2.30
  -3   4   6    4.90    1.40
   3   4  -6    2.50    2.00
   3   4  -6    5.80    2.10
   3   4  -6    3.10    2.00
  -3   4   6    4.40    1.30
   2  -4  -5  148.79   13.50
  -2  -4   5  151.18   13.80
  -2  -4   5  136.99   13.90
  -2  -4   5  149.29   16.90
   2  -4  -5  158.78   13.50
  -2   4   5  150.08   13.70
   2   4  -5  141.29   14.10
   2   4  -5  143.39   14.10
  -2   4   5  133.19   13.70
   2   4  -5  157.18   13.50
  -1  -4   4   62.59    8.30
  -1  -4   4   65.99    6.60
  -1  -4   4   63.59    6.20
  -1   4   4   56.89    5.90
   1   4  -4   57.19    6.40
  -1   4   4   63.39    5.90
  -1   4   4   76.39    6.60
   1   4  -4   71.69    6.50
   1   4  -4   67.39    6.40
   0  -4   3   59.99    6.30
   0  -4   3   61.39    7.90
   0  -4   3   67.29    5.90
   0   4   3   57.69    6.10
   0   4  -3   52.59    6.10
   0   4  -3   55.29    6.00
   1  -4   2   80.19    7.60
   1  -4   2   70.29    6.90
   1  -4   2   68.59    9.00
   1   4   2   74.29    7.20
  -1   4  -2   71.69    7.00
  -1   4  -2   71.69    7.20
   2  -4   1   37.50    3.70
   2  -4   1   40.50    4.90
  -2  -4  -1   37.90    5.20
  -2   4  -1   36.30    3.80
   2   4   1   39.40    4.30
  -2   4  -1   36.20    3.80
   2   4   1   36.60    3.60
   2   4   1   33.40    3.50
  -2   4  -1   41.00    4.30
  -3  -4   0    5.60    0.80
  -3  -4   0    5.00    0.80
  -3  -4   0    6.20    2.30
   3  -4   0    4.00    2.40
   3  -4   0    4.80    1.00
   3   4   0    5.00    1.30
  -3   4   0    2.90    2.10
   3   4   0    5.20    2.10
   3   4   0    5.60    1.10
  -3   4   0    4.80    1.30
  -4  -4   1    7.10    2.60
   4  -4  -1   10.90    2.90
   4  -4  -1   11.70    1.50
  -4  -4   1    7.90    1.30
  -4   4   1   10.10    1.60
   4   4  -1    9.40    2.40
  -4   4   1    9.40    1.60
   4   4  -1    9.00    1.50
   4   4  -1    5.20    1.80
  -5  -4   2   25.70    2.80
  -5  -4   2   20.00    2.40
   5  -4  -2   23.20    2.50
   5  -4  -2   25.90    4.00
  -5  -4   2   16.60    3.70
  -5   4   2   18.40    2.50
   5   4  -2   22.80    3.30
   5   4  -2   18.70    2.90
   6  -4  -3  173.48   15.30
  -6  -4   3  161.98   15.30
   6  -4  -3  165.98   15.60
  -6  -4   3  169.98   18.30
  -6  -4   3  169.68   14.80
   6   4  -3  149.79   15.60
  -6   4   3  157.08   15.30
   6   4  -3  158.08   15.50
   7  -4  -4  107.59   10.50
  -7  -4   4  100.49   12.00
  -7  -4   4  101.19    9.80
   7  -4  -4  103.69    9.80
  -7  -4   4  100.09    9.30
   7   4  -4   90.79   10.10
  -7   4   4  114.59    9.90
  -7   4   4  100.59    9.80
   7   4  -4   93.99   10.00
   8  -4  -5  275.47   24.80
  -8  -4   5  251.77   29.00
  -8  -4   5  274.57   23.50
   8  -4  -5  270.57   24.70
  -8  -4   5  283.97   24.90
   8   4  -5  236.48   25.10
  -8   4   5  262.07   24.80
   8   4  -5  262.07   25.10
  -9  -4   6   24.90    4.60
  -9  -4   6   23.20    2.50
  -9  -4   6   23.20    3.30
  -9   4   6   22.80    3.30
  -9   4   6   27.60    3.50
   9   4  -6   21.50    4.10
   9   4  -6   20.40    3.80
  10  -4  -7  178.78   16.40
 -10  -4   7  167.08   16.40
 -10  -4   7  150.78   19.30
  10   4  -7  147.09   16.70
 -10   4   7  212.28   16.60
 -10   4   7  166.58   16.30
  10   4  -7  169.68   16.70
  11  -4  -8   26.20    3.90
 -11  -4   8   25.50    4.10
 -11  -4   8   31.30    5.60
 -11   4   8   27.80    4.00
 -11   4   8   34.50    4.20
  11   4  -8   17.70    5.00
 -12  -4   9  203.58   17.40
  12  -4  -9  197.38   17.40
 -12  -4   9  155.98   20.20
  12   4  -9  148.89   17.70
 -12   4   9  177.28   17.20
  13  -4 -10    4.70    2.80
 -13  -4  10    7.60    3.00
 -13  -4  10    6.50    4.70
 -13   4  10    7.50    2.70
  13   4 -10    8.20    4.00
 -14  -4  11   76.89   11.00
  14  -4 -11   93.49    9.20
 -14  -4  11   97.09    9.20
 -14   4  11   78.29    8.90
  14   4 -11   64.89    9.60
 -15  -4  12   36.40    5.50
 -15  -4  12   41.10    7.30
  15   4 -12   30.30    6.80
 -15   4  12   32.80    5.20
 -16  -4  13  105.99   13.60
 -16  -4  13  102.19   10.70
  16   4 -13   71.39   11.10
 -16   4  13  107.69   10.70
 -17  -4  14    0.70    3.10
 -17  -4  14    0.10    5.00
  17   4 -14    0.30    5.10
 -17   4  14   -1.30    3.40
 -18  -4  15   39.50    9.40
 -18  -4  15   59.09    6.90
  18   4 -15   50.69    8.80
 -18   4  15   44.80    6.40
 -19  -4  16   -0.40    6.20
 -19  -4  16    6.00    4.00
  19   4 -16    2.20    6.20
 -19   4  16    3.30    4.00
 -20  -4  17   19.30    8.20
 -20   4  17   21.90    5.50
  20   4 -17   33.50    8.00
 -21  -4  18   -0.10    7.20
  21   4 -18   -4.60    6.40
 -21   4  18    2.80    4.30
  22  -4 -19   17.10    7.70
 -22  -4  19   18.30    9.00
 -22   4  19   23.20    5.30
  22   4 -19   17.20    7.90
  23  -4 -20    6.80    8.20
  23   4 -20   -3.40    7.50
 -18  -5  21   -7.50    7.70
  18   5 -21    3.10    7.50
 -18   5  21    5.40    4.30
 -17  -5  20   -2.70    7.10
  17   5 -20    2.20    7.10
 -17   5  20    1.80    4.00
 -16  -5  19    7.70    7.50
 -16   5  19    8.00    3.60
  16   5 -19    0.80    6.70
 -15  -5  18   24.80    8.20
 -15   5  18   11.80    4.10
  15   5 -18   17.70    7.00
 -14  -5  17    6.00    6.20
  14   5 -17   12.00    6.40
 -14   5  17    8.50    3.70
 -13  -5  16   23.80    7.30
  13   5 -16   28.10    6.90
 -13   5  16   22.20    4.50
 -12  -5  15    7.50    5.50
 -12   5  15    2.70    2.90
  12   5 -15    0.20    5.00
 -11  -5  14   20.70    6.40
 -11   5  14   13.70    3.40
  11   5 -14   13.50    5.30
 -10  -5  13   39.00    7.80
  10   5 -13   26.60    6.00
 -10   5  13   33.50    4.70
  -9  -5  12   19.10    6.00
  -9  -5  12   18.20    3.20
  -9   5  12   16.30    3.30
   9   5 -12   18.70    4.50
  -8  -5  11   26.50    3.90
  -8  -5  11   21.30    3.40
  -8  -5  11   19.50    5.90
  -8   5  11   18.10    3.20
   8   5 -11   17.50    4.20
  -7  -5  10   18.90    3.10
  -7  -5  10   12.40    5.20
  -7  -5  10    8.10    2.80
  -7   5  10    9.30    2.60
   7   5 -10   12.30    3.90
  -6  -5   9   61.39    6.90
  -6  -5   9   68.29    9.50
  -6  -5   9   67.99    6.90
  -6   5   9   61.49    6.60
   6   5  -9   69.19    7.50
  -5  -5   8   89.89    9.20
  -5  -5   8  111.59   12.30
  -5  -5   8  104.79    9.20
   5   5  -8   99.79    9.30
   5   5  -8   76.59    9.60
  -5   5   8   83.49    8.90
  -5   5   8   90.79    8.90
   5   5  -8   95.59    9.60
  -4  -5   7   37.80    4.50
  -4  -5   7   36.80    3.90
  -4  -5   7   28.60    6.10
   4   5  -7   31.00    4.30
   4   5  -7   33.00    4.30
  -4   5   7   24.80    3.30
  -4   5   7   32.50    3.40
   4   5  -7   28.20    4.50
  -3  -5   6    9.80    2.70
  -3  -5   6    4.00    1.70
  -3  -5   6   13.10    4.20
  -3   5   6    3.50    1.10
   3   5  -6    6.40    2.30
  -3   5   6    3.20    1.10
   3   5  -6    7.80    2.30
   3   5  -6    6.60    2.20
  -2  -5   5   33.50    6.20
  -2  -5   5   32.50    3.70
  -2  -5   5   35.00    4.40
   2   5  -5   38.50    4.60
   2   5  -5   31.50    4.10
   2   5  -5   35.80    4.10
  -1  -5   4    3.60    3.60
  -1  -5   4    7.80    2.90
  -1  -5   4    7.00    1.40
  -1   5   4    6.50    2.70
   1   5  -4    7.70    1.90
   1   5  -4    4.70    2.50
   0  -5   3   59.89    6.30
   0  -5   3   62.19    7.20
   0  -5   3   61.59    8.80
   0   5   3   68.89    7.00
   0   5  -3   67.99    6.50
   0   5  -3   64.29    6.90
   0   5  -3   72.19    6.60
   1  -5   2    5.60    2.90
  -1  -5  -2    3.80    2.70
   1  -5   2    2.20    3.40
   1  -5   2    4.00    0.90
  -1   5  -2    3.80    1.30
   1   5   2    0.20    2.30
  -1   5  -2    3.80    2.40
  -1   5  -2    4.70    1.50
   2  -5   1  108.89   11.20
   2  -5   1  108.39   10.40
   2  -5   1  126.29   13.80
  -2  -5  -1  106.09   13.20
  -2   5  -1  117.59   10.60
  -2   5  -1  122.79   10.90
   2   5   1  103.19   10.70
   3  -5   0   -2.20    2.50
  -3  -5   0   -3.70    2.60
   3   5   0    0.30    2.20
  -3   5   0    0.10    1.10
   3   5   0   -1.30    1.00
  -3   5   0   -1.60    2.10
  -3   5   0   -2.10    1.00
   3   5   0   -0.60    0.70
   4  -5  -1   96.19   10.10
  -4  -5   1  119.09   13.10
   4  -5  -1  106.39   11.10
  -4  -5   1  103.79   10.10
  -4  -5   1  121.59   10.60
   4   5  -1  121.09   10.70
   4   5  -1  100.39   10.40
  -4   5   1  117.79   10.40
  -4   5   1  133.99   10.50
   5  -5  -2    9.10    3.20
   5  -5  -2    8.40    1.10
  -5  -5   2    6.70    3.30
  -5  -5   2    7.60    2.20
  -5  -5   2    8.10    1.20
  -5   5   2    7.30    1.60
   5   5  -2    6.10    1.60
   5   5  -2    5.80    2.60
  -5   5   2    5.20    1.50
   5   5  -2    6.90    2.00
  -6  -5   3   37.20    4.10
  -6  -5   3   37.40    6.00
   6  -5  -3   32.40    3.50
  -6  -5   3   34.70    3.60
   6  -5  -3   30.90    5.30
  -6   5   3   32.20    3.70
   6   5  -3   33.40    4.30
   6   5  -3   32.10    4.30
  -6   5   3   40.20    3.90
   7  -5  -4   35.40    3.50
   7  -5  -4   29.50    5.30
  -7  -5   4   28.70    5.50
  -7  -5   4   37.40    3.90
  -7  -5   4   36.20    3.60
  -7   5   4   33.40    3.70
  -7   5   4   21.40    3.50
   7   5  -4   34.90    4.50
   7   5  -4   37.90    4.10
   7   5  -4   33.00    4.70
   8  -5  -5   22.20    4.80
  -8  -5   5   29.30    5.10
  -8  -5   5   18.90    2.70
  -8  -5   5   16.50    2.70
  -8   5   5   15.90    2.60
   8   5  -5   18.10    3.70
   8   5  -5   19.40    3.40
   9  -5  -6   22.20    5.10
  -9  -5   6   30.90    3.60
  -9  -5   6   19.40    5.30
  -9  -5   6   26.70    3.10
   9   5  -6   20.30    4.30
  -9   5   6   24.40    3.40
  -9   5   6   31.40    3.90
 -10  -5   7   16.00    4.90
  10  -5  -7   16.90    4.60
  10   5  -7    8.80    3.80
 -10   5   7   11.20    2.60
  11  -5  -8   18.90    5.20
 -11  -5   8   20.40    5.00
  11   5  -8   24.80    4.70
 -11   5   8   16.80    3.20
  12  -5  -9   10.30    4.80
 -12  -5   9    5.50    4.20
 -12   5   9   -1.10    2.40
  12   5  -9    3.00    4.20
  13  -5 -10   38.80    6.60
 -13  -5  10   31.00    6.50
  13   5 -10   26.30    6.00
 -13   5  10   28.10    4.30
  14  -5 -11    1.10    4.70
 -14  -5  11   14.20    5.70
 -14   5  11    3.70    2.90
  14   5 -11    1.40    4.30
 -15  -5  12    9.80    6.00
  15  -5 -12    1.80    4.40
 -15   5  12    1.40    3.00
  15   5 -12    8.90    5.00
 -16  -5  13   22.40    7.00
  16  -5 -13    8.50    5.50
  16   5 -13   12.10    6.00
 -16   5  13    8.50    3.50
 -17  -5  14   29.90    8.10
  17  -5 -14   11.00    6.50
  17   5 -14   35.40    7.40
 -17   5  14   25.80    4.80
  18  -5 -15   -2.80    6.00
 -18  -5  15    9.80    6.60
  18   5 -15    7.90    5.90
 -18   5  15    0.00    3.50
 -19  -5  16   39.10    9.80
  19  -5 -16   50.39    9.40
  19   5 -16   38.00    8.50
 -19   5  16   47.90    6.20
 -20  -5  17   -0.90    8.20
  20  -5 -17    1.80    7.40
 -20   5  17    1.40    3.50
  20   5 -17    9.30    6.60
  21  -5 -18   16.40    7.80
 -21  -5  18    4.10    8.20
 -21   5  18   19.00    4.70
  21   5 -18   15.10    7.50
 -16  -6  19   12.70    9.30
  16   6 -19   -0.10    6.90
 -16   6  19   -2.30    3.30
 -15  -6  18   21.10    8.30
  15   6 -18   12.60    7.00
 -15   6  18    8.20    3.80
 -14  -6  17   20.60    7.80
  14   6 -17    3.00    6.30
 -14   6  17    9.20    3.70
 -13  -6  16    9.40    6.60
  13   6 -16   10.10    5.20
 -13   6  16    4.90    3.30
 -12  -6  15   12.80    6.80
 -12   6  15   17.00    3.80
  12   6 -15   21.80    5.70
 -11  -6  14   20.50    6.90
  11   6 -14   15.40    5.20
 -11   6  14   13.30    3.30
 -10  -6  13    9.80    5.90
 -10   6  13    7.90    2.70
  10   6 -13    4.50    4.30
  -9  -6  12    6.30    5.60
  -9   6  12    3.50    2.20
   9   6 -12    0.90    3.80
  -8  -6  11   27.50    7.00
  -8   6  11   26.30    3.40
   8   6 -11   24.30    5.10
  -7  -6  10   35.50    4.60
  -7  -6  10   34.20    7.40
   7   6 -10   27.80    5.00
   7   6 -10   29.00    5.10
  -7   6  10   26.00    3.50
  -6  -6   9   46.90    8.40
  -6  -6   9   53.79    5.70
   6   6  -9   51.89    6.00
   6   6  -9   42.60    5.60
  -6   6   9   36.30    4.30
  -5  -6   8   24.60    4.20
  -5  -6   8   40.40    7.00
   5   6  -8   36.50    4.90
   5   6  -8   23.60    4.10
  -5   6   8   17.90    2.50
  -4  -6   7  159.48   14.70
  -4  -6   7  149.69   18.50
   4   6  -7  143.09   14.90
   4   6  -7  161.98   14.70
  -3  -6   6   27.60    6.40
  -3  -6   6   23.70    4.40
   3   6  -6   19.40    3.70
   3   6  -6   33.10    4.80
  -2  -6   5   -0.60    4.30
  -2  -6   5   -2.80    3.20
   2   6  -5   -4.60    1.80
   2   6  -5    0.40    2.90
  -1  -6   4    2.90    4.40
  -1  -6   4    5.10    3.40
   1   6  -4   -0.80    2.90
   1   6  -4   -2.40    1.80
   0  -6   3    0.10    2.90
   0  -6   3   -3.30    4.00
   0   6   3   -2.10    2.80
   0   6  -3   -0.10    1.40
   0   6  -3    1.40    1.50
   0   6  -3   -2.30    2.10
   1  -6   2   -1.90    3.30
   1  -6   2   -3.10    3.90
  -1  -6  -2    1.20    3.10
  -1   6  -2   -0.90    2.80
   1   6   2    0.00    3.00
  -1   6  -2    0.00    1.20
  -2  -6  -1    8.10    2.80
   2  -6   1   10.60    4.10
  -2  -6  -1    8.80    4.10
   2  -6   1   -2.70    4.00
  -2   6  -1    9.00    1.40
   2   6   1    3.40    3.20
  -2   6  -1    5.60    3.20
  -2   6  -1    7.00    1.40
  -3  -6   0   -0.30    2.50
  -3  -6   0    4.20    3.40
   3  -6   0    0.30    3.50
  -3   6   0   -1.70    2.60
  -3   6   0    0.40    0.80
   3   6   0    1.20    2.90
  -3   6   0   -0.40    0.80
  -4  -6   1   17.40    4.30
  -4  -6   1    2.90    2.80
   4  -6  -1    4.90    3.90
  -4   6   1    9.80    1.30
   4   6  -1   18.50    3.80
   4   6  -1    8.00    1.60
   4   6  -1    7.40    1.40
  -4   6   1    9.90    1.30
  -5  -6   2    0.90    2.30
   5  -6  -2    7.10    4.30
  -5  -6   2    1.30    3.90
  -5   6   2    1.30    0.90
   5   6  -2    1.90    2.90
  -5   6   2    2.40    1.10
  -6  -6   3   39.00    5.90
   6  -6  -3   25.20    5.30
  -6  -6   3   25.70    4.00
  -6   6   3   19.50    2.80
   6   6  -3   30.60    4.70
   6   6  -3   26.70    3.70
  -7  -6   4    5.40    2.40
  -7  -6   4    3.90    3.80
   7  -6  -4    2.70    4.00
  -7   6   4    1.80    1.50
   7   6  -4    2.30    3.00
   7   6  -4    0.90    2.50
   8  -6  -5   49.20    7.10
  -8  -6   5   48.60    7.60
  -8  -6   5   48.00    5.20
   8   6  -5   50.89    5.80
   8   6  -5   38.70    5.70
  -8   6   5   40.30    4.60
  -9  -6   6   14.50    4.70
   9  -6  -6   13.50    4.90
   9   6  -6    9.10    3.80
   9   6  -6   13.20    3.70
  -9   6   6   13.00    2.20
  10  -6  -7   11.00    5.10
 -10  -6   7   19.70    5.90
 -10   6   7   13.10    2.50
  10   6  -7   15.90    4.00
  11  -6  -8   91.09   10.40
 -11  -6   8  106.09   11.90
 -11   6   8   77.99    8.50
  11   6  -8   83.59    9.70
  12  -6  -9   75.59    8.70
 -12  -6   9   68.19    9.60
 -12   6   9   45.40    5.90
  12   6  -9   60.79    7.50
 -13  -6  10    2.50    4.80
  13  -6 -10   -1.70    4.80
  13   6 -10   -0.20    4.30
 -13   6  10    2.40    2.30
  14  -6 -11   19.20    6.00
 -14  -6  11   19.80    6.10
 -14   6  11   10.50    3.10
  14   6 -11   17.60    5.50
  15  -6 -12   19.70    5.90
 -15  -6  12   31.00    7.40
 -15   6  12   26.90    4.20
  15   6 -12   25.60    6.50
  16  -6 -13   46.50    8.50
 -16  -6  13   56.89    9.40
 -16   6  13   38.20    5.50
  16   6 -13   46.80    8.30
 -17  -6  14    6.50    6.60
  17  -6 -14    8.00    6.10
  17   6 -14    3.70    5.40
 -17   6  14    1.30    3.10
 -18  -6  15   14.50    7.20
  18  -6 -15    2.70    6.30
  18   6 -15    5.00    6.10
 -18   6  15    9.60    3.90
 -19  -6  16    6.30    7.40
  19  -6 -16   -8.00    6.30
  19   6 -16   -0.70    6.80
 -19   6  16    2.30    3.60
 -14   7  17   12.20    3.90
  14   7 -17   12.80    6.60
 -13  -7  16   -3.10    6.50
 -13   7  16    2.00    3.30
  13   7 -16   12.20    5.70
 -12  -7  15   27.50    8.40
  12   7 -15   18.80    6.20
 -11  -7  14    3.30    6.30
  11   7 -14    4.50    4.90
  11   7 -14    3.60    4.30
 -10  -7  13    4.50    7.10
  10   7 -13    8.50    5.00
  10   7 -13    3.10    4.00
  -9  -7  12    2.70    6.10
   9   7 -12    5.90    4.00
   9   7 -12    2.60    4.20
  -8  -7  11   -3.30    5.30
   8   7 -11   -0.40    3.40
   8   7 -11   -0.80    3.80
  -7  -7  10    3.10    5.50
   7   7 -10    2.70    3.40
   7   7 -10    7.10    3.90
  -6  -7   9    6.70    6.10
   6   7  -9    5.40    3.40
   6   7  -9    9.70    3.70
  -5  -7   8    4.70    5.20
  -5  -7   8    1.60    3.20
   5   7  -8    0.50    3.30
   5   7  -8   -1.00    2.90
  -4  -7   7   22.90    6.60
  -4  -7   7   22.20    4.60
   4   7  -7   22.90    4.80
   4   7  -7   21.40    3.90
  -3  -7   6    3.60    5.00
  -3  -7   6   -3.60    2.80
   3   7  -6   -1.40    2.30
   3   7  -6    2.30    3.40
  -2  -7   5   21.70    4.70
  -2  -7   5   17.40    6.30
   2   7  -5   28.00    3.60
   2   7  -5   29.70    5.10
  -1  -7   4    0.10    4.60
   1  -7  -4   -0.20    3.80
  -1  -7   4   -3.80    3.60
   1   7  -4    3.70    3.50
   1   7  -4   -0.60    1.70
   0  -7   3   85.09   11.70
   0  -7  -3   68.99    9.20
   0  -7   3   86.89    9.60
   0  -7  -3   88.29   11.20
   0   7   3   94.29    9.60
   0   7  -3   89.69    9.40
   1  -7   2    9.40    4.00
  -1  -7  -2    5.30    4.60
   1  -7   2    7.40    5.00
  -1  -7  -2    1.10    3.00
   1   7   2    3.20    3.70
  -1   7  -2    4.30    3.60
  -2  -7  -1   69.89    8.20
   2  -7   1   68.39   10.50
  -2  -7  -1   73.39   10.50
   2  -7   1   74.79    8.80
  -2   7  -1   73.49    8.50
   2   7   1   75.59    8.50
   3  -7   0   -2.00    4.40
  -3  -7   0   -4.40    2.80
  -3  -7   0    0.70    4.50
   3  -7   0   -1.80    3.70
   3   7   0   -0.90    3.50
  -3   7   0   -1.80    3.20
   4  -7  -1  155.78   15.70
  -4  -7   1  162.08   15.00
  -4  -7   1  160.28   18.60
   4  -7  -1  148.09   18.50
   4   7  -1  141.09   14.90
  -5  -7   2   10.10    5.00
   5  -7  -2   19.20    5.70
  -5  -7   2   15.10    3.90
   5   7  -2   16.40    4.40
  -6  -7   3   97.49   10.30
  -6  -7   3  102.79   13.00
   6  -7  -3   83.89   11.00
   6   7  -3   90.99   10.50
   6   7  -3  108.09    9.80
  -7  -7   4   29.80    6.70
   7  -7  -4   34.90    6.50
   7   7  -4   29.10    5.50
   8  -7  -5   95.79   12.20
  -8  -7   5  105.39   14.10
   8   7  -5  115.19   11.30
   8   7  -5  106.59   11.00
  -9  -7   6   23.50    6.40
   9  -7  -6   26.30    6.20
   9   7  -6   23.50    5.10
   9   7  -6   25.50    4.70
 -10  -7   7   29.10    7.10
  10  -7  -7   13.80    6.00
  10   7  -7   28.40    5.20
  10   7  -7   31.60    5.60
 -11  -7   8    8.70    5.40
  11  -7  -8    6.70    5.30
  11   7  -8    0.50    3.80
  11   7  -8    6.80    4.30
 -11   7   8    4.30    1.80
  12  -7  -9    2.80    5.30
 -12  -7   9   10.70    6.20
 -12   7   9    4.80    2.10
  12   7  -9    2.40    4.50
  12   7  -9    9.10    4.30
  13  -7 -10   -5.40    5.30
 -13  -7  10    7.50    6.30
 -13   7  10    1.00    2.00
  13   7 -10   -1.00    4.70
  14  -7 -11   -3.10    5.40
 -14  -7  11    3.60    5.70
 -14   7  11   -3.20    2.10
  14   7 -11    3.00    4.90
  15  -7 -12    1.30    5.80
 -15  -7  12    9.20    6.30
 -15   7  12    4.50    2.60
  15   7 -12    6.40    5.40
  16  -7 -13   -4.20    5.70
 -16  -7  13    4.10    6.40
  16   7 -13   -1.50    5.80
 -16   7  13   -1.70    2.70
  17  -7 -14   -2.10    6.10
 -17  -7  14   -2.50    6.70
 -17   7  14    3.30    3.00
  17   7 -14    1.50    6.10
 -10  -8  13   48.30   10.00
  10   8 -13   26.00    6.50
  10   8 -13   37.80    7.00
  -9  -8  12    2.90    7.00
   9   8 -12    5.00    4.60
   9   8 -12    7.50    4.60
  -8  -8  11   45.10    9.80
   8   8 -11   40.70    6.90
   8   8 -11   45.10    7.00
  -7  -8  10    1.40    6.30
   7   8 -10   -2.30    3.80
   7   8 -10   -1.50    3.70
  -6  -8   9   68.09   11.00
   6   8  -9   53.79    7.80
   6   8  -9   51.99    7.20
  -5  -8   8   11.50    6.30
   5   8  -8   -1.70    3.70
  -4  -8   7   61.79   10.70
   4  -8  -7   57.19    7.90
   4   8  -7   53.69    7.80
   3  -8  -6    0.50    3.70
  -3  -8   6    1.70    5.80
   3   8  -6    9.10    4.30
   2  -8  -5   85.99   12.60
   2  -8  -5   92.99   10.40
  -2  -8   5   87.09   13.50
  -2  -8   5  104.69   11.00
   2   8  -5  109.49   10.90
   1  -8  -4    4.60    5.20
   1  -8  -4    2.20    3.60
  -1  -8   4    7.30    5.50
  -1  -8   4    4.40    4.40
   1   8  -4    2.40    3.80
   0  -8   3   71.19    8.90
   0  -8  -3   65.39    9.80
   0  -8   3   72.69   11.40
   0  -8  -3   57.19    7.70
   0   8  -3   69.39    8.40
  -1  -8  -2   -2.00    3.60
   1  -8   2    0.20    4.50
   1  -8   2   -6.80    4.50
  -1  -8  -2   -3.00    4.70
   1   8   2   -1.20    3.90
  -1   8  -2    4.00    3.90
  -2  -8  -1   29.20    5.40
  -2  -8  -1   30.50    6.80
   2  -8   1   31.00    7.40
   2  -8   1   26.20    6.00
  -2   8  -1   30.40    6.00
   2   8   1   33.70    6.10
  -3  -8   0   11.50    3.90
   3  -8   0   12.70    5.80
  -3  -8   0    6.00    5.50
   3  -8   0    5.20    5.10
   3   8   0   12.70    4.60
   4  -8  -1    0.50    4.50
   4  -8  -1   -3.10    4.80
  -4  -8   1   -5.50    4.20
   4   8  -1   -4.40    3.80
   5  -8  -2    3.10    5.20
   5  -8  -2    8.80    4.90
  -5  -8   2   -1.90    5.20
   5   8  -2    6.80    4.40
  -6  -8   3   36.00    7.60
   6  -8  -3   36.60    6.90
   6   8  -3   35.50    6.40
   7  -8  -4    5.10    4.70
  -7  -8   4   10.70    5.90
   7   8  -4    3.40    4.30
   8  -8  -5   31.90    7.20
  -8  -8   5   41.70    8.40
   8   8  -5   50.69    7.20
  -9  -8   6    3.30    5.40
   9  -8  -6    5.60    5.40
   9   8  -6    6.00    4.40
  10  -8  -7   49.00    9.10
 -10  -8   7   69.89   10.80
  10   8  -7   49.50    7.80
 -11  -8   8   10.30    6.60
  11  -8  -8    0.20    5.50
  11   8  -8   11.10    4.90
  12  -8  -9   51.19    8.70
 -12  -8   9   46.80    9.30
  12   8  -9   34.30    7.10
  12   8  -9   42.10    7.20
  13  -8 -10   -7.70    5.80
 -13  -8  10    1.70    6.10
  13   8 -10   -9.40    4.90
  13   8 -10   -6.70    4.00
  14  -8 -11   57.29    9.50
  14   8 -11   44.70    8.20
   5  -9  -8    1.90    4.50
   4  -9  -7   13.00    5.80
   4  -9  -7   11.80    5.60
  -4  -9   7    4.80    7.50
   4   9  -7   16.30    5.30
   3  -9  -6    1.70    4.70
  -3  -9   6    3.50    7.40
   3  -9  -6    1.70    5.70
   3   9  -6    6.10    4.50
  -2  -9   5   21.90    8.30
   2  -9  -5   20.70    5.50
   2  -9  -5   18.10    6.90
   2   9  -5   23.20    5.60
   1  -9  -4   -2.70    5.30
  -1  -9   4    5.90    6.90
   1  -9  -4    2.80    4.40
   1   9  -4   -0.80    4.30
   0  -9   3   22.50    7.90
   0  -9  -3   18.50    6.40
   0  -9   3   33.20    6.50
   0  -9  -3   19.80    5.40
   0   9  -3   13.90    5.40
   1  -9   2    3.80    5.10
  -1  -9  -2    6.50    5.30
   1  -9   2    4.90    6.60
  -1  -9  -2    6.70    3.90
  -1   9  -2    5.70    4.70
  -2  -9  -1   41.90    8.20
   2  -9   1   38.70    7.30
   2  -9   1   36.60    9.20
   2   9   1   42.80    7.50
   3  -9   0   -5.20    5.00
  -3  -9   0    2.60    5.70
   3  -9   0   -3.30    5.80
   3   9   0    6.70    5.10
   4  -9  -1   28.50    8.20
   4  -9  -1   39.40    7.40
  -4  -9   1   49.10    9.10
   4   9  -1   43.90    7.40
   5  -9  -2   -0.50    4.90
   5  -9  -2   -0.10    5.40
  -5  -9   2    1.70    5.70
   5   9  -2   -2.40    4.30
   6  -9  -3   18.10    7.00
   6  -9  -3   26.50    6.90
  -6  -9   3   24.60    7.20
   6   9  -3   20.60    6.00
   7  -9  -4   -4.60    5.00
   7  -9  -4    4.80    6.50
  -7  -9   4    4.50    6.50
   7   9  -4    1.50    4.70
  -8  -9   5   28.60    8.40
   8  -9  -5   20.40    6.60
   8   9  -5   24.30    6.30
  21   0 -25   -4.60    7.70
 -21   0  25   -6.50    7.50
 -21   0  25    5.70    5.60
  20   0 -24  120.19   15.90
 -20   0  24  111.79   17.60
 -20   0  24  151.68   15.00
 -19   0  23    2.30    4.80
 -19   0  23   10.20    7.70
  19   0 -23    0.80    7.00
 -18   0  22  275.77   33.40
  18   0 -22  287.37   29.40
 -18   0  22  300.77   28.70
 -17   0  21    4.90    4.40
  17   0 -21   -3.50    5.60
 -17   0  21    2.70    6.70
 -16   0  20  109.49   16.80
 -16   0  20  155.18   14.40
  16   0 -20  123.09   14.70
 -15   0  19   -2.70    5.60
  15   0 -19   -3.40    4.90
 -15   0  19    5.80    4.30
 -14   0  18  483.75   57.19
 -14   0  18  582.04   49.70
  14   0 -18  505.35   49.80
 -13   0  17    4.60    3.40
 -13   0  17    1.90    5.30
  13   0 -17    6.80    4.40
  12   0 -16  227.98   22.60
 -12   0  16  200.38   25.90
 -12   0  16  253.87   22.50
  11   0 -15    0.50    2.60
 -11   0  15    2.20    2.30
 -11   0  15    1.20    4.20
  10   0 -14  247.38   23.90
 -10   0  14  265.77   23.90
 -10   0  14  224.58   27.50
  -9   0  13   -1.30    2.10
  -9   0  13    2.90    3.70
   9   0 -13   -1.80    2.40
  -8   0  12    9.00    3.90
  -8   0  12   13.00    2.90
   8   0 -12    9.90    2.90
  -7   0  11   -1.50    1.70
   7   0 -11    1.50    2.10
  -7   0  11   -1.50    2.80
  -6   0  10    2.80    1.80
   6   0 -10    1.70    1.90
  -6   0  10   -1.40    2.60
   5   0  -9   -0.50    1.50
  -5   0   9    0.00    2.20
  -5   0   9   -1.90    1.30
  -4   0   8  958.00   84.99
  -4   0   8  950.10   97.59
   4   0  -8  863.41   84.89
  -3   0   7   -1.40    1.10
  -3   0   7   -1.90    1.20
   3   0  -7   -0.60    1.20
  -3   0   7    0.20    1.10
   3   0  -7   -0.50    1.10
  -3   0   7   -1.50    1.60
   3   0  -7   -1.40    1.10
   3   0  -7    0.50    1.00
  -2   0   6  228.38   19.90
   2   0  -6  234.98   19.00
  -2   0   6  222.88   22.90
   2   0  -6  230.58   22.80
  -2   0   6  206.68   18.90
   2   0  -6  183.08   19.80
  -2   0   6  208.78   19.90
   2   0  -6  186.28   19.90
  -1   0   5   -0.20    1.00
   1   0  -5    0.30    0.80
   1   0  -5    0.90    0.80
  -1   0   5    0.00    0.80
   1   0  -5    0.50    0.90
  -1   0   5    0.30    0.90
  -1   0   5    2.30    1.00
   1   0  -5   -0.60    0.80
   0   0   4 4626.14  388.06
   0   0  -4 3741.53  406.06
   0   0  -4 4377.16  406.06
   0   0   4 4495.75  466.15
   0   0  -4 4627.94  466.15
   0   0  -4 4983.90  388.06
   0   0   4 4158.58  406.16
   0   0   4 4561.84  406.16
  -1   0  -3    0.10    0.80
   1   0   3   -0.60    0.60
  -1   0  -3   -0.80    0.70
   1   0   3   -0.20    0.80
   1   0   3   -0.70    0.70
  -1   0  -3    0.00    0.60
   1   0   3   -0.10    0.80
  -1   0  -3   -1.00    0.60
   2   0   2 2007.70  182.78
  -2   0  -2 1986.50  191.28
  -2   0  -2 2220.58  182.78
   2   0   2 2193.98  191.28
   2   0   2 2079.99  219.48
   2   0   2 1962.10  191.28
  -2   0  -2 2199.68  191.28
   3   0   1   -2.40    0.90
  -3   0  -1   -1.00    0.80
  -3   0  -1   -1.10    0.70
  -3   0  -1   -1.20    0.80
   3   0   1   -1.30    0.80
   3   0   1   -0.80    0.80
   4   0   0 2668.03  245.58
   4   0   0 2696.93  245.68
  -4   0   0 2705.23  245.58
   4   0   0 2608.04  234.58
  -4   0   0 2758.42  234.58
   5   0  -1   -0.40    1.10
  -5   0   1   -1.30    1.00
   5   0  -1    0.60    1.00
   5   0  -1    0.60    1.00
  -5   0   1   -1.10    0.70
   5   0  -1   -1.60    0.70
  -5   0   1   -1.10    0.90
  -6   0   2 9977.50 1002.30
  -6   0   2 8076.29  872.81
  -6   0   2 9999.00  872.91
  -6   0   2 9640.14  834.02
   6   0  -2 9901.81 1002.00
   6   0  -2 9577.34  872.91
   6   0  -2 9740.23  833.92
   7   0  -3   -3.40    1.50
  -7   0   3   -1.40    0.90
   7   0  -3   -2.80    1.20
  -7   0   3    2.30    1.50
   7   0  -3    1.40    1.40
  -7   0   3   -3.20    1.10
   7   0  -3   -3.10    1.10
  -8   0   4   99.39   11.10
   8   0  -4  105.59   11.30
  -8   0   4  103.69    9.80
   8   0  -4  102.59    9.20
   8   0  -4   84.59    9.90
  -9   0   5   -0.90    1.90
  -9   0   5    0.00    1.40
   9   0  -5   -2.20    1.30
   9   0  -5   -1.40    1.20
 -10   0   6  359.76   39.10
 -10   0   6  349.27   34.10
  10   0  -6  383.66   32.40
  10   0  -6  366.76   34.40
 -11   0   7   -2.30    1.70
  11   0  -7    0.20    2.40
  11   0  -7    0.00    1.60
 -11   0   7   -2.20    2.10
 -12   0   8  153.58   18.10
  12   0  -8  165.88   16.30
 -12   0   8  167.58   15.90
  13   0  -9   -2.90    2.90
 -13   0   9   -2.30    2.20
 -13   0   9   -1.70    2.70
 -14   0  10    1.00    3.20
 -14   0  10   -1.50    2.40
  14   0 -10   -0.70    3.30
 -15   0  11   -0.30    3.50
 -15   0  11   -1.00    2.80
  15   0 -11   -3.30    3.70
 -16   0  12   70.39   10.50
 -16   0  12   93.49    9.20
  16   0 -12   76.39    9.70
 -17   0  13   -1.70    4.20
 -17   0  13    5.70    3.60
  17   0 -13   -1.70    4.70
  18   0 -14    9.50    5.60
 -18   0  14    8.20    5.20
 -18   0  14   14.70    4.20
 -19   0  15   -6.70    4.50
  19   0 -15   -4.00    5.00
 -19   0  15   -1.70    3.50
 -20   0  16  156.48   21.50
  20   0 -16  193.18   20.00
 -20   0  16  202.18   18.90
 -21   0  17    7.60    3.80
  21   0 -17    5.10    6.50
 -21   0  17    2.40    5.70
 -22   0  18   30.40    8.40
 -22   0  18   43.80    7.10
  22   0 -18   25.40    8.90
 -23   0  19   -9.10    6.00
  23   0 -19   -5.30    7.50
 -23   0  19   -0.10    4.80
 -24   0  20  136.59   14.30
  24   0 -20  134.79   16.20
 -24   0  20  102.49   16.50
  25   0 -21   -9.70    8.00
 -25   0  21    8.70    7.90
 -25   0  21    3.20    5.30
 -21  -1  25   -7.50    8.00
  21  -1 -25    0.40    7.30
 -21  -1  25    3.30    5.80
 -21   1  25   -6.00    7.80
  21   1 -25   -4.40    8.00
 -21   1  25   -0.60    4.70
 -20  -1  24   14.00    5.60
 -20  -1  24   -4.60    7.60
  20  -1 -24   11.00    7.30
 -20   1  24    7.20    8.10
  20   1 -24    5.60    8.10
 -20   1  24   15.80    6.20
 -19  -1  23   10.80    8.00
 -19  -1  23   31.70    6.50
  19  -1 -23   12.80    7.30
 -19   1  23   21.00    5.80
  19   1 -23   27.10    8.60
 -19   1  23   22.30    8.40
 -18  -1  22   15.50    5.20
  18  -1 -22    0.50    5.90
 -18  -1  22    3.70    6.80
 -18   1  22    3.80    4.50
 -18   1  22    3.40    7.00
  18   1 -22   10.60    7.30
 -17  -1  21   38.40    6.90
 -17  -1  21   33.70    9.10
  17  -1 -21   28.30    7.40
 -17   1  21   32.30    8.90
 -17   1  21   56.19    7.30
  17   1 -21   30.90    8.00
 -16  -1  20    5.70    4.30
  16  -1 -20    3.50    5.10
 -16  -1  20   -1.80    6.30
 -16   1  20    0.10    6.00
 -16   1  20    7.70    4.30
  16   1 -20   -1.70    5.20
 -15  -1  19   70.39   12.60
 -15  -1  19  101.99   10.20
  15  -1 -19   73.79   10.00
 -15   1  19   67.19   11.70
  15   1 -19   77.89   10.70
 -15   1  19  103.99   10.20
 -14  -1  18   54.99    9.60
  14  -1 -18   69.19    8.30
 -14  -1  18   57.69    7.60
  14   1 -18   58.99    8.90
 -14   1  18   47.00    9.50
 -14   1  18   60.99    7.60
  13  -1 -17   31.80    5.80
 -13  -1  17   32.80    5.40
 -13  -1  17   27.00    7.10
  13   1 -17   31.60    6.20
 -13   1  17   30.90    5.30
 -13   1  17   14.10    6.30
 -12  -1  16  266.27   31.00
 -12  -1  16  300.07   26.70
  12  -1 -16  251.57   26.60
  12   1 -16  264.07   26.90
 -12   1  16  253.47   30.60
 -12   1  16  310.77   26.70
 -11  -1  15  188.88   21.10
 -11  -1  15  199.78   18.00
  11  -1 -15  159.28   17.80
 -11   1  15  197.48   17.90
  11   1 -15  164.18   18.10
 -11   1  15  166.78   20.70
 -10  -1  14  337.47   37.90
 -10  -1  14  385.46   32.80
  10  -1 -14  306.47   32.60
 -10   1  14  360.56   32.70
 -10   1  14  329.87   37.60
  10   1 -14  347.27   32.90
   9  -1 -13  124.09   11.70
  -9  -1  13  114.19   11.60
  -9  -1  13  114.79   13.80
  -9   1  13  122.99   11.70
   9   1 -13   92.99   11.60
  -9   1  13  105.59   13.50
   8  -1 -12  363.26   35.20
  -8  -1  12  415.86   35.40
  -8  -1  12  343.87   40.70
   8   1 -12  381.16   35.50
  -8   1  12  352.16   40.50
  -8   1  12  394.96   35.30
  -7  -1  11    7.30    3.30
  -7  -1  11    7.20    2.40
   7  -1 -11    5.30    2.30
   7   1 -11    5.20    2.20
  -7   1  11    3.80    3.00
  -7   1  11    5.20    2.30
  -6  -1  10 1798.92  152.08
  -6  -1  10 1643.84  183.18
   6  -1 -10 1751.62  159.38
  -6  -1  10 1796.92  159.48
   6   1 -10 1856.01  159.58
  -6   1  10 1766.52  159.38
  -6   1  10 1550.74  182.98
  -5  -1   9  324.07   28.50
  -5  -1   9  322.47   30.20
  -5  -1   9  379.56   34.90
   5  -1  -9  279.07   30.00
  -5   1   9  346.07   30.10
  -5   1   9  311.17   30.10
  -5   1   9  299.97   34.50
  -4  -1   8  313.27   33.50
  -4  -1   8  329.97   27.70
   4  -1  -8  286.47   29.00
  -4  -1   8  279.07   29.10
  -4   1   8  360.46   29.10
   4   1  -8  282.07   29.10
  -4   1   8  300.87   29.10
   4   1  -8  348.37   27.70
  -4   1   8  300.17   33.30
  -3  -1   7  141.59   12.50
  -3  -1   7  150.78   13.30
   3  -1  -7  147.69   15.20
   3  -1  -7  113.79   13.00
  -3  -1   7  145.89   15.30
   3   1  -7  152.18   12.60
  -3   1   7  156.08   13.20
   3   1  -7  127.69   13.20
  -3   1   7  133.19   13.20
   3   1  -7  120.59   13.20
  -3   1   7  131.59   15.10
  -2  -1   6  485.75   51.29
   2  -1  -6  435.06   44.50
   2  -1  -6  506.75   51.09
  -2  -1   6  491.05   42.50
   2  -1  -6  456.45   44.50
  -2  -1   6  447.36   44.60
  -2  -1   6  489.75   44.60
   2  -1  -6  512.25   42.60
  -2   1   6  424.46   44.50
  -2   1   6  546.85   44.60
  -2   1   6  479.75   51.09
   2   1  -6  500.45   44.60
   2   1  -6  502.95   51.19
   2   1  -6  484.75   44.60
  -1  -1   5  154.68   15.30
  -1  -1   5  166.08   18.50
   1  -1  -5  186.88   16.00
   1  -1  -5  174.38   15.40
   1  -1  -5  146.49   16.00
  -1  -1   5  155.58   16.10
   1  -1  -5  179.58   18.40
  -1  -1   5  180.58   16.10
   1   1  -5  172.98   16.10
   1   1  -5  196.28   15.40
  -1   1   5  147.89   16.00
  -1   1   5  183.78   18.30
   1   1  -5  168.58   18.50
  -1   1   5  201.78   16.10
   1   1  -5  154.28   16.10
   0  -1   4 3180.88  301.57
   0  -1  -4 3669.93  362.06
   0  -1  -4 3253.37  315.47
   0  -1  -4 3239.98  315.47
   0  -1   4 3319.97  362.36
   0  -1  -4 3643.64  301.47
   0  -1   4 3368.46  315.57
   0  -1   4 3443.26  315.47
   0   1  -4 3591.24  362.26
   0   1   4 3689.23  362.06
   0   1  -4 3281.67  315.57
   0   1   4 3265.37  315.47
   0   1  -4 3230.08  315.57
   0   1   4 3686.03  315.47
   0   1  -4 3937.41  301.57
  -1  -1  -3  206.58   17.80
   1  -1   3  215.98   17.90
  -1  -1  -3  211.98   21.20
   1  -1   3  220.58   18.70
  -1  -1  -3  170.08   18.50
  -1  -1  -3  204.68   18.60
   1  -1   3  209.98   21.50
  -1  -1  -3  180.98   17.20
   1  -1   3  176.18   18.60
  -1   1  -3  183.68   18.70
  -1   1  -3  191.98   17.20
   1   1   3  213.88   18.60
  -1   1  -3  185.48   18.60
  -1   1  -3  219.68   21.50
   1   1   3  192.18   18.70
  -1   1  -3  233.88   17.90
   2  -1   2   48.40    5.00
   2  -1   2   55.69    4.70
  -2  -1  -2   45.70    4.90
   2  -1   2   54.99    5.00
  -2  -1  -2   49.90    5.00
  -2  -1  -2   51.29    4.80
   2  -1   2   41.80    5.10
   2   1   2   54.59    5.00
  -2   1  -2   48.20    5.00
  -2   1  -2   56.99    4.90
   2   1   2   51.99    4.60
  -2   1  -2   55.09    4.60
   2   1   2   47.10    5.10
   2   1   2   54.09    4.80
  -2   1  -2   55.29    5.10
  -3  -1  -1  760.02   62.49
   3  -1   1  672.83   65.49
  -3  -1  -1  718.43   74.79
   3  -1   1  716.23   62.69
  -3  -1  -1  708.33   65.39
  -3  -1  -1  793.02   65.49
   3  -1   1  644.54   60.69
   3  -1   1  680.93   65.39
   3   1   1  700.03   74.79
   3   1   1  763.22   65.39
  -3   1  -1  646.54   65.39
   3   1   1  690.53   65.49
  -3   1  -1  756.22   62.59
  -3   1  -1  753.32   65.49
   3   1   1  702.43   62.39
  -4  -1   0    8.40    1.40
   4  -1   0    8.80    1.60
  -4  -1   0    9.30    1.20
   4  -1   0    8.40    1.40
  -4  -1   0   11.50    1.50
   4  -1   0    8.60    1.60
  -4  -1   0   10.70    1.40
  -4   1   0   10.50    1.60
  -4   1   0    9.70    1.60
   4   1   0   10.70    1.30
   4   1   0   10.50    1.40
  -4   1   0    8.70    1.50
   4   1   0    9.00    1.50
  -5  -1   1   20.50    2.40
   5  -1  -1   20.20    2.50
  -5  -1   1   22.40    2.70
   5  -1  -1   19.90    2.50
   5  -1  -1   17.00    2.50
  -5  -1   1   21.20    2.10
  -5  -1   1   14.90    2.30
   5   1  -1   24.70    2.10
   5   1  -1   19.40    2.60
  -5   1   1   19.10    2.30
  -5   1   1   22.10    2.50
   5   1  -1   20.00    2.50
  -5   1   1   20.40    2.50
   5   1  -1   22.90    2.70
  -6  -1   2  175.08   18.00
  -6  -1   2  157.08   15.70
   6  -1  -2  175.78   15.80
  -6  -1   2  165.98   14.70
   6  -1  -2  162.58   15.10
  -6  -1   2  180.58   15.80
   6  -1  -2  139.99   15.60
  -6   1   2  183.98   15.80
   6   1  -2  187.08   18.00
   6   1  -2  154.28   15.80
  -6   1   2  144.49   15.70
   6   1  -2  178.18   14.70
   6   1  -2  160.88   15.70
  -7  -1   3  113.69   11.80
  -7  -1   3  103.19   10.20
   7  -1  -3  108.49   10.40
   7  -1  -3  106.79    9.90
   7   1  -3   97.69    9.40
   7   1  -3   95.49   10.30
   7   1  -3  103.99   10.30
  -7   1   3  120.89   10.30
   7   1  -3  109.19   11.70
  -7   1   3  103.59   10.30
  -8  -1   4  221.48   23.20
  -8  -1   4  203.08   20.20
   8  -1  -4  211.28   20.30
   8  -1  -4  208.08   19.40
   8   1  -4  197.88   20.40
   8   1  -4  223.78   23.30
   8   1  -4  205.78   18.90
  -8   1   4  238.08   20.30
   8   1  -4  199.18   20.30
  -8   1   4  241.98   20.30
   9  -1  -5  325.47   31.50
  -9  -1   5  324.27   36.00
   9  -1  -5  310.77   30.00
  -9  -1   5  368.96   31.40
  -9   1   5  349.37   31.40
   9   1  -5  323.57   29.50
  -9   1   5  394.26   31.50
   9   1  -5  295.47   31.50
  10  -1  -6 1086.59   90.79
  10  -1  -6 1041.10   95.19
 -10  -1   6  961.00  108.99
 -10  -1   6 1025.00   94.99
  10   1  -6 1008.90   90.29
 -10   1   6 1107.99   95.09
  10   1  -6 1001.60   95.19
 -11  -1   7  295.07   29.40
  11  -1  -7  277.67   25.70
 -11  -1   7  289.77   25.50
  11   1  -7  248.98   25.70
 -11   1   7  260.07   25.40
  11   1  -7  250.87   23.80
 -12  -1   8  707.63   77.89
  12  -1  -8  756.12   68.09
 -12  -1   8  791.32   67.89
  12   1  -8  668.33   68.09
  12   1  -8  697.43   64.29
 -12   1   8  780.42   67.89
  13  -1  -9   56.69    7.40
 -13  -1   9   58.39    8.30
 -13  -1   9   71.19    7.20
 -13   1   9   59.19    7.00
  13   1  -9   73.39    6.20
  13   1  -9   45.70    7.40
 -14  -1  10  389.86   32.70
 -14  -1  10  351.06   37.50
  14  -1 -10  303.77   32.70
  14   1 -10  336.37   33.10
 -14   1  10  381.46   32.70
  14   1 -10  312.77   30.50
 -15  -1  11   17.00    3.60
 -15  -1  11   12.80    4.50
  15  -1 -11    9.50    4.20
  15   1 -11   11.70    4.70
  15   1 -11    7.00    2.40
 -15   1  11    9.50    3.40
 -16  -1  12  200.78   18.40
 -16  -1  12  171.48   21.10
  16  -1 -12  159.88   18.60
  16   1 -12  169.28   19.00
  16   1 -12  194.18   16.90
 -16   1  12  198.58   18.50
 -17  -1  13   56.29    6.20
 -17  -1  13   36.70    7.30
  17  -1 -13   24.20    6.70
  17   1 -13   36.60    4.90
 -17   1  13   42.50    6.20
  17   1 -13   39.50    7.50
  18  -1 -14  116.09   14.20
 -18  -1  14  129.09   13.50
 -18  -1  14  118.49   15.80
 -18   1  14  137.09   13.60
  18   1 -14  137.29   12.20
  18   1 -14  112.99   14.40
  19  -1 -15    9.60    6.10
 -19  -1  15   10.30    5.80
 -19  -1  15   18.50    4.70
  19   1 -15   12.10    6.50
 -19   1  15   23.90    4.90
  20  -1 -16    3.60    5.70
 -20  -1  16   10.00    6.00
 -20  -1  16    6.30    4.20
  20   1 -16    6.20    6.50
 -20   1  16    9.30    4.40
 -21  -1  17   24.30    7.70
 -21  -1  17   31.80    6.00
  21  -1 -17   18.30    7.20
  21   1 -17   17.40    7.40
 -21   1  17   37.60    6.20
  22  -1 -18   17.40    7.60
 -22  -1  18   18.30    7.50
 -22  -1  18   24.50    5.90
  22  -1 -18   40.90    7.40
 -22   1  18   21.50    5.70
  22   1 -18   27.10    8.50
 -23  -1  19    5.50    7.20
  23  -1 -19   11.20    7.20
 -23  -1  19   25.90    6.20
  23   1 -19   15.20    8.00
 -23   1  19   25.70    6.00
 -24  -1  20   -0.70    6.70
 -24  -1  20    2.60    4.90
  24  -1 -20    1.60    7.50
  24   1 -20    3.60    8.40
 -24   1  20   -0.80    4.80
  25  -1 -21    6.70    7.60
 -25  -1  21   15.90    5.80
 -25  -1  21   -0.90    7.20
 -25   1  21   10.70    5.90
  25   1 -21    0.00    8.40
 -20  -2  24   -2.50    8.30
 -20  -2  24   15.20    5.90
 -20   2  24   14.00    5.30
  20   2 -24   12.60    8.50
 -19  -2  23   -1.80    7.80
 -19  -2  23   16.50    5.70
 -19   2  23   12.20    5.50
  19   2 -23   11.60    7.90
 -18  -2  22   11.40    8.30
  18  -2 -22   32.50    7.20
 -18  -2  22   40.60    6.80
  18   2 -22   30.10    8.60
 -18   2  22   34.50    6.70
  17  -2 -21    2.30    5.00
 -17  -2  21    2.40    4.10
 -17  -2  21   -4.00    6.80
 -17   2  21    3.40    4.00
  17   2 -21    2.90    6.30
  16  -2 -20   61.99    9.50
 -16  -2  20   62.89   11.50
 -16  -2  20   61.79    8.50
  16   2 -20   68.29   10.20
 -16   2  20   66.09    8.20
 -15  -2  19  -10.90    5.50
 -15  -2  19   -1.00    3.70
  15  -2 -19    3.00    4.30
 -15   2  19   -3.10    5.20
 -15   2  19   -2.10    3.40
  15   2 -19   -2.60    5.10
 -14  -2  18   62.49   10.30
  14  -2 -18   57.69    7.50
 -14  -2  18   61.89    7.50
 -14   2  18   50.19    7.10
  14   2 -18   51.89    8.60
 -14   2  18   42.80    9.30
  13  -2 -17   32.10    5.90
 -13  -2  17   41.90    6.10
 -13  -2  17   38.10    8.00
 -13   2  17   40.00    5.80
 -13   2  17   29.50    7.20
  13   2 -17   31.40    6.60
 -12  -2  16   17.50    6.00
 -12  -2  16   21.50    4.50
  12  -2 -16   15.30    4.30
 -12   2  16   19.50    4.10
  12   2 -16   19.10    5.30
 -12   2  16   12.40    5.30
  11  -2 -15  150.58   15.70
 -11  -2  15  177.48   16.00
 -11  -2  15  166.18   18.70
 -11   2  15  159.18   15.70
  11   2 -15  149.29   16.20
 -11   2  15  137.89   18.20
  10  -2 -14   32.60    5.30
 -10  -2  14   36.90    6.50
 -10  -2  14   40.80    5.30
 -10   2  14   36.40    5.40
  10   2 -14   35.00    6.00
 -10   2  14   37.50    6.50
  -9  -2  13  563.54   56.89
   9  -2 -13  490.15   49.00
  -9  -2  13  559.94   49.20
  -9   2  13  473.65   56.29
  -9   2  13  549.05   49.10
  -8  -2  12   17.00    4.30
   8  -2 -12    7.00    2.60
  -8  -2  12   14.40    2.30
  -8  -2  12    9.50    2.90
   8   2 -12    8.80    3.40
  -8   2  12   10.50    3.70
  -8   2  12    8.50    2.70
  -7  -2  11  667.73   55.79
  -7  -2  11  732.83   67.99
   7  -2 -11  577.04   58.59
  -7  -2  11  623.14   58.79
   7   2 -11  561.94   58.89
  -7   2  11  648.84   58.79
  -6  -2  10   57.39    6.40
  -6  -2  10   68.09    5.80
  -6  -2  10   55.19    7.60
   6  -2 -10   50.19    6.20
  -6   2  10   53.79    6.20
  -6   2  10   76.19    6.60
   6   2 -10   44.50    6.50
  -5  -2   9  596.34   54.49
  -5  -2   9  601.84   51.79
  -5  -2   9  620.44   62.79
   5  -2  -9  528.15   54.19
   5   2  -9  480.35   54.39
   5   2  -9  669.83   51.99
  -5   2   9  612.34   54.39
  -5   2   9  600.54   54.39
  -4  -2   8   47.60    5.10
  -4  -2   8   50.89    6.70
   4  -2  -8   49.40    5.40
  -4  -2   8   54.39    5.60
  -4   2   8   46.20    5.40
   4   2  -8   53.09    5.20
   4   2  -8   45.30    5.60
   4   2  -8   47.90    5.70
  -4   2   8   62.19    5.50
   3  -2  -7  784.32   78.39
  -3  -2   7  793.92   74.99
  -3  -2   7  875.21   78.69
  -3  -2   7  789.42   90.49
   3   2  -7  915.61   75.09
   3   2  -7  739.13   78.59
   3   2  -7  937.81   78.79
  -3   2   7  927.31   78.59
  -3   2   7  933.71   78.59
   2  -2  -6  699.43   65.39
  -2  -2   6  644.34   62.59
  -2  -2   6  678.23   75.49
  -2  -2   6  649.54   65.59
   2   2  -6  752.02   65.69
  -2   2   6  809.12   65.49
  -2   2   6  699.93   65.49
   2   2  -6  802.32   62.69
   2   2  -6  681.53   65.59
  -1  -2   5   48.80    4.90
  -1  -2   5   46.00    6.10
   1  -2  -5   47.40    4.80
   1  -2  -5   49.00    4.90
  -1  -2   5   50.69    5.10
   1  -2  -5   44.20    4.50
   1  -2  -5   63.59    5.90
   1   2  -5   43.00    5.00
  -1   2   5   49.30    4.90
  -1   2   5   48.50    4.90
   1   2  -5   49.30    4.80
   1   2  -5   45.30    5.00
   0  -2   4  192.68   18.00
   0  -2   4  200.68   18.70
   0  -2  -4  197.08   17.30
   0  -2  -4  194.38   18.60
   0  -2   4  206.48   18.70
   0  -2  -4  188.78   18.50
   0  -2   4  197.98   21.80
   0   2  -4  201.38   18.80
   0   2   4  197.68   18.60
   0   2  -4  192.18   18.70
   0   2  -4  194.98   17.40
   0   2  -4  227.58   18.10
   0   2   4  214.88   18.60
   1  -2   3   90.09    8.90
  -1  -2  -3   92.09    8.40
   1  -2   3   91.59    9.00
  -1  -2  -3   87.49    8.90
  -1  -2  -3  106.79    9.00
   1  -2   3  107.09    9.20
   1  -2   3   97.59   10.80
  -1   2  -3   95.49    9.20
   1   2   3   96.29    9.00
   1   2   3   88.79    8.50
  -1   2  -3   97.69    8.90
   1   2   3   93.69    9.00
  -1   2  -3   99.09    9.20
  -1   2  -3   85.99    8.50
   2  -2   2  371.36   35.00
   2  -2   2  360.86   34.90
   2  -2   2  386.06   32.60
  -2  -2  -2  359.26   34.80
   2  -2   2  392.56   33.70
  -2  -2  -2  410.86   34.90
   2   2   2  377.26   34.90
  -2   2  -2  357.56   35.00
   2   2   2  381.16   34.90
  -2   2  -2  346.87   32.50
   2   2   2  361.46   32.50
  -2   2  -2  422.46   33.70
  -2   2  -2  403.16   35.00
   3  -2   1   25.30    3.30
   3  -2   1   24.60    3.00
  -3  -2  -1   24.70    3.40
  -3  -2  -1   29.20    3.00
   3  -2   1   25.90    3.00
   3  -2   1   25.00    3.10
  -3  -2  -1   31.20    2.90
  -3   2  -1   26.00    3.00
  -3   2  -1   32.50    3.20
   3   2   1   25.50    2.90
  -3   2  -1   27.20    3.10
   3   2   1   31.70    3.10
  -3   2  -1   30.50    3.10
   3   2   1   24.00    3.10
  -4  -2   0  480.15   46.80
   4  -2   0  471.05   43.60
  -4  -2   0  481.15   53.69
   4  -2   0  514.15   46.90
   4  -2   0  502.95   45.10
   4  -2   0  451.05   46.80
  -4  -2   0  572.64   46.80
   4   2   0  519.45   46.80
  -4   2   0  543.85   46.90
   4   2   0  534.95   53.79
  -4   2   0  526.85   46.90
   5  -2  -1   11.20    1.90
  -5  -2   1   12.70    2.10
  -5  -2   1   13.60    1.80
   5  -2  -1   10.80    2.30
  -5  -2   1   13.60    1.50
  -5  -2   1   13.90    1.90
   5  -2  -1   14.40    2.00
   5   2  -1   14.00    2.10
   5   2  -1   15.10    2.10
   5   2  -1   14.60    2.20
  -5   2   1   13.20    1.90
  -5   2   1   15.80    2.10
  -6  -2   2  134.29   14.30
   6  -2  -2  152.38   14.40
  -6  -2   2  150.98   13.40
  -6  -2   2  141.19   16.50
   6  -2  -2  157.08   14.10
   6   2  -2  138.19   14.50
  -6   2   2  169.08   14.50
  -6   2   2  161.98   14.40
   6   2  -2  153.78   16.50
   6   2  -2  162.18   14.50
  -7  -2   3   57.29    8.00
   7  -2  -3   73.19    7.20
  -7  -2   3   68.29    6.30
  -7  -2   3   67.29    7.00
   7   2  -3   64.09    7.30
   7   2  -3   75.09    8.20
  -7   2   3   81.99    7.20
  -7   2   3   89.19    7.30
   7   2  -3   74.79    7.20
   8  -2  -4   83.79    9.20
  -8  -2   4   89.99    9.20
   8  -2  -4   83.19    9.10
  -8  -2   4   96.29   10.70
   8   2  -4   96.39    9.30
  -8   2   4  111.59    9.30
  -8   2   4   96.49    9.20
   8   2  -4   86.09    9.50
  -9  -2   5  128.29   13.50
   9  -2  -5  125.29   13.60
  -9  -2   5  136.29   15.70
   9  -2  -5  137.59   13.30
  -9   2   5  169.28   13.70
   9   2  -5  137.49   13.70
   9   2  -5  129.09   13.80
  -9   2   5  160.38   13.60
  10  -2  -6   17.60    3.70
 -10  -2   6   24.60    4.20
 -10  -2   6   25.30    3.30
  10  -2  -6   20.80    3.70
  10   2  -6   18.50    3.90
 -10   2   6   22.50    3.40
 -10   2   6   31.00    3.60
  11  -2  -7  243.08   24.90
 -11  -2   7  282.37   28.70
 -11  -2   7  286.67   24.90
 -11   2   7  251.27   24.70
  11   2  -7  245.28   25.10
 -12  -2   8    4.90    3.10
  12  -2  -8   -1.00    2.40
 -12  -2   8    1.10    2.10
  12   2  -8    0.70    3.00
 -12   2   8    3.70    2.30
 -13  -2   9  248.48   26.20
 -13  -2   9  279.77   22.70
  13  -2  -9  194.28   22.70
  13   2  -9  190.78   22.90
 -13   2   9  260.37   22.70
 -14  -2  10   18.10    4.50
  14  -2 -10    3.10    3.80
 -14  -2  10    8.60    3.10
 -14   2  10    5.60    2.90
  14   2 -10    6.80    1.20
  14   2 -10    9.40    1.30
  14   2 -10   12.10    4.40
 -15  -2  11  161.78   20.40
 -15  -2  11  184.98   17.60
 -15   2  11  183.18   17.60
  16  -2 -12    9.50    4.70
 -16  -2  12   17.80    4.20
 -16  -2  12   20.20    5.60
 -16   2  12   22.60    4.30
  16   2 -12   15.10    4.90
  16   2 -12   17.70    2.30
 -17  -2  13   97.89   10.80
 -17  -2  13  104.19   13.20
 -17   2  13   96.89   10.80
 -18  -2  14    8.60    5.50
  18  -2 -14   -0.30    4.70
 -18  -2  14   11.90    3.90
 -18   2  14   10.80    3.90
  18   2 -14    0.70    5.60
 -19  -2  15   25.50    7.20
 -19  -2  15   38.60    6.00
  19  -2 -15   24.90    6.70
  19   2 -15   22.30    7.40
 -19   2  15   45.90    6.20
 -20  -2  16   39.80    9.00
 -20  -2  16   56.89    7.20
  20  -2 -16   37.50    8.40
  20   2 -16   31.20    8.60
 -20   2  16   60.19    7.20
 -21  -2  17   14.90    5.00
 -21  -2  17   13.70    7.20
  21  -2 -17   24.80    6.80
 -21   2  17   22.30    5.20
  21   2 -17   27.50    8.00
 -22  -2  18   26.00    8.30
  22  -2 -18   26.10    7.50
  22  -2 -18   34.40    8.00
 -22  -2  18   31.70    6.40
  22   2 -18   19.80    8.40
 -22   2  18   25.40    5.80
 -23  -2  19   14.50    5.40
  23  -2 -19   20.20    7.20
  23  -2 -19   18.80    8.00
 -23  -2  19    1.70    7.20
 -23   2  19   11.10    5.30
  23   2 -19    6.00    7.90
 -24  -2  20   11.90    5.50
 -24  -2  20    8.80    7.80
  24  -2 -20   14.00    8.60
 -24   2  20    7.30    5.10
  24   2 -20    7.50    8.30
 -25  -2  21    1.40    4.90
 -25   2  21    2.60    5.40
  25   2 -21   -4.50    9.20
  20   3 -24    0.40    7.90
 -19  -3  23   64.79    8.30
 -19  -3  23   30.20   10.70
  19   3 -23   37.50    9.80
 -19   3  23   36.60    7.10
 -18  -3  22    0.00    7.50
 -18  -3  22    5.30    4.60
  18   3 -22  -16.50    6.80
 -18   3  22    0.40    4.10
 -17  -3  21  100.69   10.20
 -17  -3  21   62.59   13.00
 -17   3  21   77.59    9.50
  17   3 -21   63.39   11.50
 -16  -3  20    7.00    7.10
 -16  -3  20    6.30    4.30
 -16   3  20    9.60    4.30
  16   3 -20   -3.00    6.10
 -15  -3  19  190.28   24.70
 -15  -3  19  230.38   20.90
  15   3 -19  183.08   21.50
 -15   3  19  211.38   20.60
 -14  -3  18    5.60    6.00
 -14  -3  18   -0.90    3.50
  14  -3 -18    2.30    4.00
 -14   3  18    4.80    3.50
  14   3 -18    1.60    5.00
 -13  -3  17  161.78   14.70
 -13  -3  17  133.89   17.60
  13  -3 -17  126.59   14.30
  13   3 -17  112.09   14.90
 -13   3  17  157.68   14.50
 -12  -3  16    5.10    3.30
  12  -3 -16    4.10    3.30
 -12  -3  16    3.00    5.20
 -12   3  16   10.70    3.30
  12   3 -16    8.80    4.60
  11  -3 -15  105.99   11.80
 -11  -3  15  133.39   14.90
 -11  -3  15  120.89   12.10
  11   3 -15   93.59   12.40
 -11   3  15  124.59   12.10
 -10  -3  14   10.20    3.10
  10  -3 -14    2.90    2.60
 -10  -3  14    4.20    4.40
 -10   3  14    7.60    2.70
  10   3 -14    2.10    3.50
  -9  -3  13   80.89   10.90
  -9  -3  13   89.19    9.10
  -9  -3  13   95.29    8.30
   9  -3 -13   84.89    8.90
  -9   3  13   85.09    8.90
   9   3 -13   66.19    9.30
  -8  -3  12    7.60    4.20
  -8  -3  12   13.20    3.10
   8  -3 -12   11.90    2.90
  -8  -3  12   17.90    2.60
  -8   3  12   23.60    3.40
  -8   3  12   10.90    2.90
   8   3 -12    9.70    3.50
   7  -3 -11    3.90    2.10
  -7  -3  11    8.20    2.00
  -7  -3  11    6.90    2.60
  -7  -3  11    6.10    3.60
  -7   3  11    5.90    2.30
   7   3 -11    6.60    2.80
  -7   3  11    5.00    2.20
  -6  -3  10   39.50    7.40
  -6  -3  10   52.39    5.60
  -6  -3  10   61.69    6.30
   6  -3 -10   68.19    6.00
  -6   3  10   48.60    6.00
   6   3 -10   43.50    6.30
  -6   3  10   69.59    6.20
  -5  -3   9   21.50    3.40
   5  -3  -9   18.90    2.80
  -5  -3   9   24.70    4.70
  -5  -3   9   23.30    2.90
   5   3  -9   15.90    3.50
  -5   3   9   27.50    3.20
  -5   3   9   20.90    3.10
   5   3  -9   20.50    3.70
  -4  -3   8  254.37   25.20
  -4  -3   8  267.77   30.90
  -4  -3   8  287.17   26.50
   4  -3  -8  268.37   26.20
   4   3  -8  295.97   26.70
  -4   3   8  338.17   26.40
   4   3  -8  270.17   26.60
  -4   3   8  275.07   26.30
  -3  -3   7  268.27   23.80
  -3  -3   7  237.58   27.70
   3  -3  -7  234.38   23.40
  -3  -3   7  233.38   22.70
  -3   3   7  261.87   23.60
   3   3  -7  267.37   23.90
   3   3  -7  240.68   23.80
  -3   3   7  275.67   23.60
   2  -3  -6  224.08   21.00
  -2  -3   6  226.98   21.30
  -2  -3   6  219.78   24.90
  -2  -3   6  207.58   20.40
   2   3  -6  228.08   21.40
  -2   3   6  254.87   21.10
  -2   3   6  221.98   21.10
   2   3  -6  223.08   21.30
  -1  -3   5  450.85   41.60
   1  -3  -5  419.06   43.10
   1  -3  -5  540.45   43.20
  -1  -3   5  471.25   50.39
  -1  -3   5  528.25   43.40
   1   3  -5  388.76   43.30
   1   3  -5  510.05   43.50
   1   3  -5  463.15   40.50
  -1   3   5  461.65   43.20
   0  -3   4  716.63   59.29
   0  -3   4  653.73   71.39
   0  -3   4  638.84   61.69
   0  -3  -4  640.64   61.39
   0  -3  -4  768.02   61.49
   0   3  -4  670.03   61.79
   0   3   4  676.13   61.59
   0   3  -4  617.44   61.69
   0   3  -4  668.43   57.59
   0   3   4  661.13   57.49
   1  -3   3  871.61   73.19
   1  -3   3  754.52   70.19
   1  -3   3  803.72   84.69
  -1  -3  -3  734.93   72.89
   1   3   3  743.93   68.09
  -1   3  -3  832.42   73.19
  -1   3  -3  775.72   68.19
   1   3   3  870.61   72.99
  -1   3  -3  781.62   73.19
  -2  -3  -2  487.35   38.80
   2  -3   2  416.26   37.60
  -2  -3  -2  408.96   38.70
   2  -3   2  400.26   38.90
  -2   3  -2  444.86   39.00
  -2   3  -2  379.06   36.40
  -2   3  -2  419.16   39.00
   2   3   2  417.76   38.80
   2   3   2  413.66   36.40
  -3  -3  -1  296.17   30.30
   3  -3   1  313.97   29.60
  -3  -3  -1  329.87   35.20
   3  -3   1  361.86   30.50
  -3  -3  -1  345.97   30.40
   3   3   1  317.37   28.60
   3   3   1  325.27   30.50
  -3   3  -1  330.47   30.50
  -3   3  -1  366.46   30.60
  -3   3  -1  305.47   28.60
   4  -3   0    6.40    1.40
  -4  -3   0    5.80    1.10
   4  -3   0    4.40    2.20
  -4  -3   0    4.10    1.90
  -4   3   0    5.10    1.60
  -4   3   0    5.40    1.50
   4   3   0    3.60    1.70
   4   3   0    5.30    1.30
  -4   3   0    5.60    1.80
   5  -3  -1  407.06   36.50
   5  -3  -1  444.76   37.60
  -5  -3   1  396.06   37.50
  -5  -3   1  408.96   43.40
   5   3  -1  398.66   37.60
   5   3  -1  366.06   37.60
  -5   3   1  443.76   37.70
  -5   3   1  394.26   37.60
   6  -3  -2   13.10    3.10
  -6  -3   2   17.90    3.00
   6  -3  -2   16.60    2.20
  -6  -3   2   15.00    2.20
  -6   3   2   15.90    2.40
   6   3  -2   13.10    2.40
   6   3  -2   13.20    2.70
  -6   3   2   16.30    2.40
   7  -3  -3  449.26   40.50
  -7  -3   3  430.96   41.80
  -7  -3   3  470.25   48.30
   7  -3  -3  457.05   41.90
   7   3  -3  390.16   42.00
   7   3  -3  484.45   42.00
  -7   3   3  502.35   41.90
  -7   3   3  440.16   41.80
  -8  -3   4    3.20    2.20
  -8  -3   4    0.80    1.50
   8  -3  -4    1.70    2.00
  -8  -3   4    1.80    0.60
  -8  -3   4    3.50    0.60
  -8   3   4   -0.10    1.40
   8   3  -4   -0.80    1.90
  -8   3   4    1.20    1.70
   8   3  -4   -1.90    2.10
   9  -3  -5   64.79    6.70
   9  -3  -5   62.49    7.10
  -9  -3   5   66.39    6.70
  -9  -3   5   55.89    7.80
  -9   3   5   67.59    6.70
   9   3  -5   52.39    7.10
  -9   3   5   82.59    7.00
   9   3  -5   62.39    6.90
  10  -3  -6   37.00    5.40
 -10  -3   6   34.50    4.30
  10  -3  -6   35.20    4.30
 -10  -3   6   38.30    5.30
 -10   3   6   34.00    4.40
 -10   3   6   43.50    4.50
  10   3  -6   32.90    5.10
  10   3  -6   34.20    5.00
  11  -3  -7   18.10    4.30
 -11  -3   7   26.90    4.60
  11  -3  -7   15.60    3.50
 -11  -3   7   25.40    3.50
 -11   3   7   26.90    3.80
 -11   3   7   26.50    3.80
  11   3  -7   22.00    4.20
 -12  -3   8   11.40    3.90
 -12  -3   8    7.00    2.40
  12  -3  -8    3.90    2.50
 -12   3   8    5.00    2.40
  12   3  -8    9.90    3.40
  13  -3  -9    4.60    2.70
 -13  -3   9   10.60    4.20
 -13  -3   9   12.40    3.10
 -13   3   9    5.10    2.50
  13   3  -9    4.20    3.60
 -14  -3  10   19.20    5.40
 -14  -3  10   23.00    3.70
  14  -3 -10   14.20    3.80
 -14   3  10   15.20    3.70
  14   3 -10   18.10    4.70
 -15  -3  11   35.40    5.20
 -15  -3  11   30.30    6.70
  15  -3 -11   42.50    5.50
 -15   3  11   38.20    5.00
  15   3 -11   29.10    6.30
 -16  -3  12   62.59    9.30
  16  -3 -12   55.99    7.60
 -16  -3  12   68.59    7.40
  16   3 -12   46.60    8.50
 -16   3  12   68.59    7.60
 -17  -3  13   39.10    5.70
  17  -3 -13   25.40    6.20
 -17  -3  13   35.00    8.00
 -17   3  13   40.50    5.80
  17   3 -13   33.80    7.00
 -18  -3  14   33.10    5.30
 -18  -3  14   25.20    7.10
  18  -3 -14   23.90    5.70
 -18   3  14   28.30    5.10
  18   3 -14   31.00    7.30
 -19  -3  15   67.59    7.40
  19  -3 -15   35.80    7.80
 -19  -3  15   63.79   10.60
 -19   3  15   64.29    7.60
  19   3 -15   34.40    8.60
 -20  -3  16    4.80    6.30
 -20  -3  16    4.90    4.10
  20   3 -16   -3.30    6.40
 -20   3  16    7.80    4.40
 -21  -3  17   82.99    8.70
 -21  -3  17   57.99   11.20
 -21   3  17   70.89    8.30
  21   3 -17   28.10    9.60
 -22  -3  18   -4.80    4.00
  22  -3 -18    2.50    7.20
 -22  -3  18   -5.00    7.40
 -22   3  18    1.80    4.20
  22   3 -18    3.70    7.30
 -23  -3  19   45.90    7.50
 -23  -3  19   35.70    9.90
 -23   3  19   52.49    7.80
  23   3 -19   24.90    9.50
  24  -3 -20    2.00    7.20
 -24  -3  20    5.30    5.00
 -24  -3  20  -13.60    7.20
 -24   3  20    3.70    4.70
  24   3 -20   -2.50    8.00
  19   4 -23   11.20    8.10
 -18  -4  22   43.40   11.50
 -18   4  22   56.59    7.30
  18   4 -22   42.40   10.10
 -17  -4  21    7.70    7.90
  17   4 -21   -0.40    6.70
 -17   4  21    7.30    4.20
 -16  -4  20   50.29   10.70
 -16  -4  20   53.29    7.50
  16   4 -20   39.90    8.80
 -16   4  20   42.90    6.70
 -15  -4  19   16.00    4.70
 -15  -4  19   11.90    7.20
  15   4 -19    9.20    6.10
 -15   4  19   16.10    4.20
 -14  -4  18   91.09   13.90
 -14  -4  18  102.29   11.20
  14   4 -18  112.49   12.80
 -14   4  18  101.39   11.00
 -13  -4  17   36.60    5.50
 -13  -4  17   24.90    7.50
  13   4 -17   23.80    6.40
 -13   4  17   26.50    4.80
 -12  -4  16   87.59    9.30
 -12  -4  16   81.79   12.00
 -12   4  16   82.59    9.00
  12   4 -16   70.79    9.80
 -11  -4  15  102.79   10.00
 -11  -4  15   87.59   12.30
  11   4 -15   72.29   10.10
 -11   4  15   86.69    9.40
 -10  -4  14   86.79   11.80
 -10  -4  14   89.59    8.30
 -10  -4  14   74.99    9.10
 -10   4  14   82.19    8.90
  10   4 -14   84.59   10.10
  -9  -4  13   74.39    6.50
  -9  -4  13   64.39    7.20
  -9  -4  13   73.79    9.80
   9  -4 -13   44.60    6.70
   9   4 -13   59.09    7.70
  -9   4  13   67.69    7.10
   8  -4 -12   28.40    4.10
  -8  -4  12   33.60    4.50
  -8  -4  12   28.20    3.90
  -8  -4  12   27.30    6.40
  -8   4  12   28.90    4.20
   8   4 -12   27.80    5.20
   7  -4 -11  194.98   20.70
  -7  -4  11  224.08   21.10
  -7  -4  11  221.98   25.00
  -7  -4  11  238.38   20.00
  -7   4  11  243.68   20.90
   7   4 -11  188.08   21.20
  -7   4  11  224.88   20.90
  -6  -4  10    5.50    3.90
  -6  -4  10    2.40    1.90
   6  -4 -10    0.80    1.60
  -6  -4  10    1.10    1.80
  -6   4  10    4.80    1.90
   6   4 -10    1.80    2.50
  -6   4  10    2.30    1.90
  -5  -4   9  110.09   12.80
  -5  -4   9  104.29    9.90
  -5  -4   9  107.59   10.30
   5  -4  -9   83.59    9.80
   5   4  -9  111.39   10.60
  -5   4   9  105.29   10.00
   5   4  -9   95.79   10.40
  -5   4   9  108.29   10.00
  -4  -4   8   -0.20    1.60
   4  -4  -8    1.20    1.20
  -4  -4   8    5.20    3.40
  -4  -4   8    1.40    1.90
  -4   4   8    1.90    1.50
   4   4  -8    3.10    2.00
   4   4  -8    0.30    2.20
  -4   4   8   -0.90    1.30
   3  -4  -7  256.67   28.00
  -3  -4   7  317.17   33.50
  -3  -4   7  329.67   28.50
  -3  -4   7  312.07   27.30
   3   4  -7  284.67   28.50
  -3   4   7  319.77   28.20
   3   4  -7  325.27   28.60
  -2  -4   6  187.88   21.60
  -2  -4   6  196.88   17.60
  -2  -4   6  195.28   18.10
   2  -4  -6  178.08   17.70
  -2   4   6  202.58   17.80
   2   4  -6  212.58   18.30
   2   4  -6  181.28   18.10
  -2   4   6  187.08   17.80
   2   4  -6  184.28   17.10
  -1  -4   5   84.09    8.40
   1  -4  -5   75.99    7.70
  -1  -4   5   73.49   10.30
  -1  -4   5   95.29    8.20
   1   4  -5   73.69    8.20
   1   4  -5   97.59    8.40
  -1   4   5   81.49    7.90
   1   4  -5   82.89    8.00
  -1   4   5   87.79    7.90
   0  -4   4  211.88   19.80
   0  -4   4  227.98   19.60
   0  -4   4  215.98   23.70
   0   4   4  198.88   19.60
   0   4   4  215.18   18.90
   0   4  -4  227.18   20.00
   0   4  -4  211.88   19.90
   0   4   4  207.38   19.50
   0   4  -4  206.18   18.90
   1  -4   3  112.79   13.20
   1  -4   3  129.69   11.00
   1  -4   3  110.59   10.60
   1   4   3  103.89   10.40
  -1   4  -3  118.89   10.80
   1   4   3  121.89   10.60
  -1   4  -3  114.79   10.50
  -1   4  -3  118.89   10.80
   1   4   3  102.09   10.40
  -2  -4  -2  521.95   55.69
   2  -4   2  526.65   48.10
   2  -4   2  495.35   55.99
   2  -4   2  550.04   46.60
   2   4   2  484.55   47.90
  -2   4  -2  527.85   48.10
   2   4   2  524.95   45.20
  -2   4  -2  553.44   45.30
   2   4   2  530.35   47.90
  -3  -4  -1    8.80    1.10
  -3  -4  -1    9.80    2.60
  -3  -4  -1   11.40    1.20
   3  -4   1    8.70    1.60
   3  -4   1    9.00    2.80
  -3   4  -1    7.90    1.70
   3   4   1   10.20    1.50
   3   4   1    7.30    2.40
  -3   4  -1    9.60    2.50
   3   4   1   10.90    1.70
  -4  -4   0   93.59    8.90
   4  -4   0  103.09    9.10
   4  -4   0  103.29    9.70
  -4  -4   0   97.69   11.10
   4   4   0   98.69    9.10
  -4   4   0   99.69    9.20
   4   4   0   77.79    9.00
   4   4   0   95.29    9.20
  -4   4   0  101.89    9.20
   5  -4  -1  114.39   10.60
   5  -4  -1  105.39   10.00
  -5  -4   1  108.89    9.90
  -5  -4   1  104.99   12.10
  -5   4   1  101.89   10.00
   5   4  -1   95.29    9.80
  -6  -4   2  598.44   55.59
   6  -4  -2  604.34   53.99
   6  -4  -2  624.64   55.69
  -6  -4   2  589.74   64.39
   6   4  -2  573.54   55.79
  -6   4   2  570.24   55.69
   6   4  -2  581.24   55.79
  -6   4   2  702.03   55.79
   7  -4  -3  126.59   12.20
  -7  -4   3  125.29   13.80
  -7  -4   3  116.99   11.00
   7  -4  -3  121.69   11.50
  -7  -4   3  118.49   11.50
   7   4  -3  116.69   11.70
  -7   4   3  138.69   11.70
  -7   4   3  113.59   11.50
   7   4  -3  108.99   11.90
   8  -4  -4  266.57   24.50
   8  -4  -4  270.07   24.60
  -8  -4   4  259.67   28.70
  -8  -4   4  275.57   23.40
  -8  -4   4  265.87   24.60
  -8   4   4  266.27   24.60
   8   4  -4  251.17   24.80
   8   4  -4  248.18   24.90
  -9  -4   5  215.58   18.50
  -9  -4   5  206.48   19.80
   9  -4  -5  191.38   19.70
   9  -4  -5  211.88   19.80
  -9  -4   5  213.58   23.30
  -9   4   5  237.38   20.00
   9   4  -5  188.78   20.10
  -9   4   5  186.98   19.70
   9   4  -5  229.48   20.20
 -10  -4   6  102.09   10.30
  10  -4  -6  105.89   11.00
 -10  -4   6   98.99   12.30
  10   4  -6   98.29   10.60
 -10   4   6   97.89   10.30
 -10   4   6  129.49   10.60
  10   4  -6   94.59   10.70
  11  -4  -7  165.38   19.70
 -11  -4   7  233.98   23.40
 -11  -4   7  210.28   19.80
 -11   4   7  254.97   20.00
  11   4  -7  186.58   20.20
 -11   4   7  189.88   19.70
 -12  -4   8   27.80    5.70
  12  -4  -8   31.70    5.70
  12  -4  -8   28.00    4.20
 -12  -4   8   28.70    4.30
 -12   4   8   28.40    4.20
 -12   4   8   32.00    4.40
  12   4  -8   25.50    5.40
 -13  -4   9  157.98   15.50
 -13  -4   9  137.59   12.80
  13  -4  -9  105.19   12.60
  13  -4  -9  131.39   13.40
 -13   4   9  122.19   12.70
  13   4  -9  120.29   13.40
 -14  -4  10    8.40    2.80
  14  -4 -10    6.60    2.90
  14  -4 -10    6.90    4.70
 -14  -4  10   10.80    4.70
  14   4 -10    8.60    4.30
 -14   4  10    5.90    3.00
 -15  -4  11   68.89    7.40
 -15  -4  11   69.09    9.40
  15   4 -11   45.20    8.30
 -15   4  11   67.59    7.40
 -16  -4  12   32.90    5.00
 -16  -4  12   38.10    7.10
  16  -4 -12   26.40    6.40
 -16   4  12   22.90    4.60
  16   4 -12   28.90    6.50
  17  -4 -13   40.20    8.10
 -17  -4  13   55.39    9.20
 -17  -4  13   53.29    6.50
  17   4 -13   37.70    7.80
 -17   4  13   52.79    6.60
 -18  -4  14   16.30    4.20
  18  -4 -14   12.90    6.30
 -18  -4  14   12.60    6.40
 -18   4  14   13.90    4.40
  18   4 -14   15.80    6.30
  19  -4 -15   14.30    6.50
 -19  -4  15   28.40    5.20
 -19  -4  15   31.40    8.00
  19   4 -15   18.00    6.60
 -19   4  15   24.30    5.10
 -20  -4  16   36.30    9.70
  20  -4 -16   39.90    8.10
  20   4 -16   21.40    8.20
 -20   4  16   35.10    6.00
 -21  -4  17  -10.90    6.50
  21  -4 -17   -2.20    6.30
 -21   4  17   -2.00    4.10
  21   4 -17    1.20    6.50
  22  -4 -18   47.60   10.00
 -22  -4  18   28.10   10.30
  22   4 -18   36.10    9.60
 -22   4  18   34.00    6.40
  23  -4 -19   -7.30    6.90
 -23  -4  19   -0.20    7.70
 -23   4  19    5.60    4.30
  23   4 -19    0.00    7.10
 -17  -5  21   -3.70    7.50
  17   5 -21   -1.10    7.20
 -17   5  21    6.60    4.30
 -16  -5  20   -5.20    7.00
  16   5 -20   -1.80    5.90
 -16   5  20    1.90    3.90
 -15  -5  19   14.60    8.10
  15   5 -19   13.70    6.30
 -15   5  19   10.30    4.10
 -14  -5  18   50.89   10.00
  14   5 -18   32.90    7.50
 -14   5  18   37.40    5.90
 -13  -5  17    8.20    6.70
 -13   5  17   10.70    3.60
  13   5 -17    7.40    5.40
 -12  -5  16  111.39   13.90
 -12   5  16   87.49   10.00
  12   5 -16   91.29   11.20
 -11  -5  15    2.90    5.70
 -11   5  15   -3.00    2.60
  11   5 -15   -7.40    3.80
 -10  -5  14   94.09   12.80
  10   5 -14   82.99   10.70
 -10   5  14   93.99    9.70
  -9  -5  13   11.40    5.70
   9   5 -13    9.60    4.70
  -9   5  13   17.70    3.30
  -8  -5  12  131.39   16.20
  -8  -5  12  139.59   12.20
  -8   5  12  124.09   12.50
   8   5 -12  111.79   13.10
  -7  -5  11   31.40    4.30
  -7  -5  11   27.80    6.80
  -7  -5  11   26.10    4.20
   7   5 -11   25.00    5.00
  -7   5  11   28.60    3.90
  -6  -5  10 1037.00   82.49
  -6  -5  10 1006.50   86.29
  -6  -5  10  904.11   99.99
  -6   5  10  906.41   85.89
   6   5 -10  819.52   86.29
  -5  -5   9   47.00    5.50
  -5  -5   9   46.70    8.30
  -5  -5   9   51.79    5.60
  -5   5   9   45.90    5.10
   5   5  -9   44.80    6.00
  -4  -5   8  282.67   33.10
  -4  -5   8  306.87   27.00
  -4  -5   8  322.27   28.00
   4   5  -8  310.97   26.50
  -4   5   8  306.37   27.60
   4   5  -8  318.67   28.20
  -4   5   8  276.27   27.60
   4   5  -8  261.17   28.00
  -3  -5   7   35.40    4.70
  -3  -5   7   47.50    7.10
  -3  -5   7   38.20    4.10
   3   5  -7   33.80    4.80
  -3   5   7   29.90    3.60
   3   5  -7   27.40    4.30
   3   5  -7   37.90    4.50
  -3   5   7   33.30    3.60
  -2  -5   6  753.92   80.99
  -2  -5   6  723.23   66.89
  -2  -5   6  774.42   69.59
   2   5  -6  793.02   65.29
   2   5  -6  870.21   69.79
  -2   5   6  714.13   69.19
   2   5  -6  752.72   69.69
  -2   5   6  692.23   69.19
  -1  -5   5   18.40    2.50
  -1  -5   5   16.70    4.90
  -1  -5   5   21.40    3.90
   1   5  -5   23.90    3.00
   1   5  -5   16.60    2.90
   1   5  -5   18.10    3.60
   0  -5   4  176.98   16.50
   0  -5   4  164.58   20.30
   0  -5   4  162.98   16.60
   0   5  -4  192.68   16.30
   0   5   4  180.78   16.20
   0   5  -4  178.38   16.70
   1  -5   3   94.89    9.80
   1  -5   3  102.59    9.10
   1  -5   3   95.89   12.00
  -1   5  -3   87.99    9.30
  -1   5  -3   91.99    9.30
   1   5   3   92.59    9.30
   2  -5   2   22.10    5.30
  -2  -5  -2   26.50    4.70
   2  -5   2   23.80    2.80
   2  -5   2   31.20    4.60
  -2   5  -2   31.70    3.30
  -2   5  -2   24.00    3.20
  -2   5  -2   31.60    4.30
   2   5   2   27.30    4.10
  -3  -5  -1  121.99   14.20
   3  -5   1  122.69   12.20
   3  -5   1  129.99   11.40
   3   5   1  106.89   11.30
   3   5   1  124.49   11.60
  -3   5  -1  122.69   11.70
   3   5   1  133.09   11.40
  -3   5  -1  118.89   11.60
  -4  -5   0   27.40    5.10
   4  -5   0   23.80    2.80
   4  -5   0   26.20    4.60
  -4   5   0   24.00    3.10
   4   5   0   32.80    4.30
  -4   5   0   29.40    4.20
   4   5   0   23.50    2.90
  -4   5   0   28.00    3.20
   4   5   0   30.70    3.10
  -5  -5   1   40.10    4.00
  -5  -5   1   38.00    6.20
   5  -5  -1   38.50    5.70
   5  -5  -1   46.80    4.20
   5   5  -1   39.20    4.30
   5   5  -1   38.10    5.00
  -5   5   1   33.40    4.20
  -5   5   1   46.60    4.40
  -6  -5   2   91.69    8.80
  -6  -5   2   94.49   11.40
   6  -5  -2  107.79    8.90
   6  -5  -2   96.09   10.00
  -6  -5   2   93.89    9.00
  -6   5   2   85.69    9.00
   6   5  -2   85.09    9.20
  -6   5   2   89.89    9.00
   6   5  -2   94.19    9.30
  -7  -5   3    4.60    3.40
  -7  -5   3    8.70    2.00
   7  -5  -3    9.20    3.80
  -7  -5   3    9.70    1.70
   7  -5  -3   11.80    1.80
  -7   5   3    7.90    1.80
   7   5  -3    9.90    2.90
   7   5  -3    6.80    2.50
   7   5  -3    8.30    2.20
  -8  -5   4  254.07   20.40
   8  -5  -4  252.27   21.20
   8  -5  -4  225.18   21.50
  -8  -5   4  240.08   25.30
  -8  -5   4  228.58   21.20
  -8   5   4  196.48   21.10
   8   5  -4  210.68   21.60
   8   5  -4  207.08   21.40
   9  -5  -5   19.80    4.80
  -9  -5   5   16.30    2.70
  -9  -5   5   19.00    2.50
  -9  -5   5   17.90    4.60
  -9   5   5   22.00    3.10
   9   5  -5   22.90    4.00
  -9   5   5   18.00    2.80
 -10  -5   6  213.18   22.20
  10  -5  -6  185.18   18.90
  10   5  -6  200.58   19.10
 -10   5   6  182.28   18.30
  11  -5  -7   19.30    5.20
 -11  -5   7   21.30    5.00
 -11   5   7   17.90    3.00
  11   5  -7   15.70    4.50
  12  -5  -8  634.24   51.49
 -12  -5   8  562.94   60.79
 -12   5   8  532.55   52.19
  12   5  -8  550.84   52.89
 -13  -5   9   36.80    6.80
  13  -5  -9   35.40    6.70
 -13   5   9   38.10    4.80
  13   5  -9   30.20    6.30
  14  -5 -10  258.57   23.10
 -14  -5  10  256.37   27.00
 -14   5  10  233.08   22.40
  14   5 -10  201.08   23.10
 -15  -5  11    8.50    5.00
  15  -5 -11    7.00    5.50
 -15   5  11    4.90    3.10
  15   5 -11   10.30    5.60
  16  -5 -12  183.38   18.00
 -16  -5  12  175.68   20.60
 -16   5  12  165.48   16.90
  16   5 -12  165.28   18.20
 -17  -5  13   19.10    6.90
  17  -5 -13    4.00    6.00
  17   5 -13    2.10    6.00
 -17   5  13    9.00    3.60
  18  -5 -14  205.48   20.70
 -18  -5  14  240.48   24.90
  18   5 -14  174.28   21.00
 -18   5  14  196.18   19.80
 -19  -5  15    0.40    6.40
  19  -5 -15   -8.60    5.70
  19   5 -15    1.90    6.20
 -19   5  15    0.10    3.20
 -20  -5  16   20.90    8.70
  20  -5 -16   44.20    8.90
 -20   5  16   31.00    5.50
  20   5 -16   49.90    9.50
 -21  -5  17  -21.50    7.40
  21  -5 -17    3.90    7.30
 -21   5  17   -0.50    3.90
  21   5 -17   -0.20    6.50
  22  -5 -18   -7.10    6.90
  22   5 -18   -0.10    7.00
 -15  -6  19   -0.30    7.70
 -15   6  19   -0.40    3.50
  15   6 -19   -0.40    7.20
 -14  -6  18  148.99   18.20
  14   6 -18  116.09   14.80
 -14   6  18  120.19   13.00
 -13  -6  17    1.60    6.60
 -13   6  17   -1.90    3.20
  13   6 -17   -6.50    5.50
 -12  -6  16  162.88   20.00
  12   6 -16  155.78   16.80
 -12   6  16  150.58   15.30
 -11  -6  15   18.00    7.30
 -11   6  15   16.20    3.60
  11   6 -15   21.40    5.90
 -10  -6  14   96.99   12.60
 -10   6  14   77.69    8.40
  10   6 -14   73.19    9.90
  -9  -6  13    1.00    5.40
  -9   6  13    3.10    2.40
   9   6 -13    1.70    4.20
  -8  -6  12   10.00    5.60
   8   6 -12   13.30    4.30
  -8   6  12   12.20    2.70
  -7  -6  11   -2.10    5.10
  -7   6  11    1.10    1.80
   7   6 -11    2.50    2.60
   7   6 -11    1.40    3.40
  -6  -6  10   32.50    4.70
  -6  -6  10   33.80    7.30
  -6   6  10   22.60    3.20
   6   6 -10   26.10    4.90
   6   6 -10   30.40    5.00
  -5  -6   9   67.69    9.50
  -5  -6   9   56.79    6.70
  -5   6   9   48.20    5.30
   5   6  -9   54.29    6.50
   5   6  -9   65.49    6.90
  -4  -6   8  146.59   16.50
  -4  -6   8  150.48   12.70
   4   6  -8  151.68   12.70
   4   6  -8  132.79   12.80
  -4   6   8  108.89   11.70
  -3  -6   7  156.38   18.80
  -3  -6   7  162.28   14.90
   3   6  -7  137.29   14.90
   3   6  -7  168.68   14.80
  -2  -6   6  338.87   30.00
  -2  -6   6  330.77   36.60
   2   6  -6  300.37   30.60
   2   6  -6  354.66   29.40
  -1  -6   5    0.50    4.70
  -1  -6   5    5.90    3.20
   1   6  -5    5.40    2.10
   1   6  -5    2.30    3.10
   0  -6   4  313.57   28.00
   0  -6   4  301.47   33.90
   0   6  -4  306.87   27.20
   0   6  -4  273.77   28.10
   0   6   4  341.17   27.30
   1  -6   3    3.70    4.80
  -1  -6  -3   16.40    4.60
   1  -6   3   10.80    3.80
   1   6   3   13.60    3.80
  -1   6  -3   14.00    3.70
  -1   6  -3    9.50    2.10
   2  -6   2  312.37   29.70
   2  -6   2  316.87   35.90
  -2  -6  -2  322.87   35.30
   2   6   2  365.06   29.00
  -2   6  -2  332.87   28.90
  -2   6  -2  303.57   29.80
   3  -6   1   -0.60    4.50
  -3  -6  -1    3.20    3.90
   3  -6   1    9.00    3.70
   3   6   1    8.90    3.40
  -3   6  -1   11.40    3.50
  -3   6  -1    7.70    1.70
  -3   6  -1    8.90    1.80
   4  -6   0  439.26   39.40
  -4  -6   0  406.66   46.80
  -4  -6   0  400.96   38.60
  -4   6   0  401.56   39.70
  -4   6   0  434.76   38.10
   4   6   0  435.36   38.10
  -4   6   0  495.55   39.80
  -5  -6   1   -1.40    2.40
  -5  -6   1   -2.70    3.80
   5  -6  -1    3.20    3.80
   5   6  -1   -0.50    2.90
   5   6  -1    4.50    1.70
  -5   6   1   -1.50    1.60
  -5   6   1    0.30    1.40
   5   6  -1    5.30    1.30
  -6  -6   2  391.06   35.80
   6  -6  -2  409.46   36.80
  -6  -6   2  412.06   43.60
   6   6  -2  410.96   35.40
   6   6  -2  423.26   37.10
  -6   6   2  368.96   36.80
  -7  -6   3   -2.90    4.00
  -7  -6   3    1.80    2.20
   7  -6  -3   12.00    4.50
  -7   6   3    2.10    1.50
   7   6  -3    5.60    3.20
   8  -6  -4  251.57   25.50
  -8  -6   4  293.57   24.30
  -8  -6   4  275.27   30.10
   8   6  -4  271.57   25.50
  -8   6   4  241.48   25.00
   8   6  -4  295.97   24.50
   9  -6  -5   68.99    8.10
  -9  -6   5   71.09    9.20
   9   6  -5   61.79    7.20
  -9   6   5   50.89    6.00
   9   6  -5   65.29    7.10
 -10  -6   6   69.59    9.20
  10  -6  -6   58.29    8.50
  10   6  -6   66.99    7.30
  10   6  -6   58.09    7.20
 -10   6   6   50.99    5.90
 -11  -6   7   13.40    4.90
  11  -6  -7    3.50    4.70
 -11   6   7    5.00    2.10
  11   6  -7   10.10    4.00
 -12  -6   8   39.60    7.50
  12  -6  -8   32.70    7.00
 -12   6   8   31.10    4.20
  12   6  -8   40.00    6.10
 -13  -6   9   -3.70    4.20
  13  -6  -9   -3.20    4.70
  13   6  -9   -2.00    4.10
 -13   6   9    0.70    2.20
  14  -6 -10   19.70    6.20
 -14  -6  10   14.90    5.70
  14   6 -10   16.80    5.70
 -14   6  10   22.10    3.60
  15  -6 -11   23.00    7.20
 -15  -6  11   41.40    8.30
 -15   6  11   33.70    4.60
  15   6 -11   39.40    7.00
 -16  -6  12    0.30    6.10
  16  -6 -12    5.50    6.00
 -16   6  12    8.60    3.20
  16   6 -12    1.00    5.30
 -17  -6  13   30.60    8.40
  17  -6 -13   19.90    7.20
  17   6 -13   24.60    6.40
 -17   6  13   22.50    4.40
  18  -6 -14   21.50    7.30
 -18  -6  14   25.40    7.80
 -18   6  14   13.50    3.90
  18   6 -14   17.70    6.50
  19  -6 -15   13.80    7.40
 -19  -6  15   32.30    8.60
 -19   6  15    9.30    3.90
  19   6 -15   10.90    6.60
  20  -6 -16   20.60    7.90
  20   6 -16    4.70    7.50
 -20   6  16   26.00    4.90
 -13  -7  17   26.50    9.10
  13   7 -17   24.10    7.30
 -12  -7  16    2.70    7.20
  12   7 -16   10.90    5.80
 -11  -7  15   40.40    9.70
  11   7 -15   32.90    6.50
  11   7 -15   28.90    6.70
 -10  -7  14   43.60    9.70
  10   7 -14   42.00    7.30
  10   7 -14   35.80    6.70
  -9  -7  13   11.80    7.00
   9   7 -13   11.00    4.60
   9   7 -13    5.30    4.10
  -8  -7  12  120.89   15.50
   8   7 -12  111.89   11.60
   8   7 -12  100.19   11.80
  -7  -7  11    9.20    5.90
   7   7 -11    8.90    3.90
   7   7 -11    2.20    3.80
  -6  -7  10   77.69   12.00
   6   7 -10   66.99    8.90
   6   7 -10   97.89    9.30
  -5  -7   9    2.80    5.50
   5   7  -9    4.10    3.10
   5   7  -9   10.30    4.00
  -4  -7   8   30.50    5.40
  -4  -7   8   37.40    7.90
   4   7  -8   39.30    5.80
   4   7  -8   26.90    4.70
  -3  -7   7   31.20    7.40
  -3  -7   7   33.70    5.20
   3   7  -7   23.70    5.00
   3   7  -7   20.00    3.90
  -2  -7   6   51.19    6.90
  -2  -7   6   44.10    8.90
   2   7  -6   47.10    5.70
   2   7  -6   55.29    7.10
  -1  -7   5   41.40    6.10
  -1  -7   5   30.60    7.40
   1   7  -5   27.60    4.00
   1   7  -5   30.00    5.50
   0  -7   4   65.29    7.90
   0  -7   4   64.69   10.00
   0  -7  -4   55.89    8.80
   0   7  -4   63.89    6.50
   0   7  -4   66.29    7.70
   1  -7   3  105.39   10.90
   1  -7   3  106.99   13.50
  -1  -7  -3  101.79   12.80
  -1   7  -3   91.59   10.40
   1   7   3  109.49   10.80
  -1   7  -3   93.69    9.40
   2  -7   2   36.30    6.30
  -2  -7  -2   36.80    5.60
  -2  -7  -2   39.50    7.20
   2  -7   2   32.10    7.60
  -2   7  -2   38.90    6.00
   2   7   2   44.90    6.30
  -3  -7  -1  168.78   18.60
  -3  -7  -1  130.39   14.80
   3  -7   1  134.59   18.60
   3  -7   1  176.48   15.90
   3   7   1  168.68   15.30
  -3   7  -1  166.88   15.20
  -4  -7   0   32.30    6.40
   4  -7   0   28.50    6.40
   4  -7   0   21.80    6.50
  -4  -7   0   16.90    4.40
   4   7   0   29.50    5.40
  -5  -7   1  171.88   18.10
  -5  -7   1  222.08   22.90
   5  -7  -1  191.88   19.20
   5   7  -1  201.98   18.50
  -6  -7   2    4.30    3.30
  -6  -7   2    5.70    5.30
   6  -7  -2   16.60    5.20
   6   7  -2   15.80    4.80
   7  -7  -3  140.09   14.20
  -7  -7   3  133.49   16.30
   7   7  -3  129.29   12.80
   7   7  -3  126.49   13.10
   8  -7  -4   63.39    8.70
  -8  -7   4   54.09    8.80
   8   7  -4   57.29    7.40
  -9  -7   5  137.39   15.60
   9  -7  -5  103.59   13.40
   9   7  -5  127.59   12.70
  10  -7  -6   31.90    7.00
 -10  -7   6   50.69    8.10
  10   7  -6   41.00    6.30
  10   7  -6   35.70    5.60
 -10   7   6   30.50    4.00
  11  -7  -7   31.40    6.80
 -11  -7   7   25.90    6.60
  11   7  -7   27.20    5.30
 -11   7   7   24.70    3.40
  11   7  -7   32.30    5.70
 -12  -7   8   76.29   10.00
  12  -7  -8   63.19    9.20
  12   7  -8   64.19    7.90
 -12   7   8   45.80    5.80
  12   7  -8   58.49    7.90
 -13  -7   9    5.30    6.00
  13  -7  -9   -4.10    5.10
 -13   7   9    0.50    2.00
  13   7  -9    1.30    4.50
  13   7  -9    5.10    4.30
 -14  -7  10   55.89    9.10
  14  -7 -10   41.00    8.40
 -14   7  10   37.10    5.00
  14   7 -10   47.60    7.40
 -15  -7  11    4.20    5.90
  15  -7 -11    2.50    5.90
 -15   7  11    1.90    2.40
  15   7 -11   -4.80    5.20
 -16  -7  12   16.90    7.10
  16  -7 -12   23.80    7.20
  16   7 -12   16.00    6.20
 -16   7  12    7.90    3.00
  17  -7 -13   -2.80    6.50
 -17  -7  13    7.00    6.90
  17   7 -13    3.60    5.90
 -17   7  13    2.40    2.80
  10   8 -14    1.20    4.90
  -9  -8  13   36.20    9.40
   9   8 -13   25.90    6.20
   9   8 -13   21.80    5.90
  -8  -8  12    7.60    7.00
   8   8 -12    2.80    4.30
   8   8 -12   -3.40    4.20
  -7  -8  11   84.99   12.30
   7   8 -11   68.59    8.70
   7   8 -11   57.69    8.60
  -6  -8  10    5.60    6.30
   6   8 -10    0.90    4.00
   6   8 -10    2.20    3.80
  -5  -8   9   48.00   10.20
   5   8  -9   38.00    5.90
   5   8  -9   41.00    6.80
  -4  -8   8    1.50    5.70
   4   8  -8    4.00    4.00
  -3  -8   7   80.19   11.90
   3   8  -7   64.79    8.60
   2  -8  -6   -3.80    4.50
  -2  -8   6    1.70    3.80
   2  -8  -6    0.20    3.40
  -2  -8   6    1.00    5.60
   2   8  -6    3.20    3.90
   1  -8  -5   77.99   11.00
  -1  -8   5   82.49   11.90
  -1  -8   5   92.69    9.80
   1  -8  -5   57.49    8.40
   1   8  -5   80.29    9.10
   0  -8  -4   -0.80    3.20
   0  -8  -4   -0.60    4.00
   0  -8   4   -1.60    4.40
   0  -8   4    7.20    6.50
   0   8  -4    0.10    3.70
   1  -8   3   31.30    6.80
   1  -8   3   37.80    8.30
  -1  -8  -3   41.00    7.70
  -1  -8  -3   26.70    5.50
   1   8   3   46.30    6.90
  -1   8  -3   48.80    6.80
   2  -8   2   -3.20    4.80
  -2  -8  -2   -4.00    3.40
  -2  -8  -2   -4.00    3.80
   2  -8   2   -1.20    5.20
   2   8   2    0.40    3.90
  -2   8  -2   -1.30    3.70
   3  -8   1    1.70    5.20
  -3  -8  -1   -3.90    4.40
  -3  -8  -1   -0.90    3.20
   3  -8   1   -0.50    4.20
   3   8   1   -0.80    3.80
  -4  -8   0    1.00    4.80
   4  -8   0    4.80    5.40
   4  -8   0   -4.70    4.20
  -4  -8   0    8.20    4.10
   4   8   0    4.80    4.10
  -5  -8   1   24.30    6.00
   5  -8  -1    6.70    5.30
   5  -8  -1    9.00    5.90
   5   8  -1   25.40    5.40
   6  -8  -2    5.30    5.40
   6  -8  -2  -10.70    4.20
  -6  -8   2   -0.30    5.30
   6   8  -2    4.50    4.20
  -7  -8   3   61.59    9.60
   7  -8  -3   57.19    8.80
   7   8  -3   59.79    8.40
   8  -8  -4   11.80    5.40
  -8  -8   4   10.50    6.10
   8   8  -4   14.40    4.90
   9  -8  -5   57.89    9.50
  -9  -8   5   68.29   10.30
   9   8  -5   70.69    9.10
  10  -8  -6    4.10    5.40
 -10  -8   6    3.90    5.70
  10   8  -6    8.50    4.60
 -11  -8   7   68.59   10.80
  11  -8  -7   47.80    9.00
  11   8  -7   53.99    8.20
 -12  -8   8    5.10    6.50
  12  -8  -8    1.90    5.70
  12   8  -8    4.10    4.40
  12   8  -8   -4.60    4.70
 -13  -8   9  101.79   12.00
  13  -8  -9   44.60   10.10
  13   8  -9   75.79    9.90
  13   8  -9   63.49    9.00
 -14  -8  10    7.90    6.50
  14  -8 -10    7.50    6.40
  14   8 -10    2.70    4.90
  14   8 -10  -12.20    5.10
   4  -9  -8   13.80    5.10
  -3  -9   7   14.10    7.40
   3  -9  -7    5.20    4.80
   3  -9  -7   15.20    6.00
   3   9  -7   12.20    5.20
  -2  -9   6   11.00    7.00
   2  -9  -6   10.20    5.70
   2  -9  -6   13.90    5.20
   2   9  -6   15.50    5.20
  -1  -9   5   29.40    8.50
   1  -9  -5   19.00    5.60
   1  -9  -5   20.10    6.40
   1   9  -5   34.10    6.30
   0  -9  -4   -1.10    4.00
   0  -9   4   -6.40    5.70
   0  -9  -4    0.10    5.20
   0   9  -4    1.20    4.40
  -1  -9  -3   35.20    7.90
  -1  -9  -3   27.20    5.60
   1  -9   3   29.30    6.60
   1  -9   3   29.40    8.40
  -1   9  -3   40.80    6.90
   2  -9   2   -1.00    5.40
   2  -9   2    7.40    6.90
  -2  -9  -2   -1.30    5.40
   2   9   2   -1.40    4.60
   3  -9   1   41.50    9.80
  -3  -9  -1   46.70    8.70
   3  -9   1   43.10    7.90
   3   9   1   46.70    7.90
   4  -9   0    3.70    5.70
   4  -9   0   -0.20    5.40
  -4  -9   0    5.70    5.70
   4   9   0   -8.00    4.10
   5  -9  -1   28.50    8.00
   5  -9  -1   35.60    7.20
  -5  -9   1   35.80    8.50
   5   9  -1   34.40    7.30
  -6  -9   2    4.50    6.00
   6  -9  -2   -0.10    5.60
   6  -9  -2   -2.10    5.20
   6   9  -2    4.40    4.90
   7  -9  -3   28.90    7.40
   7  -9  -3   26.80    8.40
  -7  -9   3   34.20    8.00
   7   9  -3   34.20    6.80
   8  -9  -4    5.30    5.90
   8  -9  -4    5.70    6.10
   8   9  -4   15.80    5.60
 -20   0  25   -8.90    7.30
  20   0 -25    0.30    7.50
 -20   0  25   -5.30    5.00
  19   0 -24   47.00    9.70
 -19   0  24   33.20   10.20
 -19   0  24   42.70    7.80
 -18   0  23   -0.40    4.50
  18   0 -23  -10.50    6.10
 -18   0  23   -3.90    7.00
  17   0 -22   32.10    7.50
 -17   0  22   15.80    8.10
 -17   0  22   34.70    6.50
 -16   0  21    1.10    4.30
  16   0 -21   -4.70    5.50
 -16   0  21   -4.60    6.10
  15   0 -20   24.20    6.80
 -15   0  20   31.70    6.00
 -15   0  20   26.20    8.00
 -14   0  19   -5.10    3.20
  14   0 -19   -1.10    4.60
 -14   0  19   -0.60    5.70
  13   0 -18  189.48   19.60
 -13   0  18  165.68   22.40
 -13   0  18  215.48   19.40
 -12   0  17   -0.20    2.90
 -12   0  17    1.90    5.00
  12   0 -17   -1.20    3.80
 -11   0  16   16.60    5.20
 -11   0  16   28.60    4.70
  11   0 -16   21.20    4.80
 -10   0  15    0.90    4.10
 -10   0  15   -3.90    2.20
  10   0 -15    2.30    3.00
   9   0 -14   40.80    5.40
  -9   0  14   33.20    6.60
  -9   0  14   33.10    5.20
   8   0 -13   -0.20    2.40
  -8   0  13   -1.90    3.40
  -8   0  13   -0.60    2.10
  -7   0  12   62.99    6.60
   7   0 -12   53.69    6.60
  -7   0  12   57.99    8.10
  -6   0  11   -2.50    2.90
  -6   0  11    0.60    1.80
   6   0 -11    0.50    1.90
  -5   0  10   -1.50    1.50
  -5   0  10   -2.60    2.40
   5   0 -10   -0.80    1.30
   4   0  -9   -1.40    1.40
  -4   0   9    0.60    2.10
  -4   0   9    0.00    1.50
  -3   0   8  154.08   12.90
  -3   0   8  130.19   13.60
   3   0  -8  121.59   13.50
  -3   0   8  155.98   15.70
  -2   0   7   -0.30    1.10
  -2   0   7   -1.10    1.20
   2   0  -7    1.00    1.10
  -2   0   7   -0.30    1.50
   2   0  -7   -0.60    1.00
  -2   0   7    1.60    1.20
   2   0  -7    1.20    1.20
   2   0  -7   -0.40    1.30
  -1   0   6 2276.57  233.38
  -1   0   6 2148.39  194.18
   1   0  -6 2029.70  203.28
  -1   0   6 2498.55  203.38
   1   0  -6 2421.46  194.28
   1   0  -6 2064.89  203.28
   1   0  -6 2327.17  233.28
  -1   0   6 2011.90  203.38
   0   0  -5    5.30    1.20
   0   0  -5    2.20    1.10
   0   0   5   -0.10    1.00
   0   0  -5    0.30    0.90
   0   0   5    1.30    1.10
   0   0   5   -0.40    0.90
   0   0  -5   -0.40    0.90
   0   0   5    1.70    1.00
  -1   0  -4    4.40    1.20
  -1   0  -4    5.80    1.10
   1   0   4    4.90    1.20
   1   0   4    6.40    1.30
   1   0   4    6.10    1.30
  -1   0  -4    4.50    1.20
   1   0   4    5.40    1.30
  -1   0  -4    5.20    1.20
  -2   0  -3    0.00    0.80
   2   0   3    0.70    1.00
   2   0   3    0.20    0.70
  -2   0  -3   -0.20    0.60
   2   0   3   -0.80    0.70
  -2   0  -3   -1.50    0.80
  -2   0  -3   -0.50    0.80
   2   0   3   -1.10    0.80
  -3   0  -2    0.80    1.00
   3   0   2    0.90    1.10
  -3   0  -2    1.80    1.00
   3   0   2    0.60    1.00
  -3   0  -2    2.20    1.00
   3   0   2    0.50    1.00
  -4   0  -1   -2.30    0.90
  -4   0  -1   -2.30    0.70
   4   0   1   -1.70    0.80
   4   0   1   -0.60    0.90
   4   0   1   -1.00    1.10
  -4   0  -1   -1.80    0.70
   5   0   0    4.20    1.90
   5   0   0    5.10    1.80
  -5   0   0    6.40    1.60
   5   0   0    3.80    1.60
  -5   0   0    1.50    1.60
  -6   0   1   -1.60    0.80
   6   0  -1   -2.80    1.00
  -6   0   1   -1.90    1.10
  -6   0   1   -1.80    1.20
   6   0  -1   -0.10    1.30
   6   0  -1   -2.00    1.20
   7   0  -2 2956.10  279.97
   7   0  -2 3613.74  321.37
  -7   0   2 2923.91  267.37
  -7   0   2 2712.33  279.97
   7   0  -2 3020.20  280.07
   7   0  -2 3132.59  267.47
   8   0  -3    1.30    1.50
   8   0  -3   -1.70    1.40
   8   0  -3   -1.10    1.20
  -8   0   3   -1.60    1.30
  -8   0   3    0.90    1.50
  -8   0   3   -1.90    0.90
  -9   0   4   24.40    3.40
   9   0  -4   29.30    3.90
  -9   0   4   30.70    4.00
   9   0  -4   28.20    3.20
 -10   0   5   -2.30    1.60
  10   0  -5   -2.80    2.20
 -10   0   5   -1.30    1.80
 -11   0   6   25.00    4.10
  11   0  -6   19.60    3.00
 -11   0   6   24.20    3.30
  11   0  -6   25.00    4.00
  12   0  -7   -6.30    2.50
 -12   0   7   -5.10    1.90
 -12   0   7    0.30    2.40
  12   0  -7   -6.30    1.70
 -13   0   8  108.09   12.60
  13   0  -8  105.79   11.50
 -13   0   8  107.79   11.00
  13   0  -8  108.59   10.30
 -14   0   9    1.70    3.00
 -14   0   9   -2.20    2.40
  14   0  -9   -3.90    2.10
  14   0  -9   -5.50    3.10
  15   0 -10   45.20    5.40
 -15   0  10   36.00    6.60
 -15   0  10   50.69    5.80
  15   0 -10   38.70    6.40
 -16   0  11   -0.80    3.70
  16   0 -11   -0.40    3.90
  16   0 -11   -1.70    2.70
 -16   0  11   -2.30    2.10
  17   0 -12   76.49   10.30
  17   0 -12   71.49    8.70
 -17   0  12   95.29   11.30
 -17   0  12   96.09    9.60
  18   0 -13   -9.20    4.50
 -18   0  13   -5.40    4.20
  18   0 -13   -0.60    3.10
 -18   0  13   -2.80    3.10
  19   0 -14   13.00    4.30
 -19   0  14    8.50    4.00
 -19   0  14    6.10    5.00
  19   0 -14    5.80    4.80
 -20   0  15    0.90    3.90
  20   0 -15   -8.10    5.30
 -20   0  15   -0.30    5.00
  20   0 -15   -3.10    3.80
 -21   0  16   -0.40    5.30
 -21   0  16    3.40    4.20
  21   0 -16   -1.00    6.60
 -22   0  17    0.20    5.90
 -22   0  17    0.20    4.10
  22   0 -17  -13.90    6.10
 -23   0  18    2.80    4.90
 -23   0  18   -4.30    5.60
  23   0 -18   -4.80    7.10
 -24   0  19   10.80    7.20
 -24   0  19    6.90    5.10
  24   0 -19    4.60    7.90
  25   0 -20    6.80    8.60
 -25   0  20    6.80    5.80
  26   0 -21   10.00    9.10
  20  -1 -25   11.20    7.30
 -20  -1  25   -1.80    8.20
 -20  -1  25    5.10    5.50
 -20   1  25    6.60    5.30
 -20   1  25   -5.40    7.40
  20   1 -25   -6.80    7.30
 -19  -1  24   11.30    5.60
  19  -1 -24    4.70    6.90
 -19  -1  24  -11.20    7.30
  19   1 -24   11.70    8.00
 -19   1  24   18.20    5.60
 -19   1  24    9.10    7.90
 -18  -1  23   12.80    5.20
 -18  -1  23    3.90    7.50
  18  -1 -23    8.00    6.60
  18   1 -23   19.20    7.60
 -18   1  23   21.30    5.60
 -18   1  23   14.80    8.70
  17  -1 -22   60.09    9.10
 -17  -1  22   65.59    8.70
 -17  -1  22   48.30   10.80
 -17   1  22   61.79    8.40
  17   1 -22   44.50    9.40
 -17   1  22   31.10    9.90
  16  -1 -21   34.20    7.40
 -16  -1  21   49.99    7.30
 -16  -1  21   23.30    8.70
 -16   1  21   28.80    8.80
  16   1 -21   53.69    8.70
 -16   1  21   51.69    7.20
 -15  -1  20   -7.60    6.10
 -15  -1  20    1.60    4.00
  15  -1 -20    1.70    4.80
 -15   1  20   -6.00    5.60
 -15   1  20    4.50    3.90
  15   1 -20    3.10    5.50
  14  -1 -19   63.09    8.50
 -14  -1  19   55.39   10.60
 -14  -1  19   49.50    7.90
 -14   1  19   48.80    9.50
 -14   1  19   86.19    8.50
  14   1 -19   80.89    9.40
 -13  -1  18   96.29    9.50
 -13  -1  18   65.79   11.80
  13  -1 -18   78.39    9.40
 -13   1  18   76.89    9.10
 -13   1  18   69.99   11.10
  13   1 -18   71.69    9.70
 -12  -1  17   46.40    9.70
  12  -1 -17   75.59    8.10
 -12  -1  17   52.59    7.50
 -12   1  17   66.39    7.70
 -12   1  17   63.89    9.50
  12   1 -17   56.59    8.50
 -11  -1  16   33.50    5.60
  11  -1 -16   38.00    5.80
 -11  -1  16   33.60    7.30
 -11   1  16   38.80    7.10
  11   1 -16   29.20    5.60
 -11   1  16   38.20    5.60
 -10  -1  15  101.49   13.20
 -10  -1  15   90.49   10.80
  10  -1 -15  116.69   11.10
  10   1 -15  107.69   11.40
 -10   1  15   97.19   13.00
 -10   1  15  107.39   11.10
   9  -1 -14    2.80    2.90
  -9  -1  14    5.30    4.10
  -9  -1  14    4.30    2.70
  -9   1  14    8.60    4.20
   9   1 -14    0.60    3.20
  -9   1  14    7.90    2.90
  -8  -1  13   53.99    6.20
   8  -1 -13   41.50    6.00
  -8  -1  13   45.60    7.50
  -8   1  13   52.29    7.40
   8   1 -13   54.79    6.50
  -8   1  13   51.49    6.10
  -7  -1  12   20.70    3.60
  -7  -1  12   19.00    4.50
   7  -1 -12   14.70    3.30
   7   1 -12   20.20    3.80
  -7   1  12   23.20    3.70
  -7   1  12   21.10    4.50
   6  -1 -11   10.00    2.70
  -6  -1  11   14.50    2.40
  -6  -1  11   10.40    2.70
  -6  -1  11   11.10    3.20
  -6   1  11    8.50    2.60
   6   1 -11   12.50    2.70
  -6   1  11   11.30    3.40
   5  -1 -10    4.10    2.10
  -5  -1  10    9.80    1.90
  -5  -1  10    6.30    2.90
  -5  -1  10    4.00    2.20
   5   1 -10    2.80    2.30
  -5   1  10   10.10    2.90
  -5   1  10    1.80    2.10
  -4  -1   9  248.08   25.80
  -4  -1   9  292.17   24.50
   4  -1  -9  298.87   25.80
  -4  -1   9  265.67   29.70
  -4   1   9  255.87   25.70
  -4   1   9  266.37   29.60
   4   1  -9  290.47   25.90
   3  -1  -8   93.19    9.80
  -3  -1   8   97.79   11.50
  -3  -1   8  102.29   10.00
  -3  -1   8  103.39    9.40
   3  -1  -8  106.29   11.30
   3   1  -8   86.69    9.90
  -3   1   8   98.69   11.30
  -3   1   8  112.39    9.90
  -3   1   8  102.09    9.90
   2  -1  -7   11.60    2.00
  -2  -1   7    7.10    1.70
  -2  -1   7    4.10    1.70
   2  -1  -7    8.80    1.70
  -2  -1   7    7.60    2.30
   2   1  -7   11.20    1.90
   2   1  -7   10.90    2.00
  -2   1   7   10.80    1.90
   2   1  -7    7.90    1.90
  -2   1   7    5.20    1.70
  -2   1   7    9.10    2.20
   1  -1  -6  377.76   34.90
   1  -1  -6  398.56   40.00
   1  -1  -6  322.07   34.80
  -1  -1   6  383.56   35.00
  -1  -1   6  363.46   33.40
  -1  -1   6  398.66   40.20
   1   1  -6  356.96   35.00
   1   1  -6  336.07   34.90
   1   1  -6  447.36   33.50
  -1   1   6  341.97   34.90
   1   1  -6  401.16   40.20
  -1   1   6  367.86   39.90
  -1   1   6  412.36   34.90
   0  -1  -5 1200.78  110.89
   0  -1  -5 1258.67  127.19
   0  -1   5 1186.98  110.99
   0  -1  -5 1184.28  110.89
   0  -1  -5 1280.87  105.99
   0  -1   5 1158.28  110.89
   0  -1   5 1224.58  127.49
   0  -1   5 1158.58  106.09
   0   1  -5 1192.38  110.99
   0   1   5 1187.88  127.19
   0   1  -5 1250.37  127.39
   0   1  -5 1066.79  110.89
   0   1   5 1304.07  110.89
   0   1   5 1141.09  110.99
   0   1  -5 1360.26  106.09
  -1  -1  -4   66.19    5.60
  -1  -1  -4   53.39    5.70
  -1  -1  -4   64.39    6.40
   1  -1   4   59.09    5.90
   1  -1   4   45.70    5.70
   1  -1   4   59.19    5.70
   1  -1   4   59.49    6.80
  -1  -1  -4   53.69    5.80
  -1  -1  -4   54.29    5.10
  -1   1  -4   54.39    5.80
   1   1   4   64.99    6.40
  -1   1  -4   66.29    6.70
  -1   1  -4   52.49    5.80
   1   1   4   58.09    5.90
   1   1   4   58.19    5.80
   1   1   4   59.99    5.60
  -1   1  -4   66.09    5.70
   2  -1   3  399.66   36.80
  -2  -1  -3  404.36   41.80
   2  -1   3  388.26   35.20
  -2  -1  -3  380.96   35.00
  -2  -1  -3  420.66   36.70
   2  -1   3  416.76   36.70
  -2  -1  -3  415.16   36.60
   2  -1   3  388.56   42.20
  -2   1  -3  399.56   36.80
   2   1   3  405.16   36.70
   2   1   3  380.56   33.90
   2   1   3  381.46   35.00
  -2   1  -3  372.46   33.90
  -2   1  -3  429.76   35.20
   2   1   3  411.76   36.70
  -2   1  -3  374.16   36.70
  -3  -1  -2  167.28   16.50
  -3  -1  -2  185.18   16.60
   3  -1   2  159.58   15.90
   3  -1   2  179.68   15.30
   3  -1   2  171.28   16.60
   3  -1   2  166.28   16.60
  -3  -1  -2  194.78   15.80
  -3   1  -2  198.58   16.00
   3   1   2  157.78   16.60
  -3   1  -2  183.18   16.70
  -3   1  -2  166.78   16.60
   3   1   2  196.18   16.60
   3   1   2  175.98   15.80
  -4  -1  -1   20.50    1.90
   4  -1   1   15.70    2.10
   4  -1   1   17.40    2.10
  -4  -1  -1   18.50    2.00
   4  -1   1   13.90    2.20
   4  -1   1   13.60    1.70
  -4   1  -1   15.30    2.10
  -4   1  -1   18.00    2.20
  -4   1  -1   19.50    2.10
   4   1   1   15.30    2.00
   4   1   1   16.70    2.20
   4   1   1   16.20    1.90
   4   1   1   16.90    2.10
  -5  -1   0 1722.73  192.58
  -5  -1   0 1811.22  167.88
  -5  -1   0 1849.02  160.38
   5  -1   0 1735.33  167.98
   5  -1   0 1763.02  160.68
  -5  -1   0 2011.40  167.98
   5   1   0 1807.42  160.38
  -5   1   0 1823.52  167.98
  -5   1   0 1990.50  160.58
   5   1   0 1849.91  167.98
   5   1   0 1793.12  168.08
   5   1   0 1879.51  192.58
  -6  -1   1  484.25   45.80
  -6  -1   1  538.05   45.90
   6  -1  -1  471.45   43.90
  -6  -1   1  507.35   52.39
  -6  -1   1  511.55   43.60
   6  -1  -1  452.55   45.80
   6  -1  -1  498.85   45.90
   6   1  -1  506.25   45.90
   6   1  -1  471.05   45.90
  -6   1   1  525.85   43.80
   6   1  -1  508.25   52.49
  -6   1   1  441.96   45.80
  -6   1   1  517.15   45.90
   6   1  -1  516.55   43.60
  -7  -1   2  396.26   33.00
   7  -1  -2  371.56   33.40
  -7  -1   2  401.26   39.80
  -7  -1   2  315.07   34.70
  -7   1   2  382.96   34.80
  -7   1   2  367.06   34.80
  -7   1   2  423.76   33.30
   7   1  -2  385.96   39.90
   7   1  -2  344.97   33.00
   7   1  -2  395.96   34.90
   7   1  -2  348.27   34.90
   8  -1  -3  310.87   29.60
  -8  -1   3  322.67   35.50
   8  -1  -3  345.57   31.20
  -8  -1   3  323.27   29.20
  -8  -1   3  335.27   31.00
   8   1  -3  330.57   31.10
   8   1  -3  338.17   29.30
   8   1  -3  373.56   35.60
  -8   1   3  354.86   31.10
   8   1  -3  295.37   31.10
  -9  -1   4   12.40    2.40
   9  -1  -4    6.20    2.30
  -9  -1   4   15.10    2.70
   9  -1  -4   14.20    2.80
   9   1  -4   13.60    1.70
  -9   1   4   10.80    2.40
  -9   1   4   15.90    2.60
   9   1  -4    9.30    2.80
 -10  -1   5  326.97   35.40
  10  -1  -5  332.57   29.60
  10  -1  -5  324.37   31.10
 -10  -1   5  338.27   30.90
 -10   1   5  357.46   31.00
  10   1  -5  322.67   29.10
  10   1  -5  307.57   31.20
  11  -1  -6  225.58   22.00
 -11  -1   6  247.48   25.10
  11  -1  -6  229.48   20.90
 -11  -1   6  249.08   21.90
 -11   1   6  235.58   21.90
  11   1  -6  216.18   20.40
  11   1  -6  203.98   22.00
  12  -1  -7  113.19   12.10
 -12  -1   7  126.19   13.60
  12  -1  -7  113.59   11.30
 -12  -1   7  135.99   11.90
 -12   1   7  130.89   11.90
  12   1  -7  115.49   12.30
  12   1  -7   99.89   10.70
 -13  -1   8   18.30    3.80
 -13  -1   8   10.90    3.00
  13  -1  -8   13.60    3.20
  13  -1  -8    8.80    3.50
 -13   1   8   14.10    3.10
  13   1  -8    7.00    2.20
  13   1  -8    3.00    3.50
 -14  -1   9   41.20    5.10
 -14  -1   9   39.30    5.90
  14  -1  -9   36.10    5.30
  14   1  -9   28.70    4.10
  14   1  -9   29.60    5.90
 -14   1   9   46.10    5.20
  15  -1 -10    0.90    2.90
  15  -1 -10    0.10    3.00
 -15  -1  10    3.80    3.80
 -15  -1  10   -0.90    2.60
  15   1 -10   -3.40    1.80
  15   1 -10   -8.20    3.60
 -15   1  10   -4.50    2.50
  16  -1 -11   58.39    8.20
 -16  -1  11   66.39    7.40
 -16  -1  11   56.09    8.60
  16  -1 -11   65.19    7.30
 -16   1  11   59.89    7.30
  16   1 -11   53.89    6.30
  16   1 -11   70.99    8.60
  17  -1 -12    6.00    3.70
  17  -1 -12   -6.50    4.40
 -17  -1  12    1.90    4.30
 -17  -1  12   -0.90    3.20
  17   1 -12   -3.80    2.40
  17   1 -12   -6.60    4.60
 -17   1  12    2.90    3.30
 -18  -1  13   18.70    5.60
  18  -1 -13   12.80    4.40
 -18  -1  13   17.20    4.30
  18  -1 -13    2.10    5.30
  18   1 -13   11.90    3.20
  18   1 -13   18.60    6.20
 -18   1  13   18.70    4.30
  19  -1 -14    2.50    5.80
  19  -1 -14    8.70    5.40
 -19  -1  14   13.10    5.70
 -19  -1  14   27.80    5.00
 -19   1  14   19.10    4.70
  19   1 -14   21.30    6.70
  20  -1 -15    1.20    4.90
 -20  -1  15    8.70    5.70
 -20  -1  15    9.30    4.30
  20  -1 -15    1.90    5.60
 -20   1  15    4.60    4.00
  20   1 -15    6.30    6.20
 -21  -1  16   34.10    7.80
  21  -1 -16   31.80    7.70
  21  -1 -16   35.00    6.80
 -21  -1  16   44.30    6.80
 -21   1  16   38.60    6.60
  21   1 -16   31.50    8.30
 -22  -1  17    4.50    6.10
  22  -1 -17   19.20    6.20
 -22  -1  17   15.40    5.20
  22  -1 -17   11.00    6.70
 -22   1  17   16.00    5.10
  22   1 -17    9.30    7.20
  23  -1 -18   17.30    8.10
 -23  -1  18   51.29    7.30
 -23  -1  18   23.90    8.20
 -23   1  18   47.10    7.10
  23   1 -18   19.10    8.80
 -24  -1  19   23.50    6.10
  24  -1 -19   30.40    9.40
 -24  -1  19   16.40    7.70
 -24   1  19   10.90    5.50
  24   1 -19   26.00    9.20
 -25  -1  20   21.80    9.00
  25  -1 -20   21.20    9.20
 -25  -1  20   40.30    7.50
 -25   1  20   48.20    7.70
  25   1 -20   47.10   11.00
 -20  -2  25   29.70    6.90
 -20   2  25   13.00    5.70
  20   2 -25   21.60    9.20
 -19  -2  24  -10.10    7.50
 -19  -2  24   -3.40    4.80
  19   2 -24    3.80    7.70
 -19   2  24    3.10    4.50
 -18  -2  23   20.30    5.80
 -18  -2  23    6.30    8.30
  18   2 -23   21.60    8.10
 -18   2  23   17.00    5.80
  17  -2 -22    9.60    6.30
 -17  -2  22    6.80    7.60
 -17  -2  22   17.40    5.30
  17   2 -22   13.20    6.90
 -17   2  22   13.30    4.80
  16  -2 -21   21.10    5.90
 -16  -2  21   16.10    5.20
 -16  -2  21   10.20    8.60
 -16   2  21   23.90    5.30
 -16   2  21   24.90    7.70
  16   2 -21   11.30    6.40
 -15  -2  20    9.20    7.00
  15  -2 -20   18.40    5.40
 -15  -2  20   22.40    5.30
  15   2 -20   24.80    6.70
 -15   2  20   15.50    4.60
 -15   2  20    6.60    6.50
 -14  -2  19   -7.10    5.80
  14  -2 -19   -3.30    3.80
 -14  -2  19    1.40    3.60
 -14   2  19   -1.20    3.20
  14   2 -19   -0.80    4.90
 -14   2  19   -4.20    5.10
  13  -2 -18    5.90    4.00
 -13  -2  18    5.50    5.90
 -13  -2  18    2.10    3.40
 -13   2  18    0.80    3.20
  13   2 -18   -1.60    3.70
 -13   2  18   -1.30    4.90
 -12  -2  17   89.09   12.40
 -12  -2  17   88.19   10.10
  12  -2 -17  104.79   10.20
 -12   2  17   72.69   11.80
 -12   2  17   92.69    9.90
  12   2 -17   80.29   10.60
 -11  -2  16   34.50    7.20
  11  -2 -16   33.40    5.50
 -11  -2  16   45.70    6.00
  11   2 -16   28.40    5.60
 -11   2  16   35.60    5.40
 -11   2  16   26.50    6.70
 -10  -2  15  166.58   14.70
 -10  -2  15  114.29   16.90
  10  -2 -15  160.18   14.60
 -10   2  15  136.49   14.30
  10   2 -15  140.09   14.90
 -10   2  15  134.49   16.80
  -9  -2  14   57.39    7.00
  -9  -2  14   61.49    8.70
   9  -2 -14   56.19    6.80
  -9   2  14   55.59    8.20
  -9   2  14   59.59    6.90
   9   2 -14   58.89    7.50
  -8  -2  13  279.17   26.80
   8  -2 -13  322.77   26.70
  -8  -2  13  307.77   25.10
  -8   2  13  262.77   26.60
  -8   2  13  238.68   30.50
   8   2 -13  259.97   26.80
  -7  -2  12   18.70    2.60
  -7  -2  12   14.80    4.10
  -7  -2  12   10.10    3.00
   7  -2 -12    9.30    3.00
  -7   2  12    8.50    2.80
   7   2 -12   16.30    3.60
  -7   2  12   11.00    3.60
  -6  -2  11  516.95   51.69
  -6  -2  11  565.34   49.20
   6  -2 -11  603.04   51.59
  -6   2  11  492.05   59.19
  -6   2  11  557.54   51.69
   6   2 -11  607.64   51.99
  -5  -2  10   13.10    2.50
  -5  -2  10   12.00    3.60
   5  -2 -10   11.20    2.40
  -5  -2  10   15.00    2.80
  -5   2  10   15.20    2.80
  -5   2  10   13.20    2.60
   5   2 -10   10.70    2.90
  -4  -2   9  479.45   46.40
   4  -2  -9  541.75   46.20
  -4  -2   9  474.45   44.10
  -4   2   9  475.55   46.30
   4   2  -9  524.35   46.50
   3  -2  -8  185.98   17.40
  -3  -2   8  187.88   17.70
  -3  -2   8  178.78   16.70
  -3  -2   8  168.98   20.40
   3   2  -8  194.58   17.80
  -3   2   8  222.68   17.60
  -3   2   8  163.98   17.50
   3   2  -8  173.18   17.70
  -2  -2   7  261.27   25.60
   2  -2  -7  303.07   26.70
  -2  -2   7  270.37   26.90
  -2  -2   7  271.77   31.10
  -2   2   7  344.07   26.80
   2   2  -7  303.77   27.00
   2   2  -7  299.67   27.00
  -2   2   7  245.38   26.70
  -1  -2   6   -0.50    1.20
  -1  -2   6    0.10    1.30
   1  -2  -6    1.50    1.50
   1  -2  -6    0.70    0.90
  -1  -2   6   -0.10    2.00
   1  -2  -6   -1.50    0.90
   1   2  -6    0.10    1.30
  -1   2   6   -1.30    1.10
  -1   2   6   -0.40    1.30
   1   2  -6   -0.60    1.30
   0  -2   5  202.08   20.80
   0  -2   5  210.28   20.00
   0  -2  -5  216.08   19.20
   0  -2  -5  226.28   20.70
   0  -2   5  212.08   24.10
   0  -2  -5  227.08   20.60
   0   2   5  223.48   20.70
   0   2  -5  250.27   20.90
   0   2  -5  229.18   20.80
  -1  -2  -4  219.48   18.90
  -1  -2  -4  186.88   17.50
  -1  -2  -4  180.28   18.80
   1  -2   4  206.28   22.10
   1  -2   4  202.78   19.10
   1  -2   4  203.68   18.40
   1   2   4  189.98   18.90
   1   2   4  217.48   18.90
  -1   2  -4  204.78   19.10
   1   2   4  216.48   17.60
  -1   2  -4  198.48   17.70
  -1   2  -4  217.08   19.10
   2  -2   3  141.99   13.00
  -2  -2  -3  147.89   13.20
  -2  -2  -3  149.39   13.30
   2  -2   3  151.98   12.50
   2  -2   3  129.89   15.60
   2  -2   3  121.49   13.30
   2   2   3  159.68   13.30
   2   2   3  122.99   13.30
  -2   2  -3  149.59   12.50
  -2   2  -3  122.19   13.30
   2   2   3  139.09   12.40
  -2   2  -3  158.88   13.40
  -3  -2  -2    8.50    1.40
   3  -2   2    9.10    1.90
  -3  -2  -2    6.50    1.20
   3  -2   2    6.90    1.40
   3  -2   2    6.80    1.50
  -3  -2  -2    7.80    1.30
   3  -2   2    7.70    1.50
   3   2   2    7.60    1.50
   3   2   2    6.20    1.40
  -3   2  -2    6.50    1.50
   3   2   2    6.80    1.40
  -3   2  -2    9.00    1.70
  -3   2  -2    6.90    1.40
  -4  -2  -1   14.40    1.80
  -4  -2  -1   10.50    1.70
   4  -2   1   14.00    2.00
   4  -2   1   16.00    2.10
   4  -2   1   15.40    2.50
  -4  -2  -1   14.30    1.90
  -4  -2  -1   12.10    1.70
  -4   2  -1   11.00    1.90
   4   2   1   14.30    2.00
   4   2   1   10.10    2.00
  -4   2  -1   17.00    2.10
  -5  -2   0    5.20    1.20
   5  -2   0    6.50    1.90
  -5  -2   0    6.30    1.40
   5  -2   0    6.20    1.60
  -5  -2   0    8.10    1.20
  -5   2   0    5.70    1.50
   5   2   0    6.80    1.50
  -5   2   0    4.80    1.60
   5   2   0    4.30    1.50
  -6  -2   1   66.89    7.00
  -6  -2   1   70.69    8.00
  -6  -2   1   74.49    6.50
   6  -2  -1   73.09    7.20
   6  -2  -1   66.39    7.10
   6   2  -1   60.49    7.20
   6   2  -1   71.49    8.00
  -6   2   1   81.69    7.20
  -6   2   1   67.49    7.10
   6   2  -1   78.69    7.20
  -7  -2   2    4.60    1.60
   7  -2  -2    6.50    1.70
   7  -2  -2    2.90    2.10
  -7  -2   2    6.90    1.00
  -7  -2   2    4.30    1.40
   7   2  -2    3.50    2.00
  -7   2   2    5.70    1.60
   7   2  -2    6.20    1.90
   7   2  -2    8.10    1.80
  -7   2   2    7.00    1.70
   8  -2  -3   50.79    5.60
  -8  -2   3   51.09    6.10
  -8  -2   3   47.90    4.50
  -8  -2   3   55.89    5.40
  -8   2   3   45.70    5.30
   8   2  -3   41.30    5.70
   8   2  -3   51.99    5.60
   8   2  -3   56.09    6.20
  -8   2   3   53.99    5.40
   9  -2  -4   48.80    5.20
  -9  -2   4   48.90    5.00
  -9  -2   4   39.90    5.80
   9  -2  -4   44.20    5.30
  -9   2   4   55.59    5.30
   9   2  -4   36.80    5.10
  -9   2   4   51.09    5.20
   9   2  -4   40.80    5.40
  10  -2  -5  498.65   48.70
 -10  -2   5  560.84   48.70
  10  -2  -5  550.74   46.80
 -10  -2   5  518.85   55.89
  10   2  -5  443.46   48.80
 -10   2   5  576.14   48.70
  11  -2  -6  120.69   11.10
 -11  -2   6  119.59   13.00
  11  -2  -6  109.69   11.30
 -11  -2   6  102.79   11.00
  11   2  -6   97.79   11.40
 -11   2   6  115.79   11.10
 -12  -2   7  186.38   20.30
  12  -2  -7  197.98   17.30
 -12  -2   7  183.58   17.60
  12  -2  -7  171.78   17.70
 -12   2   7  183.58   17.60
  12   2  -7  169.58   18.00
 -13  -2   8   61.89    8.00
 -13  -2   8   63.79    6.80
  13  -2  -8   56.29    6.90
  13  -2  -8   57.09    7.20
 -13   2   8   63.79    6.90
  13   2  -8   50.59    7.30
  14  -2  -9  447.66   38.80
 -14  -2   9  406.66   38.40
  14  -2  -9  424.76   37.10
 -14  -2   9  405.46   44.30
 -14   2   9  395.66   38.40
  14   2  -9  374.46   38.90
  15  -2 -10   21.10    5.10
 -15  -2  10   42.80    6.40
  15  -2 -10   24.30    5.20
 -15  -2  10   28.30    4.80
 -15   2  10   37.10    4.70
  15   2 -10   31.10    2.90
  15   2 -10   22.80    5.70
  16  -2 -11  282.47   27.40
 -16  -2  11  262.37   26.90
  16  -2 -11  329.67   26.60
 -16   2  11  265.87   27.00
  16   2 -11  275.87   27.80
  17  -2 -12   51.69    7.60
 -17  -2  12   47.80    6.20
  17  -2 -12   44.80    7.40
 -17  -2  12   45.20    7.90
  17   2 -12   36.00    7.70
 -17   2  12   36.90    6.00
  18  -2 -13  146.49   14.40
  18  -2 -13  137.69   14.10
 -18  -2  13  135.49   16.30
 -18  -2  13  124.39   13.70
  18   2 -13  112.59   14.70
 -18   2  13  131.89   13.70
 -19  -2  14   99.99   13.50
 -19  -2  14  106.99   11.40
  19  -2 -14  101.39   11.60
  19  -2 -14   97.79   11.80
 -19   2  14  110.99   11.30
  19   2 -14   81.79   12.30
 -20  -2  15   36.00    8.80
  20  -2 -15   46.40    8.10
  20  -2 -15   56.39    8.50
 -20  -2  15   43.30    6.90
  20   2 -15   44.30    8.80
 -20   2  15   41.30    6.60
 -21  -2  16   -4.90    6.30
  21  -2 -16    0.10    6.10
 -21  -2  16    1.00    4.10
  21  -2 -16   -5.90    6.20
  21   2 -16    9.60    7.10
 -21   2  16    2.00    4.50
 -22  -2  17   59.69    7.60
  22  -2 -17   59.29    9.10
 -22  -2  17   46.40    9.70
  22  -2 -17   32.50    8.50
  22   2 -17   41.00    9.90
 -22   2  17   55.89    7.90
 -23  -2  18    2.20    6.40
 -23  -2  18    4.40    4.70
  23  -2 -18    5.30    6.50
  23  -2 -18   -8.30    5.50
 -23   2  18   -0.70    4.20
  23   2 -18    3.10    7.40
 -24  -2  19   17.60    5.70
  24  -2 -19    2.50    7.00
 -24  -2  19   11.20    7.40
  24  -2 -19   12.70    7.70
  24   2 -19   25.20    9.00
 -24   2  19   15.10    5.80
 -25  -2  20   -1.70    4.90
 -25  -2  20    2.70    7.20
  25   2 -20    5.90    8.50
 -25   2  20   -2.00    4.60
 -19  -3  24   -7.60    8.00
 -19  -3  24    5.20    5.10
 -19   3  24    3.30    5.10
  19   3 -24    7.20    8.20
 -18  -3  23   80.39    9.80
 -18  -3  23   41.10   12.30
 -18   3  23   83.89    9.60
  18   3 -23   74.19   12.00
 -17  -3  22  -10.70    7.10
 -17  -3  22   -0.20    4.20
 -17   3  22   -1.10    4.00
  17   3 -22    2.50    7.10
 -16  -3  21  106.99   11.50
 -16  -3  21   73.99   14.50
 -16   3  21  101.69   11.10
  16   3 -21   92.59   12.80
 -15  -3  20    0.60    4.00
 -15  -3  20   -0.10    6.50
  15   3 -20    2.30    5.80
 -15   3  20    5.70    3.90
 -14  -3  19  229.28   20.90
 -14  -3  19  162.38   24.40
  14   3 -19  223.58   21.70
 -14   3  19  205.68   20.50
  13  -3 -18   40.20    6.20
 -13  -3  18   30.80    5.70
 -13  -3  18   33.30    8.30
 -13   3  18   39.00    6.00
  13   3 -18   22.90    6.80
 -12  -3  17  104.59   17.00
 -12  -3  17  150.58   14.60
  12  -3 -17  155.58   14.60
 -12   3  17  146.79   14.30
  12   3 -17  129.39   15.00
 -11  -3  16    7.00    3.40
 -11  -3  16   12.70    5.60
  11  -3 -16    9.50    3.70
  11   3 -16    7.60    4.50
 -11   3  16   12.10    3.40
  10  -3 -15  182.18   15.70
 -10  -3  15  171.88   14.50
 -10  -3  15  110.09   18.30
 -10  -3  15  154.28   15.80
  10   3 -15  145.99   16.20
 -10   3  15  161.78   15.70
  -9  -3  14    5.90    2.20
  -9  -3  14    4.60    2.80
   9  -3 -14    6.60    2.80
  -9  -3  14    2.90    4.40
  -9   3  14    7.40    2.60
   9   3 -14    1.60    3.30
  -8  -3  13   14.50    2.90
   8  -3 -13   19.40    3.30
  -8  -3  13   15.30    3.50
  -8  -3  13   17.30    4.90
   8   3 -13   11.90    3.80
  -8   3  13   12.70    3.00
   7  -3 -12    1.50    2.10
  -7  -3  12    2.20    2.00
  -7  -3  12   -2.20    3.40
  -7  -3  12    1.50    2.10
   7   3 -12    0.60    2.80
  -7   3  12    3.50    2.40
  -7   3  12    5.70    2.40
  -6  -3  11   33.90    4.60
  -6  -3  11   33.70    4.20
  -6  -3  11   33.90    6.30
   6  -3 -11   35.10    4.30
   6   3 -11   35.00    5.00
  -6   3  11   45.20    4.60
  -6   3  11   42.50    4.70
   5  -3 -10    4.50    1.70
  -5  -3  10    6.50    2.30
  -5  -3  10    2.10    3.20
  -5  -3  10    5.70    2.00
   5   3 -10    1.80    2.20
  -5   3  10    5.20    2.10
  -5   3  10    6.90    2.20
   4  -3  -9   23.00    2.70
  -4  -3   9   13.50    2.80
  -4  -3   9   16.10    2.90
  -4  -3   9   10.70    4.00
   4   3  -9   17.10    3.20
   4   3  -9   23.50    3.60
  -4   3   9   25.40    3.00
  -4   3   9   21.50    3.00
   3  -3  -8    2.90    1.40
  -3  -3   8    4.00    1.90
  -3  -3   8    5.10    3.00
  -3  -3   8    4.80    1.90
   3   3  -8    2.20    1.90
   3   3  -8    3.50    1.90
  -3   3   8    1.60    1.50
  -3   3   8    3.50    1.70
  -2  -3   7  223.28   26.40
  -2  -3   7  227.98   21.60
  -2  -3   7  220.08   22.50
   2  -3  -7  246.28   22.30
   2   3  -7  245.58   22.70
  -2   3   7  223.18   22.40
   2   3  -7  247.68   22.70
  -2   3   7  275.47   22.40
  -1  -3   6    2.80    1.80
  -1  -3   6    2.90    2.60
  -1  -3   6    3.90    1.50
   1  -3  -6    1.10    0.90
   1   3  -6    2.00    1.70
   1   3  -6    0.90    1.50
  -1   3   6    2.20    1.30
  -1   3   6    2.60    1.20
   1   3  -6    0.80    1.50
   0  -3   5  329.57   35.80
   0  -3   5  291.97   30.60
   0  -3   5  322.67   29.60
   0  -3  -5  347.17   30.40
   0   3   5  320.47   30.50
   0   3  -5  377.46   30.80
   0   3  -5  342.27   30.80
   0   3  -5  350.96   28.70
   0   3   5  297.47   30.50
   1  -3   4   52.89    6.00
   1  -3   4   61.59    6.30
   1  -3   4   50.39    7.40
  -1  -3  -4   58.99    5.70
  -1  -3  -4   69.29    5.90
  -1   3  -4   53.29    6.10
  -1   3  -4   66.29    5.90
  -1   3  -4   66.79    6.20
   1   3   4   57.39    5.80
   1   3   4   55.29    5.90
   2  -3   3  574.34   66.19
  -2  -3  -3  606.04   56.99
   2  -3   3  638.34   55.09
   2  -3   3  570.84   57.19
   2   3   3  632.04   53.29
   2   3   3  558.44   57.09
  -2   3  -3  699.93   57.29
  -2   3  -3  643.74   53.39
  -2   3  -3  678.53   57.29
  -3  -3  -2   29.30    3.90
   3  -3   2   29.10    3.90
   3  -3   2   27.20    3.30
  -3  -3  -2   28.90    3.10
  -3   3  -2   30.40    3.50
   3   3   2   23.20    3.40
  -3   3  -2   36.20    3.50
  -3   3  -2   28.40    3.60
   3   3   2   31.30    3.30
   4  -3   1  395.96   34.20
   4  -3   1  354.36   35.20
  -4  -3  -1  371.96   40.50
  -4  -3  -1  372.26   35.10
   4   3   1  371.36   35.20
   4   3   1  399.86   35.20
  -4   3  -1  364.56   33.00
   4   3   1  356.16   32.90
  -4   3  -1  421.56   35.40
  -4   3  -1  402.76   35.30
   5  -3   0   69.19    7.00
  -5  -3   0   67.79    6.80
  -5  -3   0   70.29    8.00
   5  -3   0   69.79    7.30
   5   3   0   72.79    7.00
  -5   3   0   65.89    6.90
   5   3   0   71.79    7.10
   6  -3  -1  572.54   50.19
   6  -3  -1  550.84   51.99
  -6  -3   1  489.85   59.69
  -6  -3   1  557.04   51.89
   6   3  -1  592.74   51.99
  -6   3   1  615.94   51.99
   6   3  -1  546.25   59.69
  -6   3   1  621.04   52.09
   6   3  -1  532.35   51.99
   7  -3  -2   -2.10    1.30
  -7  -3   2   -2.20    1.10
   7  -3  -2   -2.20    2.20
  -7  -3   2    0.70    1.70
  -7  -3   2    0.50    0.80
   7   3  -2   -2.10    1.40
  -7   3   2   -5.00    1.50
   7   3  -2   -5.80    1.90
  -7   3   2   -4.60    1.40
  -8  -3   3  554.54   47.50
   8  -3  -3  482.45   45.90
  -8  -3   3  534.75   45.10
  -8  -3   3  463.55   54.59
   8  -3  -3  550.34   47.60
   8   3  -3  453.65   47.70
   8   3  -3  528.55   47.70
  -8   3   3  536.55   47.60
  -9  -3   4   58.29    7.10
   9  -3  -4   56.59    6.70
  -9  -3   4   61.39    6.20
   9  -3  -4   58.69    6.30
  -9   3   4   61.99    6.20
  -9   3   4   58.99    6.20
   9   3  -4   47.90    6.60
   9   3  -4   59.89    6.40
  10  -3  -5  448.96   41.30
 -10  -3   5  473.05   42.60
 -10  -3   5  442.66   49.00
  10   3  -5  457.15   43.00
 -10   3   5  441.06   42.60
  10   3  -5  492.15   42.90
 -11  -3   6    0.80    2.40
  11  -3  -6   -1.70    3.00
  11  -3  -6    5.60    2.20
 -11  -3   6    4.90    2.00
  11   3  -6    1.30    3.10
 -11   3   6    2.10    2.10
 -11   3   6    2.60    2.10
  12  -3  -7  191.58   17.70
 -12  -3   7  176.78   20.40
 -12  -3   7  192.08   17.60
  12  -3  -7  187.08   17.50
 -12   3   7  177.78   17.50
  12   3  -7  163.28   17.90
  13  -3  -8    4.30    3.70
 -13  -3   8   -1.30    2.90
  13  -3  -8   -2.90    2.50
 -13  -3   8   -2.90    2.00
  13   3  -8   -3.90    3.20
 -13   3   8   -3.80    2.20
  14  -3  -9  147.29   15.00
  14  -3  -9  141.79   15.00
 -14  -3   9  155.18   17.50
 -14  -3   9  173.68   15.00
  14   3  -9  128.69   15.40
 -14   3   9  148.99   14.90
 -15  -3  10   13.70    3.60
  15  -3 -10   24.50    5.30
  15  -3 -10   18.70    4.20
 -15  -3  10   16.90    5.10
 -15   3  10   14.20    3.50
  15   3 -10   21.00    5.00
 -16  -3  11   26.90    6.10
 -16  -3  11   28.10    4.50
  16  -3 -11   14.50    5.40
  16  -3 -11   18.70    4.90
 -16   3  11   29.90    4.60
  16   3 -11   18.10    5.60
  17  -3 -12   -1.40    3.60
  17  -3 -12    6.90    4.80
 -17  -3  12   -0.50    4.70
 -17  -3  12    3.40    3.60
 -17   3  12    4.10    3.10
  17   3 -12    4.10    4.80
  18  -3 -13   38.40    7.30
  18  -3 -13   30.10    7.20
 -18  -3  13   48.60    8.60
 -18  -3  13   58.09    6.80
 -18   3  13   52.69    6.60
  18   3 -13   26.20    7.40
  19  -3 -14    4.30    5.30
 -19  -3  14   -7.40    5.00
 -19  -3  14    5.80    3.50
  19  -3 -14   -2.00    4.20
 -19   3  14    1.80    3.90
  19   3 -14    0.20    5.40
  20  -3 -15   41.60    8.10
 -20  -3  15   20.00    5.10
 -20  -3  15   26.30    7.40
  20  -3 -15   27.20    6.40
 -20   3  15   32.00    5.80
  20   3 -15   19.10    7.50
 -21  -3  16    1.10    4.10
  21  -3 -16   -3.40    5.80
 -21  -3  16   -7.90    5.60
 -21   3  16    3.30    4.20
  21   3 -16   -6.40    6.30
 -22  -3  17   61.59    7.80
 -22  -3  17   40.10   10.10
  22  -3 -17   94.79   11.30
  22   3 -17   49.90   10.70
 -22   3  17   43.50    7.50
  23  -3 -18    5.20    7.00
 -23  -3  18    6.60    4.60
 -23  -3  18    2.00    7.20
  23   3 -18   -5.90    7.80
 -23   3  18    0.80    4.20
 -24  -3  19   39.80    7.20
 -24  -3  19   24.90    9.30
  24  -3 -19   63.49   10.70
 -24   3  19   29.10    6.40
  24   3 -19   45.40   11.70
 -18  -4  23   14.10    9.50
 -18   4  23   22.70    5.30
  18   4 -23   11.00    7.90
 -17  -4  22   -7.10    7.90
 -17   4  22   16.60    4.90
  17   4 -22   16.70    7.40
 -16  -4  21   12.40    7.70
 -16   4  21   12.00    4.80
  16   4 -21    2.60    6.30
 -15  -4  20   10.10    4.20
 -15  -4  20    2.60    6.80
  15   4 -20    3.20    5.80
 -15   4  20    7.70    4.30
 -14  -4  19   29.10    5.60
 -14  -4  19   33.20    8.90
  14   4 -19   23.00    7.40
 -14   4  19   30.20    5.60
 -13  -4  18    8.00    4.20
 -13  -4  18   -1.40    6.30
  13   4 -18   12.80    5.60
 -13   4  18    6.70    3.80
 -12  -4  17   41.70    9.60
 -12  -4  17   56.69    7.00
 -12   4  17   55.09    6.90
  12   4 -17   54.99    8.40
 -11  -4  16    6.90    3.40
 -11  -4  16    4.30    5.90
 -11   4  16    7.00    3.40
  11   4 -16   15.90    5.30
 -10  -4  15  108.69   11.60
 -10  -4  15  127.69   10.70
 -10  -4  15   98.39   14.40
  10   4 -15   95.49   12.00
 -10   4  15  106.19   11.30
  -9  -4  14    4.60    2.50
  -9  -4  14    6.30    4.90
  -9  -4  14    9.00    3.30
  -9   4  14    6.30    2.90
   9   4 -14    8.20    4.30
  -8  -4  13  113.19   11.10
  -8  -4  13   82.69   13.40
  -8  -4  13  103.79   10.30
   8  -4 -13  123.89   10.80
   8   4 -13   97.09   11.30
  -8   4  13  105.69   10.80
  -7  -4  12   46.20    5.80
  -7  -4  12   34.10    7.50
   7  -4 -12   50.19    5.30
  -7  -4  12   48.40    5.40
  -7   4  12   57.99    5.80
   7   4 -12   45.40    6.00
  -7   4  12   38.80    5.40
   6  -4 -11  219.48   18.80
  -6  -4  11  197.18   19.10
  -6  -4  11  185.08   18.10
  -6   4  11  202.18   18.90
   6   4 -11  179.08   19.20
  -5  -4  10   -1.50    2.00
   5  -4 -10   -2.30    1.40
  -5  -4  10    0.00    1.70
  -5  -4  10   -1.10    3.60
  -5   4  10   -3.60    1.70
   5   4 -10   -1.00    2.30
  -5   4  10   -1.20    1.80
  -4  -4   9   77.39   11.70
  -4  -4   9   86.79    9.50
   4  -4  -9  104.29    9.30
  -4  -4   9   87.19    9.30
  -4   4   9   86.49    9.40
  -4   4   9  107.69    9.40
   4   4  -9   97.69    9.80
   4   4  -9  103.39   10.00
   3  -4  -8   13.20    2.00
  -3  -4   8    6.80    3.90
  -3  -4   8   15.80    2.60
  -3  -4   8   13.70    2.70
   3   4  -8   12.70    2.90
   3   4  -8   11.10    2.60
  -3   4   8   11.30    2.10
  -3   4   8   13.40    2.30
   2  -4  -7  419.36   34.90
  -2  -4   7  378.26   34.00
  -2  -4   7  355.26   35.30
  -2  -4   7  354.06   41.20
   2   4  -7  404.36   35.40
   2   4  -7  354.96   35.30
   2   4  -7  389.66   33.10
  -2   4   7  366.56   35.00
  -1  -4   6   90.69   13.00
  -1  -4   6  116.19   10.70
   1  -4  -6  110.09   10.30
  -1  -4   6  113.59   10.70
   1   4  -6  105.49   10.30
   1   4  -6  110.69   10.80
  -1   4   6  107.59   10.50
   1   4  -6  118.79   10.90
   0  -4   5   93.89   10.30
   0  -4  -5  114.49    9.90
   0  -4   5  100.99   12.80
   0  -4   5  104.69   10.30
   0   4   5  111.19   10.00
   0   4   5   89.89   10.00
   0   4  -5  111.59   10.50
   0   4  -5  120.29   10.50
   0   4  -5  109.09   10.00
  -1  -4  -4   39.80    4.00
   1  -4   4   45.40    5.30
   1  -4   4   39.10    6.30
   1  -4   4   47.10    4.60
  -1   4  -4   44.10    4.70
  -1   4  -4   41.10    4.70
   1   4   4   47.10    4.80
   1   4   4   45.10    4.30
  -1   4  -4   39.90    4.70
   1   4   4   41.40    4.20
   2  -4   3  128.39   15.70
   2  -4   3  140.69   12.90
  -2  -4  -3  130.39   12.50
   2  -4   3  130.89   13.00
  -2   4  -3  153.28   13.00
   2   4   3  140.59   12.70
  -2   4  -3  135.69   13.00
   2   4   3  147.99   12.50
   2   4   3  123.29   12.60
  -2   4  -3  129.69   12.40
  -3  -4  -2   18.70    2.00
   3  -4   2   15.10    2.50
   3  -4   2   27.60    3.80
  -3  -4  -2   21.10    3.50
   3   4   2   20.30    2.50
  -3   4  -2   21.90    3.20
  -3   4  -2   23.00    2.80
   3   4   2   19.50    2.30
  -3   4  -2   18.30    2.70
   3   4   2   16.50    3.10
  -4  -4  -1  101.29   10.40
  -4  -4  -1  107.29   12.60
   4  -4   1  124.19   10.70
   4  -4   1   99.29   10.90
  -4   4  -1  112.19   10.70
  -4   4  -1  109.09   10.40
  -4   4  -1  124.99   10.80
   4   4   1  110.69   10.60
   4   4   1  109.59   10.40
   5  -4   0   10.90    3.20
  -5  -4   0   11.00    2.80
   5  -4   0    9.00    1.80
  -5  -4   0    9.40    1.40
   5   4   0    6.60    2.00
  -5   4   0    6.20    1.80
   5   4   0   10.10    2.50
  -6  -4   1  196.28   21.10
  -6  -4   1  180.18   17.90
   6  -4  -1  164.68   17.90
   6  -4  -1  213.28   18.10
   6   4  -1  181.38   18.00
  -6   4   1  227.48   18.20
  -6   4   1  176.98   18.00
   6   4  -1  191.38   17.30
  -7  -4   2   14.60    2.20
   7  -4  -2   17.30    2.40
  -7  -4   2   12.00    3.20
   7  -4  -2    7.50    3.40
   7   4  -2   13.20    3.00
   7   4  -2   12.80    2.60
  -7   4   2   14.80    2.50
  -7   4   2   20.30    2.70
  -8  -4   3  103.49   10.20
   8  -4  -3  105.89   11.00
   8  -4  -3  113.29   10.40
  -8  -4   3  103.69    9.70
  -8  -4   3  110.39   12.20
  -8   4   3  124.39   10.60
  -8   4   3   96.89   10.30
   8   4  -3   98.19   10.50
   8   4  -3   98.29   10.70
   9  -4  -4  155.38   15.80
  -9  -4   4  153.88   15.40
  -9  -4   4  152.98   18.10
  -9  -4   4  165.98   14.30
  -9  -4   4  164.98   14.40
   9  -4  -4  153.38   15.40
  -9   4   4  189.08   15.60
   9   4  -4  143.59   15.70
  -9   4   4  161.38   15.40
   9   4  -4  161.68   15.70
  10  -4  -5   45.70    6.50
  10  -4  -5   45.20    5.10
 -10  -4   5   45.60    6.20
 -10  -4   5   43.80    5.00
 -10   4   5   52.89    5.30
  10   4  -5   41.20    5.50
 -10   4   5   40.70    5.00
  10   4  -5   34.50    5.90
  11  -4  -6   36.00    6.20
 -11  -4   6   42.20    4.70
 -11  -4   6   30.50    5.80
  11  -4  -6   38.10    4.70
  11   4  -6   34.50    5.60
 -11   4   6   50.29    5.10
 -11   4   6   38.40    4.70
  11   4  -6   34.40    5.30
 -12  -4   7  180.78   23.10
  12  -4  -7  228.48   20.20
 -12  -4   7  230.78   20.00
 -12   4   7  199.68   19.90
  12   4  -7  205.98   20.50
 -13  -4   8   45.80    5.40
 -13  -4   8   46.20    6.90
  13  -4  -8   50.29    7.10
 -13   4   8   45.10    5.40
  13   4  -8   38.10    6.70
 -14  -4   9   96.89    9.80
  14  -4  -9  106.19    9.90
 -14  -4   9   87.89   11.90
  14  -4  -9   88.99   10.40
 -14   4   9   88.09    9.60
  14   4  -9   76.19   10.30
  15  -4 -10   -5.80    4.30
 -15  -4  10   -6.40    4.30
  15  -4 -10    3.60    2.80
 -15  -4  10   -0.10    2.40
  15   4 -10   -1.20    4.60
 -15   4  10   -2.60    2.70
 -16  -4  11   30.40    5.30
 -16  -4  11   38.20    7.50
  16  -4 -11   46.70    7.50
 -16   4  11   37.20    5.40
  16   4 -11   29.30    6.60
 -17  -4  12    9.50    3.50
 -17  -4  12    7.20    5.30
  17  -4 -12    2.70    5.50
 -17   4  12    9.50    3.40
  17   4 -12    3.10    5.10
  18  -4 -13  100.59   11.20
 -18  -4  13   88.89    9.70
 -18  -4  13   76.59   12.10
  18   4 -13   74.39   10.90
 -18   4  13   92.69    9.90
  19  -4 -14   -0.20    5.80
 -19  -4  14   -0.10    3.30
 -19  -4  14    3.90    6.80
  19   4 -14   -7.10    6.10
 -19   4  14    5.70    3.90
  20  -4 -15   33.90    8.50
 -20  -4  15   27.40    8.00
  20   4 -15   18.50    7.40
 -20   4  15   23.50    5.30
  21  -4 -16    7.20    6.80
 -21  -4  16   -3.60    7.40
 -21   4  16   -0.20    3.60
  21   4 -16   -7.80    6.00
 -22  -4  17    8.70    7.70
  22  -4 -17   10.90    7.40
 -22   4  17   26.80    5.60
  22   4 -17   11.10    7.40
  23  -4 -18    6.20    8.40
 -23  -4  18   -6.60    7.40
 -23   4  18    0.30    4.60
  23   4 -18   -5.80    7.20
 -16  -5  21   -1.20    7.70
  16   5 -21   -1.20    6.80
 -16   5  21   10.00    4.20
 -15  -5  20   16.30    8.50
 -15   5  20   11.70    4.30
  15   5 -20    6.80    6.20
 -14  -5  19    0.70    6.70
 -14   5  19    3.20    3.60
  14   5 -19    3.90    5.50
 -13  -5  18   26.80    8.20
 -13   5  18   20.70    4.70
  13   5 -18   26.40    6.60
 -12  -5  17    0.20    5.90
 -12   5  17    5.80    3.40
  12   5 -17    5.90    5.50
 -11  -5  16   67.09   10.70
  11   5 -16   53.19    8.50
 -11   5  16   51.89    6.70
 -10  -5  15   34.30    7.70
  10   5 -15   23.40    5.60
 -10   5  15   24.10    4.30
  -9  -5  14   20.20    6.50
   9   5 -14   20.70    5.00
  -9   5  14   10.20    3.40
  -8  -5  13   11.20    5.90
  -8  -5  13   20.30    3.60
  -8   5  13   14.10    3.40
   8   5 -13   18.40    4.80
  -7  -5  12    7.10    3.30
  -7  -5  12   20.00    6.00
  -7  -5  12   13.60    3.30
  -7   5  12    6.40    2.60
   7   5 -12   13.80    4.10
  -6  -5  11    3.40    2.80
  -6  -5  11    5.40    5.00
  -6  -5  11    7.00    2.60
   6   5 -11    3.10    3.00
  -6   5  11    0.20    2.20
  -5  -5  10   20.30    6.00
  -5  -5  10   23.40    3.80
  -5  -5  10   15.10    3.20
   5   5 -10   19.10    4.10
  -5   5  10   12.20    3.00
  -4  -5   9   60.49    6.10
  -4  -5   9   61.49    8.80
  -4  -5   9   49.99    6.20
   4   5  -9   54.29    6.20
   4   5  -9   50.19    6.40
  -4   5   9   50.19    5.70
  -3  -5   8   99.59    9.10
  -3  -5   8   92.59    8.90
  -3  -5   8   96.59   11.80
  -3   5   8   77.99    8.40
   3   5  -8   78.89    9.20
   3   5  -8   84.69    8.80
   3   5  -8  101.99    9.30
  -3   5   8   81.59    8.50
  -2  -5   7   15.60    3.40
  -2  -5   7   11.50    4.80
  -2  -5   7   15.40    2.60
  -2   5   7   15.20    2.10
   2   5  -7   19.60    3.50
   2   5  -7   19.50    3.10
   2   5  -7   11.60    2.90
  -2   5   7   15.20    2.10
  -1  -5   6    7.80    4.00
  -1  -5   6    6.50    3.00
  -1  -5   6    5.10    1.80
   1   5  -6    3.50    2.30
  -1   5   6    2.00    1.20
   1   5  -6    0.40    2.10
   1   5  -6   14.80    2.90
  -1   5   6    0.20    1.10
   0  -5   5    7.80    2.90
   0  -5   5    1.00    3.70
   0  -5   5    4.90    1.50
   0   5   5    3.70    1.00
   0   5  -5    7.20    2.20
   0   5   5    3.80    0.90
   0   5  -5    6.30    2.70
   0   5   5    5.50    2.50
   0   5  -5    4.30    2.00
   1  -5   4    2.90    2.60
   1  -5   4    0.00    1.20
   1  -5   4    0.70    3.70
  -1   5  -4    0.80    2.30
   1   5   4    3.80    2.40
   1   5   4    0.30    0.50
  -1   5  -4    2.10    1.80
  -1   5  -4    1.50    1.70
  -2  -5  -3   23.60    4.30
   2  -5   3   24.60    4.20
   2  -5   3   17.70    5.00
   2  -5   3   23.80    2.70
   2   5   3   20.80    2.20
  -2   5  -3   24.90    3.10
   2   5   3   20.80    2.30
   2   5   3   23.80    3.70
  -2   5  -3   24.60    3.80
  -3  -5  -2    8.00    2.90
   3  -5   2    0.30    3.50
   3  -5   2    5.50    1.40
   3  -5   2    5.10    3.00
   3   5   2    7.30    2.70
   3   5   2    6.10    1.10
  -3   5  -2    3.80    2.50
   3   5   2    6.40    1.30
  -3   5  -2    6.40    1.80
   4  -5   1   38.20    4.20
  -4  -5  -1   44.30    6.00
   4  -5   1   45.20    5.60
  -4   5  -1   43.20    4.40
   4   5   1   34.80    5.10
   4   5   1   37.10    4.10
  -4   5  -1   37.80    5.00
   4   5   1   43.40    4.30
  -5  -5   0   46.80    6.40
   5  -5   0   52.99    6.10
  -5  -5   0   42.80    4.20
   5  -5   0   51.39    4.60
   5   5   0   43.10    4.80
  -5   5   0   40.30    4.70
   5   5   0   48.40    5.30
   5   5   0   37.20    4.50
  -6  -5   1    3.30    2.60
   6  -5  -1   -0.50    3.10
   6  -5  -1    2.10    1.30
  -6  -5   1    3.00    1.00
  -6   5   1   -0.30    0.60
  -6   5   1    2.10    1.50
   6   5  -1    0.80    1.90
   6   5  -1    0.00    0.90
   6   5  -1    1.10    2.30
  -7  -5   2    0.60    1.10
  -7  -5   2   -0.30    2.40
  -7  -5   2    2.00    1.70
   7  -5  -2    4.10    3.50
   7  -5  -2    2.10    1.30
  -7   5   2   -0.30    1.10
   7   5  -2    3.40    2.40
   7   5  -2    2.80    1.60
  -7   5   2    2.00    1.60
   8  -5  -3   40.90    6.80
  -8  -5   3   51.99    5.00
   8  -5  -3   49.20    5.00
  -8  -5   3   45.60    4.90
  -8  -5   3   46.70    6.80
  -8   5   3   37.20    5.00
   8   5  -3   51.99    5.70
   8   5  -3   44.30    5.70
   8   5  -3   45.10    5.30
  -8   5   3   53.39    5.30
  -9  -5   4    6.10    1.70
   9  -5  -4    3.30    3.90
  -9  -5   4    5.30    1.60
  -9  -5   4    5.80    3.30
  -9   5   4    3.20    2.00
   9   5  -4   -3.90    2.80
  -9   5   4    5.60    1.90
 -10  -5   5   15.20    2.00
  10  -5  -5   12.80    4.80
 -10  -5   5   16.80    4.40
 -10   5   5   16.00    2.70
  10   5  -5    2.80    3.60
 -11  -5   6   33.10    6.10
  11  -5  -6   36.60    6.40
 -11   5   6   32.70    4.10
  11   5  -6   28.20    5.30
  12  -5  -7   18.40    5.50
 -12  -5   7   25.90    5.30
 -12   5   7   21.70    3.60
  12   5  -7   21.10    5.30
  13  -5  -8   14.50    5.30
 -13  -5   8    9.20    4.70
  13   5  -8    7.60    4.70
 -13   5   8   10.60    2.80
  14  -5  -9   54.89    8.70
 -14  -5   9   58.69    8.50
 -14   5   9   56.89    6.40
  14   5  -9   48.80    7.80
  15  -5 -10   10.80    4.90
 -15  -5  10    6.80    4.80
  15   5 -10   -1.10    5.20
 -15   5  10    9.50    3.10
 -16  -5  11    9.80    5.20
  16  -5 -11   12.10    5.90
  16   5 -11    7.10    5.10
 -16   5  11    3.30    3.10
 -17  -5  12   15.70    6.10
  17  -5 -12    7.80    6.30
  17   5 -12    3.90    5.60
 -17   5  12   15.60    3.90
  18  -5 -13   11.50    6.60
 -18  -5  13   20.80    6.60
 -18   5  13   18.40    4.30
  18   5 -13   11.80    6.30
 -19  -5  14    4.00    7.30
  19  -5 -14   11.40    6.90
  19   5 -14    2.30    6.00
 -19   5  14   11.60    4.00
  20  -5 -15   13.20    7.10
 -20  -5  15   16.50    7.90
 -20   5  15    9.90    3.80
  20   5 -15   -1.50    6.20
  21  -5 -16   26.70    8.50
 -21  -5  16   27.20    9.10
  21   5 -16   39.20    9.20
 -21   5  16   35.00    6.00
 -22  -5  17  -11.20    7.20
  22  -5 -17    1.90    7.40
  22   5 -17   -4.80    6.70
 -22   5  17    2.60    4.30
  15   6 -20   10.80    7.10
 -15   6  20    4.40    4.10
 -14  -6  19    9.50    8.10
  14   6 -19    0.90    8.80
 -14   6  19    2.10    3.50
 -13  -6  18   20.30    8.30
  13   6 -18   10.50    5.80
 -13   6  18    8.40    3.70
 -12  -6  17   18.70    7.60
 -12   6  17    5.70    3.40
  12   6 -17    2.80    5.00
 -11  -6  16    1.80    6.30
 -11   6  16    5.20    3.10
  11   6 -16    6.30    4.70
 -10  -6  15   10.30    6.50
  10   6 -15    4.10    4.80
 -10   6  15    1.10    2.70
  -9  -6  14    9.50    6.30
   9   6 -14   10.40    4.80
  -9   6  14   11.60    2.90
  -8  -6  13    1.60    5.60
   8   6 -13   -2.00    3.90
  -8   6  13    3.20    2.20
  -7  -6  12   16.70    6.50
  -7   6  12   18.30    3.00
   7   6 -12   12.00    4.30
   7   6 -12   16.20    4.20
  -6  -6  11    2.50    5.30
  -6  -6  11    0.90    3.00
   6   6 -11   -3.30    2.80
  -6   6  11   -0.40    1.70
   6   6 -11   -3.70    3.10
  -5  -6  10   39.00    7.90
  -5  -6  10   40.80    5.40
  -5   6  10   30.70    3.90
   5   6 -10   34.60    5.30
   5   6 -10   39.30    5.50
  -4  -6   9   58.19    9.40
  -4  -6   9   55.89    6.60
   4   6  -9   60.49    6.60
   4   6  -9   49.00    6.50
  -4   6   9   49.60    5.20
  -3  -6   8   34.10    4.70
  -3  -6   8   26.40    6.70
  -3   6   8   16.70    2.20
   3   6  -8   25.10    4.00
   3   6  -8   28.10    4.50
  -2  -6   7  153.98   15.00
  -2  -6   7  163.48   18.90
   2   6  -7  151.68   14.60
   2   6  -7  149.79   15.00
  -1  -6   6   43.00    5.60
  -1  -6   6   29.40    6.80
   1   6  -6   26.50    5.10
   1   6  -6   27.60    4.20
   0  -6   5   50.49    9.10
   0  -6   5   58.59    7.20
   0   6  -5   54.39    6.10
   0   6  -5   58.49    6.80
   1  -6   4   36.00    7.60
  -1  -6  -4   45.60    6.90
   1  -6   4   46.70    6.20
   1   6   4   55.29    5.90
  -1   6  -4   30.70    4.70
  -1   6  -4   54.59    6.20
  -2  -6  -3    5.00    3.20
   2  -6   3    2.90    3.50
   2  -6   3    0.90    4.50
  -2   6  -3    1.50    1.80
  -2   6  -3    7.30    3.30
   2   6   3    6.00    3.30
   3  -6   2   -0.50    4.40
  -3  -6  -2    1.00    3.30
   3  -6   2    2.40    3.50
  -3   6  -2   -3.40    2.80
  -3   6  -2    1.40    1.70
   3   6   2   -0.20    2.90
   4  -6   1   -5.80    4.20
   4  -6   1   -1.90    3.70
  -4  -6  -1    3.70    3.60
  -4   6  -1    3.50    1.80
  -4   6  -1    5.80    3.20
   4   6   1    7.10    3.20
  -5  -6   0    8.40    3.50
   5  -6   0    0.10    3.90
   5   6   0    5.20    1.80
   5   6   0    1.90    3.10
   5   6   0    5.70    1.40
  -5   6   0    3.90    1.80
  -6  -6   1    3.30    2.70
   6  -6  -1    5.80    4.30
  -6  -6   1   13.00    4.30
  -6   6   1    8.90    2.00
   6   6  -1   16.10    3.70
   6   6  -1    7.20    2.40
   7  -6  -2   17.40    4.90
  -7  -6   2   15.80    4.40
  -7  -6   2   13.40    3.00
  -7   6   2   16.80    2.50
   7   6  -2   15.40    3.90
   7   6  -2   15.80    3.20
   8  -6  -3   -1.70    4.10
  -8  -6   3   -3.10    2.00
  -8  -6   3    1.40    3.70
   8   6  -3   -7.50    2.50
  -8   6   3   -3.10    1.70
   9  -6  -4   32.60    6.30
  -9  -6   4   37.10    6.50
   9   6  -4   46.80    5.70
  -9   6   4   30.30    3.80
   9   6  -4   21.70    4.80
  10  -6  -5   43.60    6.70
 -10  -6   5   39.60    7.00
 -10   6   5   34.10    4.40
  10   6  -5   38.50    5.80
  10   6  -5   42.50    5.90
 -11  -6   6   20.50    5.10
  11  -6  -6   10.30    5.40
  11   6  -6   16.20    4.10
 -11   6   6   11.00    2.50
 -12  -6   7   13.90    5.40
  12  -6  -7    9.80    5.50
  12   6  -7   13.40    4.80
 -12   6   7    5.70    2.30
 -13  -6   8   58.19    8.10
  13  -6  -8   32.00    7.50
  13   6  -8   41.20    6.90
 -13   6   8   44.10    5.20
  14  -6  -9   -3.90    5.10
 -14  -6   9    8.30    5.40
  14   6  -9    8.00    4.90
 -14   6   9    4.90    2.40
  15  -6 -10   26.20    7.30
 -15  -6  10   45.30    8.10
  15   6 -10   26.50    6.30
 -15   6  10   26.10    4.30
 -16  -6  11   15.20    6.80
  16  -6 -11    8.40    6.30
 -16   6  11   13.20    3.40
  16   6 -11   11.90    5.90
  17  -6 -12   17.90    7.10
 -17  -6  12   32.70    8.10
 -17   6  12   19.10    4.00
  17   6 -12   13.40    6.50
 -18  -6  13   32.80    8.60
  18  -6 -13   39.90    8.40
 -18   6  13   19.20    4.20
  18   6 -13   17.20    7.00
 -19  -6  14   23.60    7.80
  19  -6 -14   10.20    7.20
  19   6 -14   15.00    6.60
 -19   6  14   14.10    4.20
  20  -6 -15   15.70    7.80
 -20  -6  15    2.30    7.50
  20   6 -15    0.90    6.30
 -20   6  15    6.70    3.80
 -12  -7  17   37.40   10.20
  12   7 -17   42.60    8.00
 -11  -7  16   18.90    8.30
  11   7 -16   11.50    5.60
  11   7 -16    5.00    4.60
 -10  -7  15   19.00    7.90
  10   7 -15   10.50    5.40
  10   7 -15   11.40    4.80
  -9  -7  14    7.40    6.80
   9   7 -14    0.60    4.40
   9   7 -14    1.60    4.10
  -8  -7  13    0.80    5.90
   8   7 -13   11.20    4.40
   8   7 -13    6.00    4.30
  -7  -7  12    3.20    5.90
   7   7 -12   -0.50    3.50
   7   7 -12    2.80    3.90
  -6  -7  11    3.70    5.90
   6   7 -11    0.50    3.40
   6   7 -11   -3.80    3.30
  -5  -7  10    0.20    5.50
   5   7 -10    1.00    3.40
   5   7 -10    1.10    3.40
  -4  -7   9    3.40    5.50
  -4  -7   9    8.30    4.00
   4   7  -9   11.80    3.50
   4   7  -9    7.80    3.80
  -3  -7   8   -1.00    3.60
  -3  -7   8    3.30    5.60
   3   7  -8    6.30    3.60
   3   7  -8    1.70    2.80
  -2  -7   7    6.20    5.70
  -2  -7   7    8.10    4.20
   2   7  -7    7.90    2.90
   2   7  -7   12.40    4.10
  -1  -7   6   -3.30    5.70
  -1  -7   6   -1.40    3.80
   1   7  -6    4.30    2.40
   1   7  -6    5.00    3.50
   0  -7   5   32.10    7.80
   0  -7   5   35.90    5.80
   0  -7  -5   33.40    6.40
   0   7  -5   32.80    4.30
   0   7  -5   30.80    5.60
   1  -7   4   -5.00    4.80
   1  -7   4    4.30    3.80
  -1  -7  -4   -5.30    3.80
  -1   7  -4   -0.90    3.40
  -1   7  -4   -1.50    1.80
   1   7   4   -0.80    4.00
   2  -7   3  124.39   15.90
  -2  -7  -3  109.19   14.90
   2  -7   3  131.29   13.10
  -2   7  -3  131.89   12.50
  -2   7  -3  122.59   11.70
   2   7   3  118.39   12.50
   3  -7   2    7.50    5.60
  -3  -7  -2    7.60    4.60
   3  -7   2   16.20    4.80
   3   7   2   12.70    4.60
  -3   7  -2    8.50    1.90
  -3   7  -2   22.70    4.60
   4  -7   1  181.88   22.30
  -4  -7  -1  182.68   21.60
   4  -7   1  197.68   18.80
  -4  -7  -1  184.58   17.70
  -4   7  -1  188.18   17.50
   4   7   1  199.78   18.00
  -4   7  -1  181.68   17.80
  -5  -7   0   26.00    5.70
   5  -7   0   18.80    6.30
  -5  -7   0   17.60    4.20
   5  -7   0   33.90    6.20
   5   7   0   30.10    5.40
  -6  -7   1  169.18   16.90
  -6  -7   1  177.98   20.80
   6  -7  -1  191.98   18.30
   6   7  -1  186.58   17.20
  -7  -7   2   -0.40    3.90
   7  -7  -2   10.10    5.20
   7   7  -2    0.10    2.20
   7   7  -2    2.90    3.80
  -7   7   2   -2.10    1.70
  -8  -7   3  107.19   14.80
   8  -7  -3  109.69   13.10
   8   7  -3  121.09   12.10
  -8   7   3  114.89   11.20
   8   7  -3  130.79   11.80
   9  -7  -4   14.80    5.80
  -9  -7   4   20.40    5.70
  -9   7   4    8.40    2.20
   9   7  -4   21.10    4.70
 -10  -7   5  114.79   13.20
  10  -7  -5  103.69   11.70
  10   7  -5   95.99   10.50
 -10   7   5   88.49    9.30
 -11  -7   6   48.20    8.00
  11  -7  -6   49.10    8.00
 -11   7   6   33.70    4.30
  11   7  -6   31.00    5.80
  11   7  -6   45.50    6.50
 -12  -7   7   25.50    6.60
  12  -7  -7   31.50    7.20
 -12   7   7   17.40    3.00
  12   7  -7   20.20    5.10
  12   7  -7   19.40    5.10
 -13  -7   8   13.70    6.20
  13  -7  -8    6.90    5.70
  13   7  -8   11.10    4.40
  13   7  -8    3.40    4.80
 -13   7   8    4.80    2.20
 -14  -7   9   20.10    6.10
  14  -7  -9   17.50    6.70
  14   7  -9   10.40    5.30
 -14   7   9   12.30    2.80
 -15  -7  10    2.70    5.50
  15  -7 -10   -5.30    5.60
  15   7 -10   -1.10    4.90
 -15   7  10    0.30    2.30
 -16  -7  11   -1.90    5.50
  16  -7 -11   13.30    6.70
 -16   7  11   -2.10    2.40
  16   7 -11    1.30    5.80
 -17  -7  12    5.10    6.60
  17  -7 -12    1.10    6.50
  17   7 -12    1.90    6.00
 -17   7  12   -0.10    2.70
  18  -7 -13    2.50    6.80
  18   7 -13    1.10    6.10
   9   8 -14   -1.60    4.30
   9   8 -14   -2.80    4.90
  -8  -8  13   35.30    9.90
   8   8 -13   24.20    6.00
   8   8 -13   33.50    6.60
  -7  -8  12    9.70    7.90
   7   8 -12   -1.50    4.20
   7   8 -12    7.70    4.50
  -6  -8  11   64.99   11.90
   6   8 -11   59.09    8.50
   6   8 -11   74.99    8.60
  -5  -8  10    6.00    6.50
   5   8 -10    0.10    3.60
   5   8 -10   -6.30    3.60
  -4  -8   9   44.00    9.60
   4   8  -9   49.99    7.30
   4   8  -9   43.40    6.30
  -3  -8   8    0.40    6.10
   3   8  -8    7.00    4.20
  -2  -8   7   84.89   14.30
  -2  -8   7  112.29   11.70
   2   8  -7  110.79   11.40
  -1  -8   6    3.70    4.70
  -1  -8   6   -2.70    5.60
   1  -8  -6   -3.90    4.00
   1   8  -6    6.00    4.00
   0  -8   5   84.89   13.80
   0  -8  -5   82.99   12.30
   0  -8   5   94.89   10.60
   0   8  -5  101.79   10.40
   1  -8   4   16.70    5.20
  -1  -8  -4   11.30    4.90
  -1  -8  -4    9.70    3.60
   1  -8   4    8.40    5.90
  -1   8  -4   10.90    4.60
  -2  -8  -3   82.39   11.90
   2  -8   3   84.09   12.50
  -2  -8  -3   81.79    9.20
   2  -8   3   87.49   10.40
  -2   8  -3   95.59   10.10
   2   8   3   88.69   10.10
   3  -8   2    7.80    4.90
  -3  -8  -2    6.10    3.50
   3  -8   2    9.50    5.80
  -3  -8  -2    5.80    4.60
  -3   8  -2   -2.70    3.80
   3   8   2    8.10    4.60
  -4  -8  -1   25.80    4.70
   4  -8   1   18.50    6.70
   4  -8   1   24.20    6.10
  -4  -8  -1   24.00    6.50
   4   8   1   23.20    5.50
   5  -8   0   -1.20    4.50
  -5  -8   0   -6.30    4.60
   5  -8   0   -1.50    5.20
   5   8   0    3.20    4.20
   6  -8  -1   -5.30    4.90
  -6  -8   1    2.70    4.70
   6  -8  -1   -4.60    4.60
   6   8  -1    5.30    4.30
   7  -8  -2   -1.70    4.80
  -7  -8   2   -3.70    5.00
   7   8  -2   -1.80    4.00
   8  -8  -3   29.30    7.20
  -8  -8   3   44.40    8.20
   8   8  -3   38.50    6.80
   9  -8  -4    8.40    5.70
  -9  -8   4    5.60    5.60
   9   8  -4    1.40    4.70
 -10  -8   5   42.20    8.10
  10  -8  -5   34.50    7.70
  10   8  -5   38.10    6.60
  11  -8  -6    4.70    5.60
 -11  -8   6    6.30    5.90
  11   8  -6   -0.50    4.00
  12  -8  -7   59.69    9.60
 -12  -8   7   65.59   10.40
  12   8  -7   39.10    7.60
 -13  -8   8   -0.40    5.60
  13  -8  -8   11.70    6.40
  13   8  -8   -3.30    4.00
 -14  -8   9   61.69   10.10
  14  -8  -9   41.30    9.20
  14   8  -9   42.40    7.70
  14   8  -9   48.70    7.80
   3  -9  -8    4.10    4.40
  -2  -9   7    8.60    7.30
   2  -9  -7   15.30    4.70
   2   9  -7    9.60    5.50
   1  -9  -6    2.20    4.30
  -1  -9   6    5.50    6.70
   1   9  -6   -1.80    4.40
   0  -9  -5   18.30    5.10
   0  -9   5   15.60    7.40
   0   9  -5   14.60    5.30
  -1  -9  -4    2.10    4.00
   1  -9   4    3.40    5.50
   1  -9   4    0.30    6.10
  -1   9  -4    5.80    4.60
   2  -9   3   31.60    7.10
   2  -9   3   16.60    7.30
  -2   9  -3   32.40    6.40
   3  -9   2   -4.10    4.90
   3  -9   2    7.70    7.00
   3   9   2   -0.70    4.80
   4  -9   1   29.50    7.50
   4  -9   1   18.30    7.40
   4   9   1   42.30    7.20
   5  -9   0   -1.50    5.00
   5  -9   0   -2.50    5.30
   5   9   0    9.10    5.80
   6  -9  -1   32.20    8.30
   6  -9  -1   31.20    7.40
   6   9  -1   38.90    7.10
   7  -9  -2   -1.30    5.70
   7  -9  -2    1.70    5.60
   7   9  -2   -0.20    4.70
   8  -9  -3   28.90    7.60
   8  -9  -3   27.30    8.20
   8   9  -3   43.60    7.80
 -19   0  25   -6.90    7.60
 -19   0  25    5.00    5.50
  19   0 -25   -3.60    7.20
 -18   0  24  184.48   26.80
 -18   0  24  242.58   23.00
  18   0 -24  236.08   23.80
 -17   0  23   -6.10    6.80
 -17   0  23   -1.40    4.50
  17   0 -23    6.50    6.50
 -16   0  22  528.25   44.30
 -16   0  22  397.06   50.79
  16   0 -22  450.15   44.40
 -15   0  21    3.30    4.40
 -15   0  21   -6.10    6.00
  15   0 -21   -5.00    5.10
 -14   0  20  140.19   14.70
  14   0 -20  158.58   15.50
 -14   0  20  113.29   17.30
 -13   0  19    1.10    3.70
 -13   0  19   -1.10    5.50
  13   0 -19   -4.50    4.50
 -12   0  18  160.48   15.90
  12   0 -18  147.99   16.00
 -12   0  18  148.59   18.80
 -11   0  17    9.20    5.40
 -11   0  17   -1.20    3.10
  11   0 -17    5.70    3.90
 -10   0  16  602.44   68.19
  10   0 -16  600.24   59.19
 -10   0  16  697.53   59.39
  -9   0  15   -1.20    4.20
  -9   0  15    2.40    2.60
   9   0 -15    2.50    2.90
   8   0 -14  368.76   37.70
  -8   0  14  430.76   37.80
  -8   0  14  401.26   43.60
  -7   0  13   -1.10    2.00
   7   0 -13    2.90    2.40
  -7   0  13   -0.50    3.50
   6   0 -12   83.49    8.70
  -6   0  12   74.69   10.20
  -6   0  12   86.29    8.80
  -5   0  11   -0.90    2.80
  -5   0  11   -1.30    1.80
   5   0 -11    1.90    2.00
   4   0 -10    0.40    1.70
  -4   0  10    2.70    1.90
  -4   0  10    1.50    2.50
   3   0  -9   -0.10    1.20
  -3   0   9   -0.30    2.00
  -3   0   9   -0.60    1.40
  -3   0   9   -0.50    1.50
  -2   0   8   49.70    4.70
  -2   0   8   37.80    5.60
  -2   0   8   38.60    4.90
   2   0  -8   49.30    5.50
   2   0  -8   44.60    4.90
   1   0  -7    0.70    1.10
  -1   0   7    0.50    1.20
   1   0  -7    0.50    1.00
  -1   0   7    0.90    1.40
  -1   0   7    1.30    1.40
  -1   0   7    1.20    1.60
   0   0  -6  273.97   28.60
   0   0   6  299.67   27.40
   0   0  -6  308.17   27.40
   0   0  -6  305.87   32.70
   0   0   6  315.47   28.60
   0   0   6  313.77   32.80
   0   0  -6  336.67   28.70
  -1   0  -5    0.40    0.80
   1   0   5   -3.30    1.10
  -1   0  -5   -0.90    0.90
   1   0   5    0.40    1.20
  -1   0  -5   -0.40    1.10
   1   0   5   -1.60    1.00
   1   0   5    1.30    1.10
  -1   0  -5   -1.50    1.00
   2   0   4  280.17   23.90
  -2   0  -4  255.37   27.20
  -2   0  -4  285.77   22.90
  -2   0  -4  237.58   23.90
  -2   0  -4  280.27   23.90
  -2   0  -4  219.18   21.80
   3   0   3   -0.10    0.90
   3   0   3   -0.80    0.20
  -3   0  -3   -0.60    0.90
  -3   0  -3   -0.70    1.00
   3   0   3   -0.30    0.80
   3   0   3   -0.40    1.10
   3   0   3    2.20    1.30
  -3   0  -3   -1.80    0.70
   4   0   2 9323.37  744.03
  -4   0  -2 7967.60  778.72
   4   0   2 7410.76  778.72
  -4   0  -2 9684.83  744.03
   4   0   2 8140.79  778.62
  -4   0  -2 8630.14  778.62
   5   0   1   -1.80    1.30
   5   0   1   -0.10    1.00
   5   0   1   -1.00    0.90
  -5   0  -1   -1.10    1.00
  -5   0  -1   -0.90    1.10
  -5   0  -1   -0.40    1.00
   6   0   0  287.27   26.20
  -6   0   0  327.77   26.30
  -6   0   0  293.77   27.50
  -6   0   0  329.27   27.60
   6   0   0  251.17   27.50
   6   0   0  285.17   27.70
   7   0  -1   -2.00    1.10
   7   0  -1    1.00    1.20
  -7   0   1   -2.40    1.20
  -7   0   1   -3.10    1.20
  -7   0   1   -0.70    0.90
   7   0  -1    0.30    1.30
   8   0  -2 2296.77  225.18
  -8   0   2 2215.18  187.38
  -8   0   2 2060.69  196.18
   8   0  -2 2000.10  187.38
   9   0  -3   -0.90    1.90
  -9   0   3   -1.30    0.90
  -9   0   3    0.00    1.50
   9   0  -3   -0.50    1.90
   9   0  -3    0.40    1.40
  10   0  -4 1094.19  115.39
 -10   0   4 1340.67  115.29
  10   0  -4 1320.67  109.89
  11   0  -5   -1.60    1.70
 -11   0   5   -1.00    1.90
 -11   0   5   -2.20    1.70
  11   0  -5   -1.00    2.20
  12   0  -6  628.74   52.89
 -12   0   6  557.04   63.59
 -12   0   6  594.44   55.59
  12   0  -6  616.24   55.89
 -13   0   7    0.80    2.50
  13   0  -7   -2.20    2.90
 -13   0   7   -2.50    2.10
  13   0  -7   -7.40    1.80
  14   0  -8   49.00    6.60
 -14   0   8   45.30    5.80
 -14   0   8   48.50    6.60
  14   0  -8   47.50    5.50
 -15   0   9   -0.10    3.10
  15   0  -9   -8.40    2.30
 -15   0   9   -1.10    2.60
  15   0  -9   -6.90    3.30
  16   0 -10    8.20    4.40
 -16   0  10   13.40    3.60
 -16   0  10    8.70    4.10
  16   0 -10    6.50    2.90
  17   0 -11    0.70    4.40
 -17   0  11    0.30    4.00
  17   0 -11   -6.10    2.80
 -17   0  11   -2.90    3.00
 -18   0  12   -0.60    3.20
 -18   0  12   -7.30    4.00
  18   0 -12  -11.30    4.50
  18   0 -12   -2.40    2.90
  19   0 -13    0.00    5.00
 -19   0  13   -2.50    3.30
  19   0 -13    0.70    3.60
 -19   0  13   -3.10    4.40
  20   0 -14   25.70    7.50
 -20   0  14   58.59    6.70
  20   0 -14   35.20    6.00
 -20   0  14   46.20    8.20
 -21   0  15   -0.10    4.10
  21   0 -15   -4.00    6.00
  21   0 -15    0.10    4.10
 -21   0  15    1.00    5.20
  22   0 -16  124.49   15.70
 -22   0  16  152.18   14.50
 -22   0  16  112.89   16.40
 -23   0  17    0.20    5.90
 -23   0  17   -0.90    4.10
  23   0 -17   -3.50    6.80
 -24   0  18  174.58   18.30
  24   0 -18  167.98   19.90
  25   0 -19   -5.60    7.90
 -25   0  19    1.90    5.10
 -26   0  20  117.19   13.90
  26   0 -20  123.59   16.50
  19  -1 -25    7.20    6.90
 -19  -1  25   -5.20    8.00
 -19  -1  25   11.00    5.80
 -19   1  25   15.80    5.90
 -19   1  25    3.20    7.90
  19   1 -25   13.20    8.10
 -18  -1  24   42.20   10.90
  18  -1 -24   42.50    8.90
 -18  -1  24   51.69    8.10
 -18   1  24   34.60   10.10
 -18   1  24   50.79    8.00
  18   1 -24   31.10    9.10
  17  -1 -23   47.30    9.30
 -17  -1  23   73.69    8.80
 -17  -1  23   43.30   11.10
  17   1 -23   50.69    9.90
 -17   1  23   47.60   11.10
 -17   1  23   69.49    8.60
 -16  -1  22   45.40    7.40
 -16  -1  22   28.30    9.50
  16  -1 -22   46.50    8.00
 -16   1  22   46.80    7.40
  16   1 -22   42.80    8.60
 -16   1  22   30.80    9.20
 -15  -1  21   17.70    5.00
  15  -1 -21   20.90    5.80
 -15  -1  21    7.20    7.20
  15   1 -21   10.50    5.10
 -15   1  21   10.70    6.90
 -15   1  21   11.60    4.50
 -14  -1  20    1.40    3.70
  14  -1 -20    6.80    4.80
 -14  -1  20    1.50    6.20
 -14   1  20    2.50    3.80
  14   1 -20    3.50    5.20
 -14   1  20   -2.90    5.40
  13  -1 -19   83.89   11.20
 -13  -1  19   92.89   13.80
 -13  -1  19  113.59   11.50
  13   1 -19   98.39   11.80
 -13   1  19  106.69   11.10
 -13   1  19   96.29   13.40
 -12  -1  18   26.40    7.40
 -12  -1  18   27.80    5.30
  12  -1 -18   28.50    5.60
 -12   1  18   27.50    5.10
 -12   1  18   27.70    7.00
  12   1 -18   21.30    5.80
 -11  -1  17   86.99   11.80
  11  -1 -17   75.69    9.70
 -11  -1  17   97.19    9.70
 -11   1  17   85.29   11.50
 -11   1  17   79.19    9.40
  11   1 -17   70.29    9.40
  10  -1 -16  172.18   18.00
 -10  -1  16  192.68   18.20
 -10  -1  16  168.58   21.20
 -10   1  16  200.78   18.20
  10   1 -16  179.38   18.40
 -10   1  16  169.28   21.00
  -9  -1  15  129.19   15.00
   9  -1 -15  113.69   12.50
  -9  -1  15  128.49   12.80
   9   1 -15  114.89   12.80
  -9   1  15  112.99   14.70
  -9   1  15  126.59   12.60
   8  -1 -14  427.06   38.20
  -8  -1  14  415.76   38.30
  -8  -1  14  426.36   44.20
  -8   1  14  363.96   43.80
  -8   1  14  429.06   38.30
   8   1 -14  367.56   38.20
   7  -1 -13  211.38   21.60
  -7  -1  13  235.58   25.20
  -7  -1  13  234.78   21.80
   7   1 -13  216.58   21.80
  -7   1  13  214.18   25.00
  -7   1  13  237.28   21.80
  -6  -1  12  743.13   64.29
   6  -1 -12  629.34   63.99
  -6  -1  12  733.33   61.09
  -6  -1  12  725.93   73.99
  -6   1  12  612.84   73.59
  -6   1  12  684.73   64.19
   6   1 -12  724.03   64.29
  -5  -1  11   12.10    2.70
  -5  -1  11   11.00    3.50
  -5  -1  11   11.80    2.30
   5  -1 -11    9.70    2.60
   5   1 -11   15.40    3.00
  -5   1  11   15.10    3.60
  -5   1  11   11.00    2.70
   4  -1 -10 1820.42  153.98
  -4  -1  10 1704.53  176.88
  -4  -1  10 1762.32  146.99
  -4  -1  10 1596.54  154.18
  -4   1  10 1595.04  153.98
  -4   1  10 1694.13  176.78
   4   1 -10 1572.24  153.98
  -3  -1   9  534.55   46.10
  -3  -1   9  538.15   48.50
  -3  -1   9  542.55   55.69
   3  -1  -9  465.25   48.20
  -3   1   9  519.55   48.40
  -3   1   9  543.15   55.49
   3   1  -9  513.45   48.40
  -2  -1   8  491.55   45.90
  -2  -1   8  445.06   55.19
  -2  -1   8  498.05   48.20
   2  -1  -8  571.84   55.09
   2  -1  -8  510.55   48.00
  -2   1   8  602.74   48.10
  -2   1   8  518.85   48.20
  -2   1   8  530.85   55.09
   2   1  -8  507.25   48.10
   1  -1  -7  120.69   12.60
  -1  -1   7  122.29   11.30
  -1  -1   7  126.19   13.00
   1  -1  -7  110.19   11.10
  -1  -1   7  120.09   10.70
  -1   1   7  116.79   12.70
  -1   1   7  116.19   11.20
   1   1  -7   97.39   11.20
   1   1  -7   94.59   11.20
  -1   1   7  131.09   11.20
   0  -1  -6 2197.28  217.58
   0  -1  -6 2076.19  189.68
   0  -1   6 2016.00  181.28
   0  -1   6 1988.50  217.88
   0   1   6 2042.60  217.58
   0   1   6 1883.31  189.78
   0   1  -6 2134.49  189.78
   0   1  -6 1998.20  189.78
   0   1  -6 2173.58  217.78
   0   1   6 2214.78  189.68
  -1  -1  -5  194.18   18.20
  -1  -1  -5  229.98   22.60
   1  -1   5  203.68   19.90
   1  -1   5  213.78   22.90
  -1  -1  -5  214.98   19.00
   1  -1   5  225.68   19.20
   1  -1   5  198.38   20.00
  -1  -1  -5  191.78   19.80
  -1  -1  -5  198.48   19.90
  -1   1  -5  207.18   20.00
   1   1   5  204.18   20.00
   1   1   5  226.18   19.10
  -1   1  -5  208.78   19.90
   1   1   5  224.08   19.90
  -1   1  -5  227.58   22.90
   1   1   5  208.68   22.60
  -1   1  -5  247.58   19.20
   2  -1   4   14.80    2.40
  -2  -1  -4   19.90    2.20
   2  -1   4   16.20    2.20
  -2  -1  -4   16.30    2.30
  -2  -1  -4   18.00    2.10
   2  -1   4   13.30    2.70
  -2  -1  -4   16.60    1.70
   2  -1   4   14.20    2.30
  -2  -1  -4   16.40    2.20
   2   1   4   18.50    2.30
  -2   1  -4   17.10    2.40
   2   1   4   23.40    2.10
   2   1   4   15.00    2.20
  -2   1  -4   16.90    1.90
   2   1   4   15.70    2.40
  -2   1  -4   20.50    2.30
  -2   1  -4   19.20    2.40
   3  -1   3  337.87   39.40
   3  -1   3  390.66   31.70
  -3  -1  -3  404.16   34.40
   3  -1   3  327.77   32.90
  -3  -1  -3  334.77   34.20
  -3  -1  -3  387.86   32.80
   3  -1   3  369.36   34.40
   3  -1   3  407.96   34.30
  -3   1  -3  430.96   34.50
  -3   1  -3  409.36   32.90
   3   1   3  349.37   31.60
  -3   1  -3  350.56   31.70
  -3   1  -3  376.06   34.40
   3   1   3  331.57   32.70
  -4  -1  -2  172.28   14.70
   4  -1   2  132.99   15.40
   4  -1   2  167.68   14.20
   4  -1   2  167.78   14.90
  -4  -1  -2  174.58   15.50
   4  -1   2  158.98   15.40
  -4  -1  -2  160.98   15.30
   4   1   2  157.38   15.50
  -4   1  -2  174.38   15.50
  -4   1  -2  135.29   15.40
   4   1   2  174.58   14.70
   4   1   2  164.88   15.40
  -4   1  -2  186.28   14.90
   5  -1   1  429.16   47.10
  -5  -1  -1  505.45   47.10
   5  -1   1  513.55   47.20
  -5  -1  -1  532.45   44.90
   5  -1   1  484.95   45.10
  -5   1  -1  485.95   47.10
   5   1   1  434.96   47.10
   5   1   1  557.54   53.69
   5   1   1  526.65   47.10
  -5   1  -1  520.15   47.20
   5   1   1  579.34   45.00
  -5   1  -1  554.74   45.10
  -6  -1   0   34.70    3.30
  -6  -1   0   39.90    3.90
   6  -1   0   30.70    3.80
   6  -1   0   30.70    3.70
  -6  -1   0   25.30    3.50
   6   1   0   33.80    3.80
  -6   1   0   35.10    3.70
  -6   1   0   32.00    3.60
   6   1   0   34.30    3.90
   6   1   0   29.00    3.80
   6   1   0   31.30    3.30
   7  -1  -1   90.09    8.80
  -7  -1   1   88.49    8.40
  -7  -1   1   84.59   10.10
   7  -1  -1   85.49    9.20
  -7  -1   1   92.49    9.00
  -7   1   1  102.19    9.20
   7   1  -1  102.39    8.50
  -7   1   1   96.19    8.80
   7   1  -1   91.49    9.10
  -7   1   1   79.79    9.10
   7   1  -1  103.49   10.30
  -8  -1   2  379.06   42.50
   8  -1  -2  421.16   35.70
  -8  -1   2  384.06   37.20
  -8  -1   2  401.36   35.30
   8   1  -2  378.06   37.30
   8   1  -2  349.96   37.40
   8   1  -2  433.56   42.70
  -8   1   2  429.96   37.30
  -8   1   2  449.36   37.40
   8   1  -2  394.36   35.30
  -9  -1   3  518.25   43.30
  -9  -1   3  483.95   52.29
  -9  -1   3  524.25   45.80
   9  -1  -3  470.55   43.80
   9  -1  -3  479.35   45.90
  -9   1   3  469.55   45.70
   9   1  -3  475.35   46.00
   9   1  -3  511.95   52.39
   9   1  -3  500.25   43.40
  10  -1  -4  377.96   36.90
 -10  -1   4  397.96   36.70
 -10  -1   4  407.76   42.00
  10  -1  -4  383.76   35.10
  10   1  -4  361.26   37.00
 -10   1   4  406.36   36.80
  10   1  -4  410.66   34.70
 -11  -1   5  125.19   14.10
 -11  -1   5  132.49   12.40
  11  -1  -5  123.89   12.70
  11  -1  -5  132.49   12.00
 -11   1   5  120.29   12.40
  11   1  -5  122.79   11.40
  11   1  -5  124.29   12.90
  12  -1  -6  456.55   39.60
 -12  -1   6  462.85   41.40
 -12  -1   6  457.35   47.40
  12  -1  -6  424.36   41.50
  12   1  -6  446.76   39.00
  12   1  -6  386.86   41.60
 -12   1   6  456.55   41.40
 -13  -1   7   31.60    4.20
  13  -1  -7   32.00    4.60
 -13  -1   7   35.50    5.30
  13  -1  -7   24.00    4.70
  13   1  -7   23.90    3.30
  13   1  -7   24.50    4.60
 -13   1   7   31.80    4.40
 -14  -1   8  464.55   39.20
  14  -1  -8  408.66   39.40
 -14  -1   8  406.16   44.80
  14  -1  -8  427.66   37.40
  14   1  -8  381.86   39.50
  14   1  -8  413.06   36.80
 -14   1   8  407.56   39.10
 -15  -1   9    7.90    3.10
  15  -1  -9    7.70    4.00
  15  -1  -9    9.10    3.30
 -15  -1   9   12.50    4.00
  15   1  -9    7.60    2.30
  15   1  -9    6.20    4.30
 -15   1   9   15.80    3.40
 -16  -1  10  503.95   59.49
  16  -1 -10  574.94   49.80
 -16  -1  10  636.44   52.19
  16  -1 -10  553.74   52.39
  16   1 -10  542.65   49.10
  16   1 -10  484.55   52.39
 -16   1  10  594.54   52.09
  17  -1 -11  124.69   11.30
  17  -1 -11   80.29   11.40
 -17  -1  11  123.89   11.50
 -17  -1  11   97.79   13.10
  17   1 -11  101.09   10.20
  17   1 -11  104.99   12.20
 -17   1  11  116.19   11.50
  18  -1 -12   94.69   10.90
 -18  -1  12  101.19   11.10
 -18  -1  12  115.89   13.60
  18  -1 -12   93.19   11.90
  18   1 -12   98.49   12.20
 -18   1  12  109.69   11.30
  18   1 -12  104.69   10.00
  19  -1 -13   15.50    6.20
  19  -1 -13   14.50    5.30
 -19  -1  13   22.70    4.50
 -19   1  13   31.90    5.20
  19   1 -13   25.20    6.90
  19   1 -13   19.80    3.80
 -20  -1  14   74.39    9.40
  20  -1 -14   89.99    9.70
  20  -1 -14   73.89   10.40
 -20   1  14   88.99    9.60
  20   1 -14   65.29   11.20
  21  -1 -15    6.70    5.20
 -21  -1  15    0.30    5.10
 -21  -1  15    4.60    4.10
  21  -1 -15   -5.40    5.60
 -21   1  15    5.50    4.10
  21   1 -15   -1.20    6.50
  22  -1 -16   58.79    8.20
 -22  -1  16   31.50    8.60
 -22  -1  16   48.70    7.60
  22  -1 -16   54.19    9.40
 -22   1  16   45.40    7.40
  22   1 -16   52.99    9.90
  23  -1 -17   12.00    7.30
 -23  -1  17   15.90    7.30
 -23  -1  17   26.20    5.80
 -23   1  17   18.00    5.40
  23   1 -17    8.50    7.60
 -24  -1  18    6.10    5.00
 -24  -1  18    9.70    7.10
  24  -1 -18   30.70    8.80
  24   1 -18   27.60    9.30
 -24   1  18   11.00    5.20
 -25  -1  19   27.60    8.40
  25  -1 -19   18.20    8.40
 -25  -1  19   30.30    6.80
  25   1 -19   10.90    9.00
 -25   1  19   28.60    6.70
  26  -1 -20    7.20    7.90
 -26  -1  20    7.00    5.50
 -26  -1  20    7.60    8.60
  26   1 -20    0.20    9.00
 -26   1  20    0.10    5.00
 -19  -2  25   33.10   10.50
 -19  -2  25   28.50    7.10
 -19   2  25   34.90    7.00
  19   2 -25   26.70    9.10
 -18  -2  24    0.10    8.30
 -18  -2  24   22.70    6.10
 -18   2  24   22.10    5.80
  18   2 -24   21.00    8.10
 -17  -2  23   14.40    8.60
 -17  -2  23   29.30    6.40
 -17   2  23   30.00    6.30
  17   2 -23   11.60    7.60
 -16  -2  22   10.20    4.90
 -16  -2  22   -1.20    7.20
  16  -2 -22   15.50    6.20
 -16   2  22    8.70    4.60
  16   2 -22    2.70    6.10
 -16   2  22    4.20    7.00
 -15  -2  21   20.70    5.10
  15  -2 -21   10.50    5.10
 -15  -2  21    6.80    7.10
 -15   2  21   14.60    4.60
  15   2 -21   13.00    6.20
 -15   2  21   -6.90    5.70
 -14  -2  20   81.79   12.50
  14  -2 -20   79.19    9.60
 -14  -2  20   88.49    9.70
  14   2 -20   75.19   10.40
 -14   2  20   64.19   11.60
 -14   2  20   71.79    9.10
 -13  -2  19   20.20    4.70
  13  -2 -19   17.30    5.10
 -13  -2  19   13.00    6.90
 -13   2  19   10.10    6.00
  13   2 -19   11.10    5.40
 -13   2  19   13.70    4.20
 -12  -2  18   51.99   10.40
  12  -2 -18   56.69    7.80
 -12  -2  18   79.29    8.30
 -12   2  18   64.19   10.50
  12   2 -18   60.29    9.00
 -12   2  18   65.49    7.80
 -11  -2  17   32.20    7.50
  11  -2 -17   25.00    5.30
 -11  -2  17   45.30    6.00
 -11   2  17   33.80    7.10
  11   2 -17   27.00    5.60
 -11   2  17   36.50    5.50
 -10  -2  16   23.30    4.60
 -10  -2  16   24.10    6.20
  10  -2 -16   24.80    4.50
 -10   2  16   23.20    4.60
 -10   2  16   15.20    5.60
  10   2 -16   16.30    5.00
  -9  -2  15   95.99   13.30
  -9  -2  15  111.59   11.30
   9  -2 -15  100.19   11.20
  -9   2  15  120.29   11.20
  -9   2  15   93.69   13.00
   9   2 -15  109.39   11.70
  -8  -2  14   27.00    3.40
  -8  -2  14   21.00    4.00
  -8  -2  14   19.20    5.10
   8  -2 -14   12.60    3.50
  -8   2  14   16.00    3.70
  -8   2  14   16.90    4.80
   8   2 -14   19.50    4.60
  -7  -2  13  462.45   43.30
   7  -2 -13  431.36   43.00
  -7  -2  13  528.05   41.00
  -7  -2  13  457.15   49.90
  -7   2  13  452.95   49.60
  -7   2  13  486.65   43.20
   7   2 -13  400.46   43.30
  -6  -2  12   14.50    4.10
  -6  -2  12   17.60    2.90
   6  -2 -12   13.30    3.00
  -6  -2  12   15.30    3.20
  -6   2  12   10.10    2.90
   6   2 -12   12.00    3.40
  -6   2  12    9.40    4.00
  -5  -2  11  574.34   65.89
  -5  -2  11  690.33   57.39
   5  -2 -11  560.64   56.99
  -5  -2  11  622.84   54.49
  -5   2  11  620.24   65.59
  -5   2  11  622.14   57.19
  -5   2  11  733.03   57.29
   5   2 -11  518.45   57.29
  -4  -2  10   61.29    6.50
   4  -2 -10   58.39    6.20
  -4  -2  10   52.79    7.70
  -4  -2  10   55.49    6.00
  -4   2  10   63.19    7.20
   4   2 -10   46.10    6.40
  -4   2  10   51.59    6.40
  -4   2  10   77.89    6.50
  -3  -2   9  856.31   73.39
   3  -2  -9  725.23   72.99
  -3  -2   9  851.51   69.99
  -3  -2   9  791.42   84.39
  -3   2   9  873.61   73.19
  -3   2   9  782.92   73.19
   3   2  -9  684.93   73.19
   2  -2  -8   79.19    8.60
  -2  -2   8   75.39    7.20
  -2  -2   8   73.69    8.90
   2  -2  -8   71.69    7.30
  -2  -2   8   73.99    7.60
   2   2  -8   63.99    7.50
  -2   2   8   67.09    7.40
  -2   2   8   81.09    7.50
   2   2  -8   66.39    7.60
  -1  -2   7  437.16   42.80
   1  -2  -7  365.06   36.80
   1  -2  -7  440.96   42.40
  -1  -2   7  372.46   35.40
  -1  -2   7  420.56   37.10
   1  -2  -7  383.86   34.10
   1   2  -7  435.06   37.20
   1   2  -7  356.46   37.00
  -1   2   7  376.06   36.90
  -1   2   7  407.46   36.90
   0  -2  -6   92.69    8.50
   0  -2   6   72.69    7.60
   0  -2  -6   69.29    7.30
   0  -2   6   65.39    8.90
   0  -2   6   74.49    7.40
   0  -2  -6   69.89    6.70
   0   2  -6   70.29    7.60
   0   2   6   73.29    7.50
   0   2   6   89.79    7.50
   0   2  -6   69.69    7.60
  -1  -2  -5  374.06   34.20
   1  -2   5  420.26   37.10
   1  -2   5  416.26   42.80
  -1  -2  -5  386.16   36.80
   1  -2   5  397.36   35.50
  -1   2  -5  374.56   34.30
   1   2   5  420.66   37.00
   1   2   5  437.66   36.90
  -1   2  -5  355.06   37.00
  -1   2  -5  417.66   37.10
  -2  -2  -4  605.04   49.70
   2  -2   4  572.14   53.69
   2  -2   4  545.75   51.39
   2  -2   4  558.24   61.79
  -2  -2  -4  581.04   53.49
   2   2   4  546.95   49.70
   2   2   4  596.34   53.59
  -2   2  -4  634.54   53.79
  -2   2  -4  568.44   53.69
   2   2   4  611.84   53.59
  -2   2  -4  580.94   49.80
   3  -2   3   46.60    4.80
   3  -2   3   46.70    4.40
   3  -2   3   48.30    4.90
  -3  -2  -3   46.40    4.50
  -3  -2  -3   50.69    4.50
   3   2   3   46.40    4.70
   3   2   3   42.00    4.30
  -3   2  -3   40.70    4.30
  -3   2  -3   41.80    4.80
  -3   2  -3   48.00    4.80
   3   2   3   36.50    4.70
   4  -2   2  157.18   14.40
  -4  -2  -2  140.69   14.20
   4  -2   2  167.48   13.40
   4  -2   2  144.09   14.00
  -4  -2  -2  151.98   13.60
  -4  -2  -2  145.19   16.10
   4   2   2  146.39   13.30
  -4   2  -2  132.89   13.30
   4   2   2  168.78   14.40
  -4   2  -2  170.08   14.50
   4   2   2  152.78   14.40
  -4   2  -2  142.49   14.30
   5  -2   1   57.49    6.30
  -5  -2  -1   60.89    6.10
  -5  -2  -1   52.09    6.80
  -5  -2  -1   66.79    5.80
   5  -2   1   61.19    6.30
   5   2   1   70.99    6.30
  -5   2  -1   66.19    6.30
   5   2   1   57.59    6.30
  -5   2  -1   69.09    6.40
   6  -2   0  175.18   15.70
  -6  -2   0  165.98   15.90
   6  -2   0  164.88   16.10
  -6  -2   0  163.28   18.10
  -6  -2   0  177.78   15.10
   6   2   0  174.68   16.00
   6   2   0  175.88   18.10
  -6   2   0  171.98   16.00
   6   2   0  145.89   16.00
  -7  -2   1   54.39    6.10
   7  -2  -1   47.30    5.60
  -7  -2   1   51.39    5.40
   7  -2  -1   52.09    5.70
  -7  -2   1   49.30    4.90
   7   2  -1   53.89    5.60
  -7   2   1   52.49    5.60
  -7   2   1   61.89    5.70
   7   2  -1   55.49    6.10
  -8  -2   2   10.60    2.30
   8  -2  -2   13.10    2.40
   8  -2  -2   13.80    2.90
  -8  -2   2   13.30    2.20
  -8  -2   2   13.00    1.50
   8   2  -2    9.70    2.70
   8   2  -2   12.80    2.40
  -8   2   2   11.60    2.40
   8   2  -2   12.40    2.30
  -8   2   2   12.70    2.30
   9  -2  -3  129.09   13.80
  -9  -2   3  144.09   16.20
  -9  -2   3  137.69   13.00
  -9  -2   3  157.38   14.20
   9  -2  -3  148.29   14.40
   9   2  -3  169.58   16.40
  -9   2   3  178.58   14.40
  -9   2   3  138.89   14.20
   9   2  -3  154.18   14.40
   9   2  -3  126.89   14.40
 -10  -2   4  159.88   15.10
 -10  -2   4  148.09   17.30
  10  -2  -4  145.89   14.70
  10   2  -4  136.89   15.40
 -10   2   4  157.28   15.20
 -10   2   4  192.18   15.30
  11  -2  -5  282.57   27.20
  11  -2  -5  270.17   26.20
 -11  -2   5  311.47   27.10
 -11  -2   5  288.77   31.10
  11   2  -5  254.27   27.30
 -11   2   5  312.57   27.20
  12  -2  -6   12.50    3.50
 -12  -2   6   11.60    2.70
  12  -2  -6    8.50    3.00
 -12  -2   6   13.50    3.40
  12   2  -6    6.80    3.40
 -12   2   6   10.90    2.80
  13  -2  -7  401.46   36.60
  13  -2  -7  366.86   38.10
 -13  -2   7  453.95   38.10
 -13  -2   7  391.26   43.70
 -13   2   7  443.26   38.10
  13   2  -7  370.16   38.40
  14  -2  -8  174.08   17.70
 -14  -2   8  203.38   18.20
  14  -2  -8  178.68   18.40
 -14  -2   8  198.48   21.00
 -14   2   8  183.48   18.10
  14   2  -8  169.38   18.70
 -15  -2   9  184.78   17.90
 -15  -2   9  163.28   20.60
 -15   2   9  200.38   18.10
 -16  -2  10  145.69   13.40
  16  -2 -10  125.09   13.40
  16  -2 -10  120.49   13.70
 -16  -2  10  125.29   15.40
 -16   2  10  129.99   13.20
  16   2 -10  121.49   14.20
 -17  -2  11  151.18   19.00
 -17  -2  11  172.38   16.50
 -17   2  11  163.58   16.40
  18  -2 -12    8.30    4.80
 -18  -2  12    5.10    5.10
  18  -2 -12    0.10    5.00
 -18  -2  12   12.80    4.00
 -18   2  12   13.30    4.20
  18   2 -12    7.60    5.70
 -19  -2  13  118.89   12.60
 -19  -2  13  119.09   15.00
 -19   2  13  113.89   12.60
 -20  -2  14   24.10    6.70
  20  -2 -14   19.50    6.50
  20  -2 -14   19.10    6.20
 -20  -2  14   32.00    5.40
  20   2 -14   17.70    7.00
 -20   2  14   21.50    5.00
  21  -2 -15   -3.30    5.30
  21  -2 -15    4.10    5.60
 -21  -2  15    7.50    4.40
 -21  -2  15    1.60    5.60
  21   2 -15  -10.60    5.90
 -21   2  15    8.10    4.10
  22  -2 -16   13.70    6.70
 -22  -2  16   28.10    7.70
 -22  -2  16   28.30    5.90
  22  -2 -16   23.70    7.30
 -22   2  16   26.90    6.00
  22   2 -16   31.70    8.60
 -23  -2  17   26.60    8.20
  23  -2 -17   28.90    7.40
  23  -2 -17   25.40    7.50
 -23  -2  17   34.40    6.80
  23   2 -17   31.20    9.00
 -23   2  17   27.60    6.00
 -24  -2  18   14.90    7.50
  24  -2 -18   16.70    7.70
  24  -2 -18   10.20    7.10
 -24  -2  18    9.00    5.10
  24   2 -18    9.80    8.10
 -24   2  18   11.00    5.10
 -25  -2  19   -1.80    4.80
 -25  -2  19    8.90    7.80
 -25   2  19    5.70    4.80
  25   2 -19   18.70    9.50
 -18  -3  24    2.50    5.00
 -18  -3  24   -6.00    8.30
 -18   3  24    4.40    5.20
  18   3 -24    4.10    7.90
 -17  -3  23  113.69   10.60
 -17  -3  23   40.10   12.60
 -17   3  23   71.79    9.40
  17   3 -23   68.99   11.80
 -16  -3  22    2.00    7.80
 -16  -3  22    3.10    4.40
 -16   3  22    4.00    4.20
  16   3 -22    7.90    6.70
 -15  -3  21  107.79   14.50
 -15  -3  21   87.49   11.10
  15   3 -21   74.59   12.30
 -15   3  21  101.89   10.90
 -14  -3  20   12.80    7.20
 -14  -3  20   13.00    4.60
 -14   3  20    7.30    4.50
  14   3 -20    4.20    5.50
 -13  -3  19  148.79   14.70
 -13  -3  19  145.89   18.00
 -13   3  19  141.89   14.40
  13   3 -19  110.19   15.00
 -12  -3  18    9.20    6.10
  12  -3 -18    2.40    3.60
 -12  -3  18    4.90    3.80
  12   3 -18    6.30    4.90
 -12   3  18   12.10    3.70
  11  -3 -17  126.29   14.30
 -11  -3  17  152.68   18.00
 -11  -3  17  162.48   14.90
  11   3 -17  117.49   15.00
 -11   3  17  155.38   14.70
  10  -3 -16   13.90    3.80
 -10  -3  16   14.70    3.10
 -10  -3  16   12.70    5.60
 -10  -3  16   16.90    3.90
 -10   3  16   11.70    3.50
  10   3 -16    9.60    4.40
   9  -3 -15  107.69   11.80
  -9  -3  15  116.59   14.70
  -9  -3  15  134.59   12.40
  -9  -3  15  136.19   11.30
   9   3 -15  105.99   12.50
  -9   3  15   97.59   11.80
  -8  -3  14    9.20    3.10
  -8  -3  14   11.00    2.70
   8  -3 -14    9.10    2.90
  -8  -3  14    4.10    4.30
   8   3 -14   11.20    3.70
  -8   3  14    9.20    3.10
  -7  -3  13   19.90    3.80
  -7  -3  13   24.00    3.50
  -7  -3  13   20.90    5.30
   7  -3 -13   19.70    3.60
  -7   3  13   21.50    3.80
   7   3 -13   20.20    4.30
  -6  -3  12   -0.20    2.10
   6  -3 -12   -1.40    1.80
  -6  -3  12   -0.20    2.10
  -6  -3  12    0.70    3.50
   6   3 -12   -3.00    2.40
  -6   3  12   -1.80    2.10
  -6   3  12    0.70    1.90
   5  -3 -11   40.70    4.50
  -5  -3  11   39.50    4.60
  -5  -3  11   25.70    6.20
  -5  -3  11   40.10    4.90
  -5   3  11   39.10    4.80
   5   3 -11   38.50    5.10
  -5   3  11   43.10    4.80
  -4  -3  10   57.69    6.30
  -4  -3  10   63.29    8.00
   4  -3 -10   49.30    5.70
  -4  -3  10   47.00    5.80
  -4   3  10   65.99    6.10
  -4   3  10   52.99    6.00
   4   3 -10   50.09    6.20
  -3  -3   9   -2.40    1.60
  -3  -3   9   -0.10    1.60
   3  -3  -9    0.10    1.20
  -3  -3   9    2.30    3.10
  -3   3   9   -0.10    1.50
  -3   3   9    2.60    1.70
   3   3  -9    0.30    1.90
  -2  -3   8   69.49    7.00
  -2  -3   8   70.59    7.20
   2  -3  -8   63.19    6.90
  -2  -3   8   66.09    8.90
  -2   3   8   74.89    7.20
   2   3  -8   68.89    7.30
   2   3  -8   64.99    7.30
  -2   3   8   75.69    7.10
  -1  -3   7  200.18   17.40
  -1  -3   7  156.48   16.60
   1  -3  -7  164.08   16.90
  -1  -3   7  165.28   20.30
   1   3  -7  204.68   17.50
  -1   3   7  176.28   17.10
  -1   3   7  198.48   17.10
   1   3  -7  187.18   17.40
   0  -3  -6  141.69   13.40
   0  -3   6  139.29   13.70
   0  -3   6  145.39   16.40
   0  -3   6  138.79   13.40
   0   3  -6  140.49   12.80
   0   3  -6  124.39   13.70
   0   3   6  159.28   13.60
   0   3  -6  154.08   13.90
   0   3   6  140.59   13.60
   1  -3   5  461.25   48.50
  -1  -3  -5  412.36   41.50
   1  -3   5  423.06   40.20
   1  -3   5  516.05   41.90
  -1   3  -5  451.35   41.90
   1   3   5  480.25   41.60
  -1   3  -5  406.86   38.90
   1   3   5  480.15   41.70
   1   3   5  441.36   38.90
  -1   3  -5  445.96   41.80
   2  -3   4  337.17   30.90
   2  -3   4  295.47   35.80
  -2  -3  -4  324.37   30.50
   2  -3   4  313.97   29.80
  -2   3  -4  335.97   28.80
   2   3   4  340.67   28.70
  -2   3  -4  371.96   31.00
   2   3   4  321.17   30.70
  -2   3  -4  316.77   30.80
   2   3   4  350.96   30.70
   3  -3   3  398.76   35.70
   3  -3   3  445.66   37.10
  -3  -3  -3  361.86   36.70
   3  -3   3  401.56   43.00
  -3   3  -3  377.36   34.50
   3   3   3  402.86   34.50
  -3   3  -3  364.26   36.90
   3   3   3  418.36   36.90
  -3   3  -3  447.96   37.10
   3   3   3  384.26   36.80
  -4  -3  -2   13.70    1.90
  -4  -3  -2   14.60    2.60
   4  -3   2   14.40    3.10
   4  -3   2   14.40    2.40
  -4   3  -2   14.80    2.50
   4   3   2   16.60    2.50
  -4   3  -2   16.30    2.60
   4   3   2   16.90    2.50
  -4   3  -2   15.60    2.60
   4   3   2   17.80    2.30
   5  -3   1  590.04   53.89
  -5  -3  -1  644.44   53.39
   5  -3   1  642.34   55.99
  -5  -3  -1  595.24   64.09
  -5  -3  -1  549.65   55.69
   5   3   1  562.54   52.09
  -5   3  -1  713.33   56.09
  -5   3  -1  590.04   55.89
   5   3   1  628.94   55.89
   5   3   1  560.94   55.89
  -6  -3   0    2.00    1.10
   6  -3   0   -1.00    2.10
   6  -3   0   -0.50    1.50
  -6  -3   0   -0.70    1.40
  -6  -3   0    0.00    1.00
   6   3   0    3.60    1.80
   6   3   0   -1.60    1.50
  -6   3   0   -2.10    1.50
  -7  -3   1  514.85   46.60
  -7  -3   1  498.35   48.90
   7  -3  -1  526.65   49.00
  -7  -3   1  501.15   56.19
   7   3  -1  559.64   56.29
  -7   3   1  501.45   49.00
  -7   3   1  613.94   49.20
   7   3  -1  537.35   49.10
   8  -3  -2   11.10    2.50
  -8  -3   2    8.90    2.20
  -8  -3   2   16.80    1.80
   8  -3  -2   16.10    3.10
  -8  -3   2   16.30    2.80
   8   3  -2   12.40    2.90
  -8   3   2   14.60    2.60
  -8   3   2   12.30    2.60
   8   3  -2   16.60    2.80
   9  -3  -3  319.57   31.60
   9  -3  -3  316.37   30.80
  -9  -3   3  348.07   36.30
  -9  -3   3  339.27   31.60
  -9  -3   3  353.56   29.70
  -9   3   3  347.17   31.60
   9   3  -3  307.37   31.80
   9   3  -3  368.76   31.80
  10  -3  -4    3.20    3.10
  10  -3  -4    3.80    2.10
 -10  -3   4    3.60    2.00
 -10  -3   4    5.30    2.30
  10   3  -4   -1.00    2.60
  10   3  -4    1.30    2.90
 -10   3   4    0.90    2.30
 -10   3   4    2.20    1.90
 -11  -3   5  252.77   22.70
 -11  -3   5  257.27   26.20
  11  -3  -5  223.08   22.30
 -11   3   5  294.37   23.00
  11   3  -5  189.78   22.90
 -11   3   5  219.98   22.60
  12  -3  -6   20.70    4.40
 -12  -3   6   24.10    3.60
 -12  -3   6   19.90    4.20
 -12   3   6   16.60    3.30
  12   3  -6   17.20    4.50
  13  -3  -7   32.10    4.60
 -13  -3   7   41.80    6.20
 -13  -3   7   40.20    4.70
  13  -3  -7   26.30    5.50
 -13   3   7   41.70    4.80
  13   3  -7   25.80    5.80
  14  -3  -8   23.90    4.70
 -14  -3   8   30.90    5.50
  14  -3  -8   24.40    5.30
 -14  -3   8   27.80    4.40
 -14   3   8   29.00    4.30
  14   3  -8   25.10    5.20
 -15  -3   9   29.60    5.90
  15  -3  -9   29.50    4.90
 -15  -3   9   26.60    4.40
  15  -3  -9   28.30    5.70
 -15   3   9   25.10    4.40
  15   3  -9   26.90    5.60
 -16  -3  10   40.00    7.10
  16  -3 -10   31.70    6.10
  16  -3 -10   33.80    5.50
 -16  -3  10   36.50    5.20
  16   3 -10   25.60    6.20
 -16   3  10   26.80    4.90
  17  -3 -11   20.00    6.20
  17  -3 -11   20.40    5.40
 -17  -3  11   16.40    3.90
 -17  -3  11   11.80    5.40
 -17   3  11   12.40    4.00
  17   3 -11   13.20    5.40
  18  -3 -12   50.19    8.50
 -18  -3  12   53.19    9.10
  18  -3 -12   48.40    7.40
 -18  -3  12   53.19    6.60
  18   3 -12   40.10    8.10
 -18   3  12   51.49    6.60
 -19  -3  13   40.60    8.80
  19  -3 -13   60.39    9.00
 -19  -3  13   54.19    6.80
  19  -3 -13   49.70    8.10
 -19   3  13   54.29    6.70
  19   3 -13   38.20    8.50
  20  -3 -14    7.20    5.60
  20  -3 -14   -1.60    4.70
 -20  -3  14   -5.80    5.40
 -20  -3  14   11.50    4.10
 -20   3  14    9.20    4.30
  20   3 -14    0.20    6.10
 -21  -3  15   38.90    8.70
 -21  -3  15   53.49    6.70
  21  -3 -15   38.50    8.20
 -21   3  15   48.50    7.00
  21   3 -15   13.90    8.40
  22  -3 -16    3.30    7.30
 -22  -3  16   -2.40    7.10
 -22  -3  16   14.10    4.80
  22   3 -16   17.50    7.90
 -22   3  16   13.20    5.10
 -23  -3  17   38.50    9.30
  23  -3 -17   31.00    8.50
 -23  -3  17   52.29    7.30
 -23   3  17   49.90    7.40
  23   3 -17   16.50    8.90
 -24  -3  18    3.00    4.40
 -24  -3  18    5.10    7.40
  24  -3 -18    2.20    7.90
  24   3 -18   -8.60    7.90
 -24   3  18    2.00    4.50
 -25  -3  19   10.90    8.60
  25  -3 -19    9.60    7.80
 -25  -3  19   38.00    6.60
 -25   3  19   23.00    5.90
  25   3 -19    5.00    9.00
 -17  -4  23    0.70    9.30
  17   4 -23    1.00    6.90
 -17   4  23    1.90    4.50
 -16  -4  22   87.09   15.80
 -16   4  22  113.49   11.90
  16   4 -22   94.69   13.20
 -15  -4  21   -5.40    6.80
 -15  -4  21   -0.40    4.60
  15   4 -21   -4.30    5.70
 -15   4  21    5.70    4.40
 -14  -4  20   95.69   15.00
 -14  -4  20  118.79   12.00
 -14   4  20  105.39   11.70
  14   4 -20   89.49   13.20
 -13  -4  19    2.40    6.10
 -13  -4  19    4.90    4.20
 -13   4  19    2.20    3.40
  13   4 -19    4.80    5.30
 -12  -4  18  149.99   15.20
 -12  -4  18  155.18   18.90
 -12   4  18  149.79   14.90
  12   4 -18  128.39   15.80
 -11  -4  17   38.00    8.40
 -11  -4  17   43.90    6.10
 -11   4  17   42.30    5.80
  11   4 -17   20.00    6.10
 -10  -4  16  199.28   17.70
 -10  -4  16  177.78   22.50
 -10  -4  16  213.68   19.30
 -10   4  16  191.18   18.90
  10   4 -16  168.98   19.30
  -9  -4  15   61.79    6.40
  -9  -4  15   68.69    7.30
  -9  -4  15   56.89    9.80
  -9   4  15   53.79    6.90
   9   4 -15   46.00    7.70
  -8  -4  14  108.59   16.10
  -8  -4  14  137.89   12.40
  -8  -4  14  145.59   13.50
   8   4 -14  123.69   13.70
  -8   4  14  125.29   13.00
  -7  -4  13   38.60    5.10
  -7  -4  13   50.59    5.40
  -7  -4  13   39.80    7.20
   7  -4 -13   38.20    5.00
  -7   4  13   37.00    5.00
   7   4 -13   30.70    5.60
  -6  -4  12   30.40    4.50
  -6  -4  12   37.90    4.60
   6  -4 -12   28.40    4.00
  -6  -4  12   36.10    7.00
  -6   4  12   37.90    4.50
   6   4 -12   27.30    5.00
  -6   4  12   32.70    4.40
   5  -4 -11  189.48   19.70
  -5  -4  11  214.98   24.00
  -5  -4  11  235.48   20.20
  -5  -4  11  210.18   19.20
   5   4 -11  167.58   20.20
  -5   4  11  217.18   19.90
  -5   4  11  229.18   19.90
  -4  -4  10    2.20    2.40
  -4  -4  10    2.60    1.90
  -4  -4  10    2.60    3.80
   4  -4 -10    2.70    1.50
  -4   4  10    0.60    1.90
   4   4 -10   -0.50    2.30
  -4   4  10    1.60    1.70
  -3  -4   9  156.48   14.50
  -3  -4   9  140.29   17.30
   3  -4  -9  133.39   13.90
  -3  -4   9  146.69   14.00
   3   4  -9  164.68   14.60
   3   4  -9  134.39   14.50
  -3   4   9  152.38   14.10
  -3   4   9  155.28   14.20
  -2  -4   8   86.49    8.80
  -2  -4   8   88.69   11.20
   2  -4  -8   82.19    8.40
  -2  -4   8   92.19    8.90
  -2   4   8   94.99    8.60
  -2   4   8   85.29    8.60
   2   4  -8   98.39    9.10
   2   4  -8   70.89    8.90
   2   4  -8   89.49    8.50
  -1  -4   7  217.78   19.00
  -1  -4   7  203.98   18.50
   1  -4  -7  179.88   18.50
  -1  -4   7  199.38   22.70
   1   4  -7  166.78   18.90
   1   4  -7  205.48   17.90
  -1   4   7  196.38   18.70
   1   4  -7  245.98   19.20
   0  -4   6  101.19    9.60
   0  -4  -6   93.69    9.00
   0  -4   6   85.19   11.80
   0  -4   6  102.09    9.60
   0   4  -6  114.49    9.80
   0   4  -6   88.59    9.70
   0   4  -6   98.39    9.20
   0   4   6   88.09    9.20
  -1  -4  -5  233.78   23.60
   1  -4   5  255.77   28.40
   1  -4   5  229.88   23.30
   1  -4   5  284.77   24.10
  -1   4  -5  280.47   24.10
  -1   4  -5  233.08   24.00
   1   4   5  271.27   23.80
  -1   4  -5  253.07   22.60
   1   4   5  266.27   22.60
   2  -4   4  251.07   22.60
  -2  -4  -4  229.78   22.20
   2  -4   4  226.28   26.70
   2  -4   4  221.38   22.10
   2   4   4  230.48   22.40
  -2   4  -4  275.97   22.80
  -2   4  -4  251.87   21.40
   2   4   4  231.18   21.30
  -2   4  -4  251.07   22.70
  -3  -4  -3  169.68   18.70
   3  -4   3  176.78   19.50
   3  -4   3  173.68   16.10
   3  -4   3  186.18   16.20
  -3  -4  -3  154.18   15.80
   3   4   3  167.68   16.10
  -3   4  -3  199.08   16.40
  -3   4  -3  153.48   16.20
  -3   4  -3  176.98   15.50
   3   4   3  167.98   15.40
  -4  -4  -2  610.04   66.39
   4  -4   2  692.43   57.79
  -4  -4  -2  572.64   57.49
   4  -4   2  634.94   55.89
   4   4   2  614.54   57.69
  -4   4  -2  721.13   57.89
  -4   4  -2  635.54   54.09
  -4   4  -2  546.55   57.69
   4   4   2  634.54   53.99
   5  -4   1  171.08   16.70
  -5  -4  -1  171.38   16.50
   5  -4   1  177.88   16.80
  -5  -4  -1  169.78   19.40
   5   4   1  159.08   15.90
   5   4   1  169.28   16.70
  -5   4  -1  192.88   16.80
  -5   4  -1  206.48   16.90
  -6  -4   0  199.28   21.60
   6  -4   0  179.38   18.60
  -6  -4   0  192.88   18.40
   6  -4   0  219.68   18.70
   6   4   0  197.78   18.60
   6   4   0  193.78   17.70
  -6   4   0  195.28   18.60
   6   4   0  196.98   18.70
  -7  -4   1   58.69    6.20
   7  -4  -1   64.89    6.50
   7  -4  -1   59.19    7.20
  -7  -4   1   58.29    7.60
   7   4  -1   57.99    6.50
  -7   4   1   65.69    6.60
  -7   4   1   74.59    6.70
   8  -4  -2  722.03   65.49
  -8  -4   2  724.23   67.49
  -8  -4   2  748.33   77.79
   8  -4  -2  760.72   67.59
  -8  -4   2  809.42   64.39
  -8   4   2  717.13   67.59
   8   4  -2  720.83   67.69
   8   4  -2  661.63   67.69
   9  -4  -3  279.87   26.20
  -9  -4   3  272.57   30.50
  -9  -4   3  283.37   24.90
  -9  -4   3  277.07   26.30
   9  -4  -3  275.77   26.40
   9   4  -3  263.17   26.70
  -9   4   3  325.57   26.60
  -9   4   3  282.57   26.40
   9   4  -3  274.77   26.50
 -10  -4   4  221.88   25.90
 -10  -4   4  234.58   20.90
  10  -4  -4  259.37   22.60
 -10  -4   4  240.08   20.90
  10  -4  -4  232.68   22.40
 -10  -4   4  231.28   22.30
  10   4  -4  220.18   22.80
  10   4  -4  231.68   22.60
 -10   4   4  222.68   22.40
 -10   4   4  291.07   22.70
 -11  -4   5   86.59    8.50
  11  -4  -5   64.49    9.10
  11  -4  -5   76.39    8.50
 -11  -4   5   86.69   10.20
  11   4  -5   90.59    9.00
 -11   4   5   75.49    8.50
  11   4  -5   75.39    9.10
 -11   4   5   99.09    8.80
 -12  -4   6  197.08   18.20
  12  -4  -6  188.68   18.30
 -12  -4   6  188.68   21.30
  12  -4  -6  210.98   18.80
 -12   4   6  185.48   18.20
  12   4  -6  172.48   18.70
  13  -4  -7  168.58   17.10
  13  -4  -7  192.48   17.00
 -13  -4   7  167.08   16.70
 -13  -4   7  177.28   19.60
 -13   4   7  172.68   16.70
  13   4  -7  150.88   17.20
  14  -4  -8    5.10    4.60
 -14  -4   8    3.20    2.70
 -14  -4   8    3.00    3.70
  14   4  -8    3.20    4.00
 -14   4   8    3.70    2.50
 -15  -4   9   24.70    5.70
  15  -4  -9   23.60    5.80
 -15  -4   9   27.50    4.40
 -15   4   9   24.10    4.30
  15   4  -9   17.00    5.70
 -16  -4  10   26.50    4.40
 -16  -4  10   35.30    6.40
  16  -4 -10   20.20    6.20
 -16   4  10   21.80    4.50
  16   4 -10   15.90    5.70
 -17  -4  11   88.39   11.40
 -17  -4  11   83.29    9.20
 -17   4  11   74.79    8.90
 -18  -4  12   21.80    7.10
  18  -4 -12   19.10    6.50
 -18  -4  12   26.10    4.50
  18   4 -12   16.00    6.80
 -18   4  12   17.00    4.20
 -19  -4  13   21.80    6.80
 -19  -4  13   19.40    4.30
  19  -4 -13    5.00    6.10
  19   4 -13   -5.20    6.40
 -19   4  13   16.40    4.50
 -20  -4  14    6.20    7.20
  20  -4 -14    9.60    6.50
  20   4 -14    4.90    6.10
 -20   4  14    7.70    4.30
  21  -4 -15   -0.90    7.30
 -21  -4  15    2.70    6.70
  21   4 -15    3.10    6.70
 -21   4  15   16.40    4.40
  22  -4 -16   40.50    8.80
 -22  -4  16   21.80    8.40
 -22   4  16   25.10    5.40
  22   4 -16   30.50    8.60
  23  -4 -17    2.10    8.20
 -23  -4  17  -12.30    6.40
 -23   4  17    0.40    4.00
  23   4 -17   -0.20    7.40
  24  -4 -18   17.90    9.20
  24   4 -18    4.30    7.90
 -24   4  18   18.00    5.10
 -16  -5  22   28.80    9.70
 -16   5  22   17.90    4.70
  16   5 -22   12.90    7.90
 -15  -5  21   -6.60    7.50
 -15   5  21    4.90    4.00
  15   5 -21    0.30    5.90
 -14  -5  20   -6.80    7.00
 -14   5  20    4.20    3.70
  14   5 -20   -1.90    5.60
 -13  -5  19    1.80    6.90
 -13   5  19    1.10    3.50
  13   5 -19   -3.60    5.00
 -12  -5  18   58.99   11.20
  12   5 -18   63.89    9.50
 -12   5  18   55.39    7.20
 -11  -5  17   -1.60    5.90
 -11   5  17    1.20    3.10
  11   5 -17    2.70    4.70
 -10  -5  16  138.79   17.20
 -10   5  16  132.69   13.20
  10   5 -16  118.89   14.00
  -9  -5  15   17.20    6.70
   9   5 -15   11.30    5.00
  -9   5  15   15.10    3.50
  -8  -5  14  278.57   23.70
  -8  -5  14  266.77   29.90
   8   5 -14  220.88   25.00
  -8   5  14  263.47   24.60
  -7  -5  13    9.90    5.70
  -7  -5  13   11.50    3.40
   7   5 -13    7.40    4.10
  -7   5  13   11.30    3.00
  -6  -5  12   55.79    9.80
  -6  -5  12   64.09    7.30
  -6  -5  12   61.19    6.90
  -6   5  12   64.09    6.70
   6   5 -12   52.19    7.50
  -5  -5  11    6.70    3.10
  -5  -5  11    6.30    2.30
  -5  -5  11    4.10    5.00
   5   5 -11    1.80    3.20
  -5   5  11    0.70    2.20
  -4  -5  10  845.92   98.09
  -4  -5  10  930.31   81.09
  -4  -5  10  993.20   84.69
   4   5 -10  898.31   84.69
  -4   5  10  872.71   84.19
   4   5 -10  958.40   78.99
  -3  -5   9   67.79    7.40
  -3  -5   9   78.59    7.40
  -3  -5   9   68.19   10.10
   3   5  -9   66.89    7.70
  -3   5   9   62.69    6.90
   3   5  -9   65.99    7.30
  -2  -5   8  608.14   54.69
  -2  -5   8  544.05   52.59
  -2  -5   8  540.85   63.69
   2   5  -8  586.34   51.19
   2   5  -8  696.13   54.89
   2   5  -8  574.44   54.69
  -2   5   8  594.04   54.29
  -2   5   8  571.44   54.29
  -1  -5   7   23.10    6.10
  -1  -5   7   28.00    4.40
  -1  -5   7   32.10    3.90
  -1   5   7   27.80    3.20
   1   5  -7   32.60    4.20
   1   5  -7   32.50    4.50
  -1   5   7   23.90    3.30
   1   5  -7   34.90    4.30
   0  -5   6  570.34   50.39
   0  -5   6  556.04   48.80
   0  -5   6  543.55   58.99
   0   5  -6  551.34   47.40
   0   5   6  526.45   50.09
   0   5   6  508.15   49.99
   0   5  -6  510.85   50.49
   0   5  -6  614.14   50.59
   1  -5   5    5.60    1.80
   1  -5   5   10.00    3.10
   1  -5   5    5.10    4.10
   1   5   5    3.60    1.20
  -1   5  -5    8.00    2.40
   1   5   5    6.50    2.70
  -1   5  -5    4.40    2.20
   1   5   5    4.20    1.40
  -1   5  -5    5.00    2.60
   2  -5   4  152.78   14.30
   2  -5   4  147.99   17.40
   2  -5   4  149.88   14.00
  -2   5  -4  169.78   14.20
   2   5   4  138.79   13.70
   2   5   4  149.59   13.60
  -2   5  -4  157.48   14.10
   2   5   4  122.79   13.60
  -2   5  -4  162.48   13.80
   3  -5   3   35.00    4.00
  -3  -5  -3   36.20    5.30
   3  -5   3   38.40    5.40
   3  -5   3   35.50    6.20
  -3   5  -3   40.00    4.30
  -3   5  -3   30.30    4.20
   3   5   3   35.80    4.50
   3   5   3   36.90    3.80
   3   5   3   31.50    3.60
  -3   5  -3   40.20    5.00
  -4  -5  -2   84.19   10.50
   4  -5   2   93.99    8.70
  -4  -5  -2   82.09    8.30
   4  -5   2   84.09   11.20
   4  -5   2  104.59    9.80
   4   5   2   93.69    8.70
  -4   5  -2  101.39    9.10
  -4   5  -2  110.79    9.00
   4   5   2   94.29    8.90
  -4   5  -2   82.09    8.80
   4   5   2   80.59    8.50
  -5  -5  -1   -1.00    2.40
  -5  -5  -1    1.70    0.80
   5  -5   1    0.10    1.40
   5  -5   1    5.70    3.30
  -5   5  -1    1.90    1.70
   5   5   1    3.60    2.50
   5   5   1    2.30    1.30
   5   5   1    3.30    1.80
  -5   5  -1    1.70    2.00
  -6  -5   0   -2.10    2.40
   6  -5   0   -0.40    1.30
  -6  -5   0    0.30    0.90
   6  -5   0   -1.60    3.20
   6   5   0    0.70    1.90
  -6   5   0    0.70    1.70
   6   5   0    1.60    2.40
   6   5   0    1.10    0.90
  -6   5   0    0.80    1.60
  -7  -5   1   26.20    4.50
  -7  -5   1   21.40    2.70
   7  -5  -1   23.90    5.00
   7  -5  -1   22.60    3.00
  -7   5   1   22.70    3.10
   7   5  -1   21.50    3.60
  -7   5   1   24.60    3.30
   7   5  -1   27.60    4.10
   8  -5  -2   62.59    7.90
   8  -5  -2   71.09    6.60
  -8  -5   2   57.59    6.30
  -8  -5   2   64.29    8.30
   8   5  -2   65.39    6.90
  -8   5   2   73.99    6.80
   8   5  -2   57.99    6.60
  -8   5   2   57.19    6.50
  -9  -5   3    6.90    1.90
   9  -5  -3   11.10    4.30
  -9  -5   3    7.80    2.00
  -9  -5   3   11.40    3.50
   9   5  -3    2.40    3.10
  -9   5   3    7.90    2.10
  -9   5   3   14.00    2.80
 -10  -5   4  187.38   19.50
  10  -5  -4  172.28   17.00
 -10  -5   4  181.38   15.30
 -10   5   4  147.39   16.10
  10   5  -4  167.88   16.80
  11  -5  -5    4.80    4.50
 -11  -5   5   12.40    4.10
  11   5  -5   -0.90    3.70
 -11   5   5    8.90    2.40
 -12  -5   6  253.47   25.40
  12  -5  -6  196.68   21.80
  12   5  -6  223.78   22.10
 -12   5   6  220.88   21.30
 -13  -5   7   21.30    4.80
  13  -5  -7   20.40    5.70
 -13   5   7   12.90    3.00
  13   5  -7    8.50    4.20
 -14  -5   8   95.09   10.70
  14  -5  -8   68.99   10.00
 -14   5   8   65.39    7.90
  14   5  -8   74.49    9.00
  15  -5  -9   26.70    6.90
 -15  -5   9   41.30    7.40
  15   5  -9   25.10    6.40
 -15   5   9   36.20    5.00
  16  -5 -10  346.77   35.20
 -16  -5  10  428.66   41.80
 -16   5  10  362.76   35.30
  16   5 -10  363.46   36.30
 -17  -5  11    1.80    5.50
  17  -5 -11    2.80    5.90
 -17   5  11    4.90    2.90
  17   5 -11   -3.80    5.40
 -18  -5  12  142.69   17.10
  18  -5 -12  151.68   15.40
  18   5 -12  128.99   15.10
 -18   5  12  122.89   13.60
 -19  -5  13   12.00    6.50
  19  -5 -13    8.20    7.00
  19   5 -13   -2.20    5.70
 -19   5  13    2.00    3.70
  20  -5 -14  107.59   12.50
 -20  -5  14  116.29   14.60
 -20   5  14   85.59   10.00
  20   5 -14   67.69   12.10
  21  -5 -15   -9.50    7.80
 -21  -5  15   -1.00    7.00
 -21   5  15    9.60    4.30
  21   5 -15    1.70    6.50
 -22  -5  16   10.40    8.90
  22  -5 -16   16.40    8.30
  22   5 -16   18.20    8.30
 -22   5  16   16.60    5.00
 -14  -6  20   79.49   14.40
 -14   6  20   82.89    9.30
  14   6 -20   73.59   11.40
 -13  -6  19    4.90    7.40
  13   6 -19   15.30    6.40
 -13   6  19    5.70    3.80
 -12  -6  18  173.08   22.60
  12   6 -18  170.28   18.70
 -12   6  18  182.08   17.60
 -11  -6  17   20.10    7.80
 -11   6  17   11.00    3.50
  11   6 -17   13.70    5.80
 -10  -6  16  133.39   17.10
  10   6 -16  115.19   13.40
 -10   6  16  112.89   12.00
  -9  -6  15    4.70    6.20
   9   6 -15    8.10    4.80
  -9   6  15    2.90    2.80
  -8  -6  14   64.39   11.80
   8   6 -14   70.19    9.20
  -8   6  14   77.49    7.90
  -7  -6  13   31.10    8.10
   7   6 -13   27.80    5.70
  -7   6  13   33.00    4.30
   7   6 -13   39.00    5.70
  -6  -6  12   -2.80    3.40
  -6  -6  12    4.70    5.50
   6   6 -12    0.00    3.30
   6   6 -12    4.00    3.40
  -6   6  12    1.40    2.00
  -5  -6  11   -5.40    3.00
  -5  -6  11    2.50    5.50
   5   6 -11   -0.30    3.20
   5   6 -11    2.60    3.00
  -5   6  11   -1.60    1.70
  -4  -6  10   20.80    6.60
  -4  -6  10   22.70    4.60
   4   6 -10   23.10    4.40
   4   6 -10   29.30    4.70
  -4   6  10   21.40    3.00
  -3  -6   9   57.29    6.10
  -3  -6   9   44.40    8.60
  -3   6   9   38.10    4.50
   3   6  -9   54.59    6.10
   3   6  -9   44.10    5.90
  -2  -6   8  128.79   12.40
  -2  -6   8  129.19   15.80
   2   6  -8  124.89   12.30
   2   6  -8  134.49   12.10
  -2   6   8  112.09   11.30
  -1  -6   7  123.99   12.10
  -1  -6   7  134.59   15.70
   1   6  -7  114.99   11.80
   1   6  -7  111.79   11.90
   0  -6   6  232.58   29.40
   0  -6   6  269.77   24.10
   0   6  -6  285.37   23.50
   0   6  -6  247.68   24.40
   1  -6   5   14.50    5.50
   1  -6   5   15.40    4.30
  -1   6  -5    9.60    3.60
   1   6   5   18.00    3.90
  -1   6  -5    6.60    2.60
  -2  -6  -4  289.87   31.80
   2  -6   4  278.87   27.00
   2  -6   4  280.97   32.70
  -2   6  -4  309.77   26.20
   2   6   4  301.57   26.10
  -2   6  -4  283.57   27.10
   3  -6   3   23.60    6.50
   3  -6   3   28.90    5.40
  -3  -6  -3   30.50    5.60
  -3   6  -3   27.50    3.70
   3   6   3   32.10    4.90
  -3   6  -3   23.00    4.80
   4  -6   2  382.76   35.20
  -4  -6  -2  402.86   41.70
   4  -6   2  339.87   42.20
  -4   6  -2  429.06   34.10
  -4   6  -2  371.36   35.50
   4   6   2  415.06   35.10
   4   6   2  335.67   35.10
   4   6   2  412.96   34.00
  -5  -6  -1    4.80    3.90
   5  -6   1   11.20    4.40
   5   6   1    7.50    3.50
  -5   6  -1    6.20    2.30
   5   6   1   12.10    2.10
   6  -6   0  289.37   26.20
  -6  -6   0  279.47   30.40
  -6   6   0  253.17   25.70
   6   6   0  284.67   25.80
   6   6   0  287.37   25.00
  -7  -6   1    0.40    2.30
   7  -6  -1    0.80    4.30
  -7  -6   1    0.00    3.70
   7   6  -1    0.70    2.20
  -7   6   1   -1.90    1.80
[truncated: 692,934 more chars]
