# Supplementary material for: Diaquatetra­kis(μ-3-meth­oxy­benzoato-κ2 O 1:O 1′)dicopper(II)
Source: IUCrdata. 2020 Apr 7;5(Pt 4):x200448. doi: 10.1107/S2414314620004484 (PMC9462214; doi:10.1107/S2414314620004484)
Supplement: Supplementary file 2 [file x-05-x200448-Isup3.hkl]

data_I                                                                          
_shelx_title ' shelxt_a.res in P2(1)/c'                                         
_shelx_refln_list_code          4                                               
_shelx_F_calc_maximum      403.70                                               
_exptl_crystal_F_000      1576.00                                               
_reflns_d_resolution_high  0.7926                                               
                                                                                
loop_                                                                           
 _space_group_symop_operation_xyz                                               
 'x, y, z'                                                                      
 '-x, y+1/2, -z+1/2'                                                            
 '-x, -y, -z'                                                                   
 'x, -y-1/2, z-1/2'                                                             
                                                                                
_cell_length_a    22.5150                                                       
_cell_length_b     7.5349                                                       
_cell_length_c    21.5360                                                       
_cell_angle_alpha  90.000                                                       
_cell_angle_beta  118.429                                                       
_cell_angle_gamma  90.000                                                       
                                                                                
_shelx_F_squared_multiplier     1.000                                           
                                                                                
loop_                                                                           
 _refln_index_h                                                                 
 _refln_index_k                                                                 
 _refln_index_l                                                                 
 _refln_F_squared_calc                                                          
 _refln_F_squared_meas                                                          
 _refln_F_squared_sigma                                                         
 _refln_observed_status                                                         
   1   0   0         15.24         -0.78         0.78 o                         
   3   0   0        230.33        186.19        10.62 o                         
   4   0   0      44910.94      47047.05      1886.44 o                         
   5   0   0        120.70         75.70        13.20 o                         
   6   0   0       4608.85       5224.00       193.71 o                         
   7   0   0         94.41         76.71        20.04 o                         
   8   0   0         75.37        149.76        15.60 o                         
   9   0   0        820.36        843.58        48.70 o                         
  10   0   0      79350.98      81265.92      4213.98 o                         
  11   0   0       1536.29       1998.18       139.12 o                         
  12   0   0       6637.76       6253.36       336.14 o                         
  13   0   0        526.85        551.39        48.38 o                         
  14   0   0       5927.94       6271.57       340.23 o                         
  15   0   0         31.56         73.28        34.43 o                         
  16   0   0        248.23        287.94        46.26 o                         
  17   0   0          5.94        -34.52        34.52 o                         
  18   0   0       1259.58       1353.04        96.90 o                         
  19   0   0         25.21         38.61        47.88 o                         
  20   0   0        714.53       1049.28        88.64 o                         
  21   0   0         68.68         70.60        53.95 o                         
  22   0   0       2906.64       3383.68       204.65 o                         
  23   0   0         18.24        124.07        64.26 o                         
  24   0   0        378.69        566.48       175.02 o                         
   1   1   0        950.20        906.64        29.58 o                         
   2   1   0         63.39         51.73         3.39 o                         
   3   1   0      56211.13      62656.10      1661.00 o                         
   4   1   0        167.98        170.17         7.02 o                         
   5   1   0      29364.43      32244.31       852.15 o                         
   6   1   0        592.03        572.57        19.24 o                         
   7   1   0       5233.45       5258.94       156.81 o                         
   8   1   0        331.50        354.84        17.26 o                         
   9   1   0       3105.76       3266.63       110.38 o                         
  10   1   0        255.86        219.11        18.85 o                         
  11   1   0        175.52        134.64        17.74 o                         
  12   1   0        251.78        231.30        22.08 o                         
  13   1   0       2401.65       2564.78        97.87 o                         
  14   1   0          0.79         -9.83        20.02 o                         
  15   1   0        905.84       1008.24        67.94 o                         
  16   1   0          1.31        -23.99        23.99 o                         
  17   1   0        509.80        585.54        42.74 o                         
  18   1   0          2.19        -28.22        28.22 o                         
  19   1   0        295.36        404.88        41.89 o                         
  20   1   0         26.89        -33.38        33.38 o                         
  21   1   0        827.56        960.82        70.28 o                         
  22   1   0        112.08         83.04        45.06 o                         
  23   1   0        349.17        438.41        57.71 o                         
  24   1   0         54.79         33.17        49.30 o                         
   0   2   0        726.25        735.08        35.37 o                         
   1   2   0          1.81         -2.24         2.24 o                         
   2   2   0        945.25       1044.47        30.13 o                         
   3   2   0          8.94         12.17         4.08 o                         
   4   2   0       8643.44       8937.96       250.02 o                         
   5   2   0        107.04        109.89         8.45 o                         
   6   2   0       3120.60       2958.37        94.81 o                         
   7   2   0        100.66         96.90         9.58 o                         
   8   2   0        753.57        686.24        25.03 o                         
   9   2   0         43.93         34.36         9.41 o                         
  10   2   0        956.27        944.14        35.34 o                         
  11   2   0          3.96        -12.98        12.98 o                         
  12   2   0       1277.50       1324.17        56.27 o                         
  13   2   0          2.90        -16.19        16.19 o                         
  14   2   0       2597.40       2674.80       111.99 o                         
  15   2   0          0.95        -21.77        21.77 o                         
  16   2   0        460.73        490.50        38.02 o                         
  17   2   0          0.30        -25.73        25.73 o                         
  18   2   0        219.78        215.22        33.42 o                         
  19   2   0         19.99         23.30        30.42 o                         
  20   2   0        740.32        926.76        65.99 o                         
  21   2   0          1.15          4.38        41.15 o                         
  22   2   0        107.48        137.73        45.47 o                         
  23   2   0          0.49         34.29        45.45 o                         
  24   2   0        223.72        232.25        56.18 o                         
   1   3   0       2102.29       2103.29        62.00 o                         
   2   3   0        138.75        135.86         6.64 o                         
   3   3   0      14118.72      16067.41       485.40 o                         
   4   3   0         85.05         92.94         8.86 o                         
   5   3   0       1060.18       1219.03        47.17 o                         
   6   3   0         10.72          0.13         9.53 o                         
   7   3   0        671.42        739.92        29.34 o                         
   8   3   0         99.44        135.47        12.19 o                         
   9   3   0       8815.83       9584.15       300.51 o                         
  10   3   0         38.32         23.66        11.85 o                         
  11   3   0        289.33        293.60        22.18 o                         
  12   3   0         60.44         82.54        17.80 o                         
  13   3   0        757.10        788.46        47.94 o                         
  14   3   0         12.48        -14.25        27.63 o                         
  15   3   0        672.42        731.54        50.40 o                         
  16   3   0        137.03        138.14        27.80 o                         
  17   3   0        230.00        264.02        33.49 o                         
  18   3   0         78.06         84.79        34.71 o                         
  19   3   0        415.93        316.12        44.72 o                         
  20   3   0         41.97         58.72        39.07 o                         
  21   3   0         39.43         93.34        51.86 o                         
  22   3   0         16.06        -21.74        50.99 o                         
  23   3   0         22.01        132.17        69.99 o                         
   0   4   0      16929.84      19202.70      1177.11 o                         
   1   4   0          4.48         30.25         9.89 o                         
   2   4   0      18641.06      20608.31       657.15 o                         
   3   4   0         99.85         89.44         6.64 o                         
   4   4   0       2083.19       1700.66        54.45 o                         
   5   4   0        179.68        156.60        13.18 o                         
   6   4   0       3488.62       3452.61       116.22 o                         
   7   4   0        227.68        229.86        15.30 o                         
   8   4   0       8283.70       8116.40       288.14 o                         
   9   4   0        202.48        211.98        18.02 o                         
  10   4   0       4911.35       4857.49       176.28 o                         
  11   4   0         47.14         44.87        17.87 o                         
  12   4   0       6765.25       7106.04       276.62 o                         
  13   4   0        570.63        623.87        43.74 o                         
  14   4   0       1146.92       1082.26        60.40 o                         
  15   4   0         76.58        -17.70        32.91 o                         
  16   4   0       2580.31       2514.36       133.11 o                         
  17   4   0          4.45        -46.42        46.42 o                         
  18   4   0       1126.85       1316.02       102.97 o                         
  19   4   0          0.63         18.76        53.33 o                         
  20   4   0        729.24        786.60        85.15 o                         
  21   4   0          3.92        -37.71        57.76 o                         
  22   4   0        809.13        956.56       100.51 o                         
   1   5   0        255.20        240.08        23.18 o                         
   2   5   0         65.43         87.18        10.48 o                         
   3   5   0          5.94         -7.39         7.39 o                         
   4   5   0        435.12        473.68        20.23 o                         
   5   5   0        651.16        791.18        30.52 o                         
   6   5   0          3.67          5.42         8.23 o                         
   7   5   0        865.50        912.89        38.25 o                         
   8   5   0         26.62          0.45        14.73 o                         
   9   5   0       2045.87       2110.97        94.54 o                         
  10   5   0        141.25        135.70        24.79 o                         
  11   5   0        780.71        843.42        49.58 o                         
  12   5   0          7.69        -24.50        24.50 o                         
  13   5   0        121.97        106.78        33.18 o                         
  14   5   0        791.21        735.31        58.17 o                         
  15   5   0       1294.20       1343.67        80.01 o                         
  16   5   0        109.08         66.09        45.74 o                         
  17   5   0        545.13        591.85        69.13 o                         
  18   5   0          9.42        -14.74        51.39 o                         
  19   5   0        697.65        862.75        86.39 o                         
  20   5   0         37.06          8.89        56.38 o                         
  21   5   0        416.24        389.70        79.64 o                         
   0   6   0       3057.97       3191.86       183.53 o                         
   1   6   0        126.02        127.86        24.12 o                         
   2   6   0       3437.93       3677.06       147.28 o                         
   3   6   0          8.45          4.00         9.07 o                         
   4   6   0       6853.41       7587.95       263.39 o                         
   5   6   0         75.39         80.93        17.48 o                         
   6   6   0       4683.28       4890.78       206.91 o                         
   7   6   0         10.18         -3.70        20.49 o                         
   8   6   0       4411.46       4847.54       206.16 o                         
   9   6   0          3.18         17.13        23.42 o                         
  10   6   0       4654.71       4946.83       211.81 o                         
  11   6   0          2.42        -12.28        29.08 o                         
  12   6   0       4824.02       5085.40       235.72 o                         
  13   6   0          9.43         77.34        34.37 o                         
  14   6   0       3277.79       3687.47       177.77 o                         
  15   6   0         66.63        119.86        44.46 o                         
  16   6   0       1014.50       1087.24        94.29 o                         
  17   6   0          5.80        -19.86        46.76 o                         
  18   6   0       1033.36       1259.14       123.95 o                         
  19   6   0         34.73         26.44        49.88 o                         
   1   7   0          0.22        -24.25        24.25 o                         
   2   7   0          2.56        -24.73        24.73 o                         
   3   7   0         17.86        -25.24        25.24 o                         
   4   7   0        465.37        455.67        44.74 o                         
   5   7   0        373.77        452.50        48.56 o                         
   6   7   0        724.14        679.05        47.23 o                         
   7   7   0         77.33         54.19        30.06 o                         
   8   7   0         33.92         26.42        24.23 o                         
   9   7   0         99.63         79.17        30.31 o                         
  10   7   0         46.03         -0.40        38.90 o                         
  11   7   0          4.24         -1.97        30.40 o                         
  12   7   0        162.84        172.70        36.75 o                         
  13   7   0        134.97        180.70        39.60 o                         
  14   7   0         22.48         44.25        36.84 o                         
  15   7   0         31.72         40.89        38.73 o                         
  16   7   0          6.03         45.06        40.72 o                         
   0   8   0        425.17        359.53        61.29 o                         
   1   8   0         49.83         63.44        30.75 o                         
   2   8   0         97.31         25.97        30.57 o                         
   3   8   0        234.08        171.06        37.81 o                         
   4   8   0         64.12         49.23        34.77 o                         
   5   8   0         36.79        -23.39        40.12 o                         
   6   8   0        173.88        184.82        53.05 o                         
   7   8   0        124.82         59.69        51.23 o                         
   8   8   0          7.63        -38.51        50.98 o                         
   9   8   0          0.41        -57.25        69.84 o                         
  10   8   0        111.72         47.34        57.53 o                         
  11   8   0          4.32          8.13        55.84 o                         
  12   8   0         48.86        -33.59        60.26 o                         
  13   8   0          8.20        -25.28        57.10 o                         
   1   9   0          2.16         -4.16        45.98 o                         
   2   9   0          7.23        -24.75        43.10 o                         
   3   9   0          4.59          3.79        46.95 o                         
   4   9   0         14.16         -7.61        45.65 o                         
   5   9   0          7.83         24.87        59.90 o                         
   6   9   0          0.05        -50.97        50.97 o                         
   7   9   0          8.20         47.79        59.43 o                         
 -25   1   1         52.51         58.55        49.72 o                         
 -24   1   1        231.94        260.55        54.87 o                         
 -23   1   1        311.31        423.56        57.18 o                         
 -22   1   1        419.35        450.04        55.44 o                         
 -21   1   1         93.98         69.46        37.27 o                         
 -20   1   1        464.94        493.09        45.58 o                         
 -19   1   1        237.04        220.60        34.99 o                         
 -18   1   1        552.00        566.75        43.09 o                         
 -17   1   1        214.98        221.38        31.54 o                         
 -16   1   1        345.15        323.29        34.10 o                         
 -15   1   1        117.19         99.10        24.37 o                         
 -14   1   1        399.15        371.01        29.53 o                         
 -13   1   1       1564.14       1626.47        69.88 o                         
 -12   1   1        720.27        659.87        36.85 o                         
 -11   1   1       7243.39       7348.69       258.10 o                         
 -10   1   1       6789.76       6871.65       225.29 o                         
  -9   1   1       4679.03       4761.40       151.41 o                         
  -8   1   1       2338.36       2146.31        65.72 o                         
  -7   1   1       1745.45       1627.69        47.96 o                         
  -6   1   1       8612.81       8714.54       215.06 o                         
  -5   1   1        386.16        361.53        11.33 o                         
  -4   1   1      11503.41      11883.48       329.13 o                         
  -3   1   1      12086.44      12718.74       354.59 o                         
  -2   1   1       6547.20       7370.86       216.31 o                         
  -1   1   1      39810.37      39269.44      1273.74 o                         
   0   1   1      36580.71      36728.04      1337.37 o                         
   1   1   1       7162.30       7351.84       180.80 o                         
   2   1   1      12464.02      13106.20       315.61 o                         
   3   1   1      12023.28      12536.36       295.00 o                         
   4   1   1        352.38        296.27         9.86 o                         
   5   1   1       8954.14       8999.10       236.61 o                         
   6   1   1       1636.47       1415.42        44.18 o                         
   7   1   1       2525.45       2359.77        71.32 o                         
   8   1   1       4440.94       4154.77       138.89 o                         
   9   1   1       7060.93       7072.15       250.73 o                         
  10   1   1       6687.13       6634.14       350.10 o                         
  11   1   1        734.37        664.57        33.34 o                         
  12   1   1       1429.43       1062.89        56.27 o                         
  13   1   1        434.04        476.15        31.60 o                         
  14   1   1        108.36         52.68        22.66 o                         
  15   1   1        373.30        381.84        39.83 o                         
  16   1   1        196.58        191.35        30.72 o                         
  17   1   1        595.89        661.57        47.13 o                         
  18   1   1        221.61        288.14        39.95 o                         
  19   1   1        487.15        501.74        46.09 o                         
  20   1   1         86.46        103.21        38.70 o                         
  21   1   1        458.98        488.99        50.26 o                         
  22   1   1        287.56        400.55        56.00 o                         
  23   1   1        233.02        235.59        52.99 o                         
  24   1   1         48.13         14.33        50.30 o                         
 -24   2   1        277.60        345.77        57.04 o                         
 -23   2   1        484.55        474.69        62.87 o                         
 -22   2   1        261.61        355.34        51.88 o                         
 -21   2   1        609.02        850.98        66.81 o                         
 -20   2   1        309.42        430.59        49.68 o                         
 -19   2   1        247.44        287.32        36.39 o                         
 -18   2   1        132.52        131.30        31.10 o                         
 -17   2   1        182.43        243.53        31.34 o                         
 -16   2   1       1406.51       1435.13        66.90 o                         
 -15   2   1        640.75        619.76        39.75 o                         
 -14   2   1        916.86        946.94        47.51 o                         
 -13   2   1       1122.83       1119.34        49.27 o                         
 -12   2   1        272.32        232.48        17.09 o                         
 -11   2   1       1842.95       1785.85        60.78 o                         
 -10   2   1        765.26        754.84        28.97 o                         
  -9   2   1       2399.83       2553.56        74.69 o                         
  -8   2   1        530.78        558.01        22.84 o                         
  -7   2   1        875.39        930.90        32.67 o                         
  -6   2   1       1193.60       1254.37        39.93 o                         
  -5   2   1        218.86        239.72         9.88 o                         
  -4   2   1        507.25        500.17        16.16 o                         
  -3   2   1        953.25       1024.53        28.90 o                         
  -2   2   1         94.63         92.64         5.57 o                         
  -1   2   1        774.54        800.60        24.68 o                         
   0   2   1        730.67        784.57        25.37 o                         
   1   2   1         95.21         83.32         4.36 o                         
   2   2   1       1038.73       1050.76        28.40 o                         
   3   2   1        499.30        484.92        14.39 o                         
   4   2   1        226.38        239.01        10.43 o                         
   5   2   1       1092.76       1106.33        36.60 o                         
   6   2   1        799.77        838.15        27.82 o                         
   7   2   1        542.43        568.30        20.20 o                         
   8   2   1       2409.25       2546.38        78.47 o                         
   9   2   1        832.08        847.40        36.31 o                         
  10   2   1       1832.01       1772.53        68.55 o                         
  11   2   1        249.45        185.73        18.69 o                         
  12   2   1       1048.06       1000.08        43.96 o                         
  13   2   1        837.31        752.03        37.65 o                         
  14   2   1        622.19        616.85        39.89 o                         
  15   2   1       1318.09       1322.78        62.67 o                         
  16   2   1        180.54        217.96        34.83 o                         
  17   2   1        135.70        133.46        42.46 o                         
  18   2   1        247.84        304.87        42.14 o                         
  19   2   1        290.96        326.63        40.31 o                         
  20   2   1        654.54        833.80        77.22 o                         
  21   2   1        239.23        279.73        49.41 o                         
  22   2   1        523.39        637.76        63.22 o                         
  23   2   1        254.50        342.88        64.22 o                         
 -24   3   1        298.76        383.29       169.77 o                         
 -23   3   1        280.11        291.64        69.19 o                         
 -22   3   1        897.07       1073.87        88.31 o                         
 -21   3   1       1269.46       1513.71       116.70 o                         
 -20   3   1        912.31       1099.16        72.65 o                         
 -19   3   1        162.87        156.79        38.63 o                         
 -18   3   1       1155.63       1255.75        72.48 o                         
 -17   3   1       2835.73       3101.43       157.68 o                         
 -16   3   1       2451.08       2379.78       111.93 o                         
 -15   3   1       1577.18       1599.01        93.51 o                         
 -14   3   1       2400.43       2455.55       105.42 o                         
 -13   3   1       4773.08       5034.06       189.14 o                         
 -12   3   1       8106.19       8210.35       273.61 o                         
 -11   3   1       6801.29       6780.70       229.83 o                         
 -10   3   1       5553.39       5476.53       172.22 o                         
  -9   3   1       2935.96       2691.07        83.65 o                         
  -8   3   1       5778.68       5720.05       189.22 o                         
  -7   3   1       9028.18       9345.51       310.76 o                         
  -6   3   1       9681.07       9966.84       310.45 o                         
  -5   3   1       7506.66       7156.00       235.45 o                         
  -4   3   1       5764.47       5402.88       190.36 o                         
  -3   3   1      25095.60      25146.64       721.16 o                         
  -2   3   1      24218.76      25784.80       703.11 o                         
  -1   3   1      17673.79      17039.07       546.09 o                         
   0   3   1      16241.92      16955.33       542.31 o                         
   1   3   1      26508.31      26703.28       842.54 o                         
   2   3   1      22914.44      24375.82       697.53 o                         
   3   3   1       6315.03       5777.56       167.96 o                         
   4   3   1       6856.26       6684.86       193.98 o                         
   5   3   1      10606.80      10697.04       308.10 o                         
   6   3   1       8244.05       8175.10       251.63 o                         
   7   3   1       6330.92       5976.67       198.00 o                         
   8   3   1       2687.13       2505.00        85.49 o                         
   9   3   1       6038.24       5895.76       211.35 o                         
  10   3   1       6215.42       6340.10       247.68 o                         
  11   3   1       8831.27       8976.25       348.25 o                         
  12   3   1       4367.52       4651.28       181.06 o                         
  13   3   1       2538.48       2512.16       114.85 o                         
  14   3   1       1455.01       1503.20        76.87 o                         
  15   3   1       2684.52       2771.93       123.68 o                         
  16   3   1       2591.31       2765.23       146.66 o                         
  17   3   1       1243.49       1306.87        66.27 o                         
  18   3   1        150.24        164.92        37.51 o                         
  19   3   1        997.11       1069.81        71.49 o                         
  20   3   1       1164.56       1359.93       123.28 o                         
  21   3   1        965.50       1237.50        94.71 o                         
  22   3   1        256.25        276.99        70.29 o                         
  23   3   1        324.93        392.04       159.27 o                         
 -23   4   1         38.15         75.26       141.76 o                         
 -22   4   1        126.59        221.29        65.50 o                         
 -21   4   1        371.70        357.73        72.36 o                         
 -20   4   1        890.25        913.82        88.72 o                         
 -19   4   1        802.60        835.20       118.44 o                         
 -18   4   1        206.75        179.53        51.50 o                         
 -17   4   1        109.76        149.37        47.17 o                         
 -16   4   1        328.64        351.49        45.47 o                         
 -15   4   1        752.29        777.32        51.19 o                         
 -14   4   1         74.36         29.89        23.85 o                         
 -13   4   1        522.43        512.45        34.66 o                         
 -12   4   1       1257.12       1269.06        59.58 o                         
 -11   4   1       3301.72       3485.79       119.95 o                         
 -10   4   1       3774.79       4091.83       128.70 o                         
  -9   4   1       4350.96       4890.38       153.63 o                         
  -8   4   1       3087.72       3120.51       106.30 o                         
  -7   4   1       1040.59       1109.18        44.43 o                         
  -6   4   1       3007.19       3378.88       112.80 o                         
  -5   4   1       1678.52       1842.08        73.73 o                         
  -4   4   1        194.36        163.49        10.09 o                         
  -3   4   1        549.59        654.85        19.89 o                         
  -2   4   1         20.48         13.15         5.51 o                         
  -1   4   1        743.35        862.62        36.61 o                         
   0   4   1        734.99        812.16        35.66 o                         
   1   4   1         21.66         27.47         5.99 o                         
   2   4   1        526.02        654.15        23.45 o                         
   3   4   1        180.65        170.53         9.15 o                         
   4   4   1       1762.42       1953.74        62.91 o                         
   5   4   1       2775.13       3120.13       104.51 o                         
   6   4   1       1126.27       1159.73        40.17 o                         
   7   4   1       2913.59       2954.27       100.24 o                         
   8   4   1       4686.23       4881.66       162.57 o                         
   9   4   1       3447.47       3477.65       118.02 o                         
  10   4   1       3364.14       3378.52       125.39 o                         
  11   4   1       1220.44       1297.94        60.27 o                         
  12   4   1        526.33        538.14        40.16 o                         
  13   4   1         68.16         61.72        25.88 o                         
  14   4   1        704.81        722.34        57.56 o                         
  15   4   1        300.95        289.87        43.82 o                         
  16   4   1        119.31         57.49        41.81 o                         
  17   4   1        207.28        140.77        50.44 o                         
  18   4   1        863.24        889.68       106.53 o                         
  19   4   1        824.02        967.97       129.52 o                         
  20   4   1        399.76        530.72        75.71 o                         
  21   4   1        118.68        109.52        67.42 o                         
  22   4   1         41.76         19.25       154.02 o                         
 -21   5   1          6.72        -37.10        63.86 o                         
 -20   5   1          0.72         -1.01        57.10 o                         
 -19   5   1         28.50         20.52        53.08 o                         
 -18   5   1         35.23         32.94        47.67 o                         
 -17   5   1          3.08        -39.06        44.65 o                         
 -16   5   1          9.15         24.08        41.56 o                         
 -15   5   1         46.53         41.45        39.89 o                         
 -14   5   1        626.66        605.14        61.14 o                         
 -13   5   1        330.61        295.92        44.28 o                         
 -12   5   1         45.70         39.22        27.09 o                         
 -11   5   1         35.86         10.37        21.85 o                         
 -10   5   1        303.64        325.67        36.94 o                         
  -9   5   1        178.22        128.14        22.90 o                         
  -8   5   1        355.62        406.36        26.16 o                         
  -7   5   1        412.85        410.69        21.38 o                         
  -6   5   1         43.04         19.13         7.22 o                         
  -5   5   1        694.82        715.35        28.45 o                         
  -4   5   1       1940.54       1997.73        63.70 o                         
  -3   5   1       2057.09       2153.60        73.54 o                         
  -2   5   1       2217.98       2342.34        92.64 o                         
  -1   5   1       1350.99       1286.47        50.30 o                         
   0   5   1       1252.27       1266.96        47.41 o                         
   1   5   1       2429.75       2336.55        88.08 o                         
   2   5   1       1907.93       1984.85        75.14 o                         
   3   5   1       2120.09       2153.83        73.26 o                         
   4   5   1        650.35        708.93        29.17 o                         
   5   5   1         46.83         33.49         8.76 o                         
   6   5   1        397.29        371.27        21.54 o                         
   7   5   1        334.85        360.52        22.79 o                         
   8   5   1        177.76        158.25        22.00 o                         
   9   5   1        280.68        273.97        29.23 o                         
  10   5   1         39.16         29.88        22.08 o                         
  11   5   1         48.90         10.73        26.57 o                         
  12   5   1        309.34        338.99        39.92 o                         
  13   5   1        651.04        672.19        53.60 o                         
  14   5   1         42.67         44.52        32.76 o                         
  15   5   1          9.83          1.22        32.48 o                         
  16   5   1          3.04          0.00        36.12 o                         
  17   5   1         32.22         16.31        45.84 o                         
  18   5   1         30.68        -33.91        49.44 o                         
  19   5   1          0.76         62.65        56.09 o                         
  20   5   1          6.24         -3.22        56.45 o                         
 -19   6   1        120.28        121.48        51.31 o                         
 -18   6   1         24.06         16.51        44.68 o                         
 -17   6   1        226.74        277.46        47.08 o                         
 -16   6   1         68.44         73.11        41.68 o                         
 -15   6   1        286.16        308.20        43.42 o                         
 -14   6   1         70.85         57.55        33.10 o                         
 -13   6   1        137.74        143.70        35.45 o                         
 -12   6   1         34.32         23.48        29.42 o                         
 -11   6   1         87.62         59.40        29.29 o                         
 -10   6   1        109.74        111.55        27.08 o                         
  -9   6   1        104.48         70.45        24.44 o                         
  -8   6   1          3.98        -20.36        20.36 o                         
  -7   6   1         41.66          7.20        18.21 o                         
  -6   6   1        179.25        157.82        28.61 o                         
  -5   6   1         77.38         28.10        18.20 o                         
  -4   6   1        172.36        166.13        26.79 o                         
  -3   6   1        126.26        112.92        24.65 o                         
  -2   6   1         55.33        -19.21        22.21 o                         
  -1   6   1          6.00        -20.61        20.61 o                         
   0   6   1          5.51        -19.59        19.59 o                         
   1   6   1         60.49         39.55        22.51 o                         
   2   6   1        133.33        125.60        19.18 o                         
   3   6   1        158.07        134.50        20.66 o                         
   4   6   1         78.00         45.47        29.49 o                         
   5   6   1        188.82        162.57        24.66 o                         
   6   6   1         44.85        -19.71        19.71 o                         
   7   6   1          4.10        -25.24        25.24 o                         
   8   6   1        104.98         65.50        24.48 o                         
   9   6   1        100.27         77.82        25.73 o                         
  10   6   1         95.61         89.39        30.57 o                         
  11   6   1         34.80         53.84        30.65 o                         
  12   6   1        146.25        170.18        42.81 o                         
  13   6   1         65.17         76.86        35.98 o                         
  14   6   1        271.89        348.56        45.60 o                         
  15   6   1         63.33         79.89        38.97 o                         
  16   6   1        209.30        260.55        61.41 o                         
  17   6   1         24.62         23.10        49.12 o                         
  18   6   1        111.68        182.33        87.12 o                         
 -17   7   1        520.29        465.86       104.30 o                         
 -16   7   1        309.16        321.29        47.37 o                         
 -15   7   1        613.74        579.30        55.64 o                         
 -14   7   1        905.32        991.85        71.10 o                         
 -13   7   1        546.50        632.15       100.54 o                         
 -12   7   1        570.04        608.38        62.65 o                         
 -11   7   1        526.81        493.26        65.34 o                         
 -10   7   1        969.93        949.53        67.46 o                         
  -9   7   1       1815.89       1758.38        84.71 o                         
  -8   7   1       1304.16       1383.63        70.74 o                         
  -7   7   1       2627.24       2542.84       122.65 o                         
  -6   7   1       2792.78       3180.27       158.59 o                         
  -5   7   1       3219.67       3428.44       170.04 o                         
  -4   7   1       2419.31       2689.78       127.58 o                         
  -3   7   1       1261.68       1302.17        71.78 o                         
  -2   7   1       1567.85       1680.33        77.90 o                         
  -1   7   1        773.36        865.59        52.18 o                         
   0   7   1        706.02        795.12        48.27 o                         
   1   7   1       1715.90       1701.58        77.68 o                         
   2   7   1       1166.44       1274.70        64.51 o                         
   3   7   1       2649.01       2797.87       125.39 o                         
   4   7   1       2940.17       3303.68       124.75 o                         
   5   7   1       3032.36       3082.34       125.16 o                         
   6   7   1       2456.21       2470.69       118.10 o                         
   7   7   1       1418.42       1481.00        91.13 o                         
   8   7   1       1658.14       1840.86        90.56 o                         
   9   7   1       1057.72       1046.22        97.48 o                         
  10   7   1        481.19        525.95        47.39 o                         
  11   7   1        624.53        527.88        71.24 o                         
  12   7   1        500.07        553.43        51.53 o                         
  13   7   1        991.43       1078.19        99.25 o                         
  14   7   1        564.12        515.78        53.33 o                         
  15   7   1        337.62        312.47        61.25 o                         
  16   7   1        487.01        517.37        78.26 o                         
 -13   8   1        169.51         80.36        71.21 o                         
 -12   8   1        127.46         79.38        68.29 o                         
 -11   8   1         42.85        -43.14        66.82 o                         
 -10   8   1         48.73         52.10        63.74 o                         
  -9   8   1        120.51        126.34        91.01 o                         
  -8   8   1         79.79         -2.23        47.95 o                         
  -7   8   1         15.49        -41.54        41.54 o                         
  -6   8   1         90.13         -5.54        45.22 o                         
  -5   8   1        406.33        313.20        85.89 o                         
  -4   8   1         24.09        -37.42        37.42 o                         
  -3   8   1        572.50        539.95        53.12 o                         
  -2   8   1        106.44         38.93        34.08 o                         
  -1   8   1        380.31        392.09        40.01 o                         
   0   8   1        349.87        297.35        37.60 o                         
   1   8   1        116.47         73.76        30.48 o                         
   2   8   1        524.48        528.84        44.23 o                         
   3   8   1         22.67        -16.61        31.32 o                         
   4   8   1        383.06        415.94        45.02 o                         
   5   8   1         87.43         31.97        40.84 o                         
   6   8   1         16.39          9.41        49.14 o                         
   7   8   1         78.20         57.75        55.37 o                         
   8   8   1        131.16         94.95        56.29 o                         
   9   8   1         45.36         36.96        53.07 o                         
  10   8   1         43.84        -25.50        76.91 o                         
  11   8   1        117.76        138.80        63.75 o                         
  12   8   1        174.50        126.39        98.09 o                         
  -8   9   1        613.57        721.07       154.02 o                         
  -7   9   1        548.13        563.19        77.29 o                         
  -6   9   1        735.49        608.07        76.30 o                         
  -5   9   1        544.61        593.52        67.35 o                         
  -4   9   1        641.95        722.25        69.47 o                         
  -3   9   1        658.05        774.77        73.64 o                         
  -2   9   1        887.42        986.27        81.37 o                         
  -1   9   1        682.24        785.89        71.61 o                         
   0   9   1        623.99        636.78        56.45 o                         
   1   9   1        969.14       1116.69        69.68 o                         
   2   9   1        602.29        706.27        69.60 o                         
   3   9   1        700.09        784.04        74.18 o                         
   4   9   1        497.87        575.49       112.96 o                         
   5   9   1        805.63        890.25        91.81 o                         
   6   9   1        500.52        485.56       132.65 o                         
   7   9   1        669.16        703.57       152.27 o                         
 -25   0   2        524.77        400.59       172.39 o                         
 -24   0   2       1380.85       1705.74       161.00 o                         
 -23   0   2        103.84        158.11        61.03 o                         
 -22   0   2       1401.35       1724.25       122.69 o                         
 -21   0   2        573.45        689.08       109.62 o                         
 -20   0   2       2186.31       2638.12       161.89 o                         
 -19   0   2         71.70         52.33        43.97 o                         
 -18   0   2       1815.25       1920.09       122.96 o                         
 -17   0   2        392.32        494.45        68.69 o                         
 -16   0   2       2869.03       3051.27       175.54 o                         
 -15   0   2       1611.83       1867.55       133.59 o                         
 -14   0   2        575.66        541.54        50.16 o                         
 -13   0   2       3085.35       3425.08       191.07 o                         
 -12   0   2      10619.88      11127.38       587.82 o                         
 -11   0   2         67.84         48.59        23.59 o                         
 -10   0   2      28228.11      28170.91      1960.26 o                         
  -9   0   2       4538.79       4928.40       231.66 o                         
  -8   0   2      37645.67      37424.16      1727.30 o                         
  -7   0   2      52327.39      53518.07      2008.74 o                         
  -6   0   2     162976.62     167609.53      5898.36 o                         
  -5   0   2         36.05         22.75         5.96 o                         
  -4   0   2      35815.27      37203.49      1318.09 o                         
  -3   0   2        318.01        303.93        14.19 o                         
  -2   0   2      58873.50      43865.59      3032.33 o                         
  -1   0   2          1.57         -1.46         1.46 o                         
   0   0   2      58953.73      39885.69      2152.08 o                         
   1   0   2        309.30        309.23        12.03 o                         
   2   0   2      35760.11      36739.49      1269.88 o                         
   3   0   2         33.60         19.90         7.25 o                         
   4   0   2     161951.86     151032.88      5477.36 o                         
   5   0   2      53585.10      56963.81      2081.01 o                         
   6   0   2      37692.29      36247.79      1616.15 o                         
   7   0   2       4822.75       4924.99       262.53 o                         
   8   0   2      28767.82      27926.59      1451.91 o                         
   9   0   2         62.53         93.16        32.27 o                         
  10   0   2      10736.31      11056.22       581.49 o                         
  11   0   2       3054.08       3043.01       233.49 o                         
  12   0   2        559.27        399.32        43.49 o                         
  13   0   2       1543.35       1675.80       104.33 o                         
  14   0   2       2845.56       2992.59       205.01 o                         
  15   0   2        358.63        409.68        54.01 o                         
  16   0   2       1838.30       1983.28       124.41 o                         
  17   0   2         74.73         89.26        47.03 o                         
  18   0   2       2215.17       2570.92       307.64 o                         
  19   0   2        544.76        723.29        77.54 o                         
  20   0   2       1424.97       1621.28       120.31 o                         
  21   0   2         95.08        137.79        64.09 o                         
  22   0   2       1398.19       1961.29       140.91 o                         
  23   0   2        508.86        570.23        84.89 o                         
 -25   1   2        215.12        340.56        57.32 o                         
 -24   1   2         19.41        -49.67        49.67 o                         
 -23   1   2        691.00        973.32        73.20 o                         
 -22   1   2        332.99        447.73        53.42 o                         
 -21   1   2        648.77        773.59        55.74 o                         
 -20   1   2         83.57         64.88        33.02 o                         
 -19   1   2        452.29        507.07        43.30 o                         
 -18   1   2        145.18        141.90        30.78 o                         
 -17   1   2         92.41         83.09        27.90 o                         
 -16   1   2        108.11        114.47        26.03 o                         
 -15   1   2        390.40        429.25        33.08 o                         
 -14   1   2       1697.77       1762.37        74.98 o                         
 -13   1   2       1275.67       1278.67        56.86 o                         
 -12   1   2       3233.20       3426.06       122.82 o                         
 -11   1   2      13435.44      14021.17       484.40 o                         
 -10   1   2       8614.83       9396.33       310.45 o                         
  -9   1   2      17871.72      19359.59       636.75 o                         
  -8   1   2       6711.91       7071.08       207.98 o                         
  -7   1   2       6475.75       6607.77       184.30 o                         
  -6   1   2       3100.44       2928.57        76.66 o                         
  -5   1   2       3187.44       3265.54        85.10 o                         
  -4   1   2        909.64        914.38        28.81 o                         
  -3   1   2      10239.20      11268.20       352.27 o                         
  -2   1   2        645.28        649.41        18.55 o                         
  -1   1   2        109.94        103.67         7.34 o                         
   0   1   2        643.01        629.34        16.26 o                         
   1   1   2      10517.29      11517.34       257.90 o                         
   2   1   2        929.58        907.91        22.13 o                         
   3   1   2       3042.82       3119.86        78.92 o                         
   4   1   2       3058.20       2892.91        73.40 o                         
   5   1   2       6737.05       6869.24       189.36 o                         
   6   1   2       6463.44       6291.50       183.50 o                         
   7   1   2      17765.22      19077.98       580.83 o                         
   8   1   2       8397.37       8398.66       297.10 o                         
   9   1   2      13413.69      13800.16       483.10 o                         
  10   1   2       3150.41       3162.10       116.53 o                         
  11   1   2       1246.20       1260.49        52.86 o                         
  12   1   2       1635.34       1492.32        62.12 o                         
  13   1   2        401.12        414.37        30.36 o                         
  14   1   2         99.90         68.92        25.28 o                         
  15   1   2         98.46        151.15        28.90 o                         
  16   1   2        132.87        143.48        43.18 o                         
  17   1   2        466.32        511.83        43.36 o                         
  18   1   2         77.17         90.66        34.42 o                         
  19   1   2        656.90        890.62        57.88 o                         
  20   1   2        319.13        329.73        45.62 o                         
  21   1   2        706.70        954.80        66.43 o                         
  22   1   2         17.76        -16.74        46.48 o                         
  23   1   2        216.22        309.97        58.33 o                         
 -25   2   2          7.44        101.14        50.69 o                         
 -24   2   2        246.91        255.58        52.95 o                         
 -23   2   2         26.69         91.48        45.61 o                         
 -22   2   2         25.01          3.27        39.65 o                         
 -21   2   2         76.49         89.33        40.23 o                         
 -20   2   2        195.75        183.20        39.83 o                         
 -19   2   2        257.26        235.34        34.10 o                         
 -18   2   2        120.35         22.53        26.43 o                         
 -17   2   2         42.61         34.50        24.74 o                         
 -16   2   2       1066.84       1141.01        56.37 o                         
 -15   2   2        200.74        183.07        25.36 o                         
 -14   2   2       2976.45       3081.76       148.04 o                         
 -13   2   2        277.04        294.44        20.20 o                         
 -12   2   2       1117.61       1124.08        43.27 o                         
 -11   2   2         69.68         68.72        11.79 o                         
 -10   2   2       1366.78       1289.37        47.43 o                         
  -9   2   2       1189.68       1251.40        38.79 o                         
  -8   2   2        250.88        218.88        12.39 o                         
  -7   2   2        105.49        105.12         8.70 o                         
  -6   2   2       2606.89       2678.74        80.95 o                         
  -5   2   2        131.37        134.21         8.13 o                         
  -4   2   2       6341.12       6609.38       207.99 o                         
  -3   2   2       2259.82       2573.82        76.35 o                         
  -2   2   2       9449.72      10143.97       283.00 o                         
  -1   2   2        192.94        197.02         7.32 o                         
   0   2   2       9273.03       9925.65       247.69 o                         
   1   2   2       2296.02       2558.91        62.69 o                         
   2   2   2       6328.42       6657.59       165.72 o                         
   3   2   2        143.76        129.40         7.01 o                         
   4   2   2       2638.90       2668.05        71.26 o                         
   5   2   2         96.58         85.54         9.29 o                         
   6   2   2        262.93        205.37        11.83 o                         
   7   2   2       1162.93       1208.69        44.06 o                         
   8   2   2       1357.62       1295.20        50.65 o                         
   9   2   2         72.56         65.97        12.32 o                         
  10   2   2       1107.44       1088.28        45.22 o                         
  11   2   2        263.27        288.04        21.73 o                         
  12   2   2       3051.20       3197.01       117.78 o                         
  13   2   2        198.74        174.06        21.99 o                         
  14   2   2       1124.97       1096.42        55.39 o                         
  15   2   2         46.06         22.25        26.14 o                         
  16   2   2        131.51         90.07        29.57 o                         
  17   2   2        242.90        222.56        34.48 o                         
  18   2   2        207.49        193.11        49.70 o                         
  19   2   2         82.87         98.70        37.09 o                         
  20   2   2         23.14         10.70        40.24 o                         
  21   2   2         25.52         27.63        43.62 o                         
  22   2   2        245.68        315.30        55.67 o                         
  23   2   2          7.36        -17.44        61.89 o                         
 -24   3   2         47.65         87.58        67.78 o                         
 -23   3   2        137.85        119.91        63.24 o                         
 -22   3   2         34.43         47.65        50.64 o                         
 -21   3   2         28.03         -9.00        36.60 o                         
 -20   3   2         62.93         47.33        38.05 o                         
 -19   3   2        103.23         82.22        37.36 o                         
 -18   3   2        147.00        173.81        36.29 o                         
 -17   3   2         55.17         67.96        31.93 o                         
 -16   3   2        930.59        936.57        58.81 o                         
 -15   3   2        461.92        497.66        36.83 o                         
 -14   3   2        393.96        418.51        42.01 o                         
 -13   3   2         76.13         93.67        17.47 o                         
 -12   3   2        524.31        554.55        29.86 o                         
 -11   3   2          6.80        -15.83        15.83 o                         
 -10   3   2       2147.26       2325.01        80.57 o                         
  -9   3   2          3.65         -9.23         9.23 o                         
  -8   3   2        216.26        253.41        14.59 o                         
  -7   3   2          4.98        -10.12        10.12 o                         
  -6   3   2        282.50        269.01        15.43 o                         
  -5   3   2        582.41        601.97        24.15 o                         
  -4   3   2       6806.54       7552.66       232.39 o                         
  -3   3   2        842.41        945.36        30.98 o                         
  -2   3   2       5002.00       5655.38       173.20 o                         
  -1   3   2        377.10        378.12        17.62 o                         
   0   3   2       4989.77       5545.15       191.85 o                         
   1   3   2        907.80        940.38        27.00 o                         
   2   3   2       6478.10       7385.72       222.47 o                         
   3   3   2        532.17        519.07        20.26 o                         
   4   3   2        287.79        272.48        13.55 o                         
   5   3   2          5.43         -8.29         8.29 o                         
   6   3   2        203.76        222.25        14.25 o                         
   7   3   2          3.96         -9.44         9.44 o                         
   8   3   2       2216.83       2318.43        85.95 o                         
   9   3   2          7.34         -9.56        12.68 o                         
  10   3   2        492.66        499.15        35.08 o                         
  11   3   2         82.94         72.82        22.94 o                         
  12   3   2        368.71        329.23        32.65 o                         
  13   3   2        495.15        543.39        42.91 o                         
  14   3   2        918.08        915.33        49.67 o                         
  15   3   2         50.78         59.61        26.90 o                         
  16   3   2        160.64        221.93        43.39 o                         
  17   3   2        101.98         81.63        31.54 o                         
  18   3   2         67.66         98.74        37.95 o                         
  19   3   2         28.55         -3.62        46.73 o                         
  20   3   2         34.23          9.15        49.81 o                         
  21   3   2        145.97        120.98        57.87 o                         
  22   3   2         43.74         42.31        63.30 o                         
 -23   4   2        191.33        179.28        64.76 o                         
 -22   4   2        632.01        721.46        84.22 o                         
 -21   4   2         30.21         25.27        56.35 o                         
 -20   4   2       1011.96       1086.90        94.49 o                         
 -19   4   2        101.99        105.12        51.43 o                         
 -18   4   2       2149.09       2231.73       144.27 o                         
 -17   4   2        149.60        142.65        79.83 o                         
 -16   4   2       2237.02       2373.93       126.29 o                         
 -15   4   2          9.29          3.37        30.97 o                         
 -14   4   2       1223.32       1248.28        60.46 o                         
 -13   4   2       2584.32       2590.54       106.95 o                         
 -12   4   2       4601.28       4690.56       185.39 o                         
 -11   4   2        135.25        105.22        14.92 o                         
 -10   4   2       3995.60       4197.03       140.14 o                         
  -9   4   2        973.22        974.52        38.05 o                         
  -8   4   2      12296.73      12876.70       420.37 o                         
  -7   4   2        277.12        265.74        19.38 o                         
  -6   4   2      10184.66      10653.30       348.88 o                         
  -5   4   2        278.66        379.20        19.76 o                         
  -4   4   2       8825.10       9301.63       284.89 o                         
  -3   4   2       1221.79       1240.12        40.63 o                         
  -2   4   2       4195.24       4069.75       142.32 o                         
  -1   4   2         53.01         66.78         8.82 o                         
   0   4   2       4392.36       4207.33       147.42 o                         
   1   4   2       1165.67       1278.44        52.85 o                         
   2   4   2       8765.74       9210.47       283.36 o                         
   3   4   2        254.96        350.18        15.05 o                         
   4   4   2      10515.68      11092.13       334.77 o                         
   5   4   2        303.29        286.01        15.29 o                         
   6   4   2      12117.51      12547.73       408.66 o                         
   7   4   2        953.56        932.40        34.81 o                         
   8   4   2       4129.23       4023.60       135.43 o                         
   9   4   2        124.22         96.25        15.60 o                         
  10   4   2       4662.23       4753.62       160.11 o                         
  11   4   2       2481.29       2426.93        99.25 o                         
  12   4   2       1166.80       1210.57        57.02 o                         
  13   4   2         10.12        -14.34        24.72 o                         
  14   4   2       2358.11       2582.46       134.45 o                         
  15   4   2        158.52         94.13        49.51 o                         
  16   4   2       2104.91       2221.76       143.37 o                         
  17   4   2        107.12         69.32        66.17 o                         
  18   4   2       1075.01       1061.38        92.35 o                         
  19   4   2         31.71         38.47        80.85 o                         
  20   4   2        625.78        718.51        86.37 o                         
  21   4   2        178.98        190.78        66.10 o                         
 -22   5   2         37.90        147.02       166.27 o                         
 -21   5   2       1078.66       1209.22       111.35 o                         
 -20   5   2        157.72        118.19        79.42 o                         
 -19   5   2       1061.57       1139.19        96.53 o                         
 -18   5   2        572.11        534.27       145.10 o                         
 -17   5   2        448.33        435.26        59.35 o                         
 -16   5   2        703.69        610.89        64.38 o                         
 -15   5   2        406.43        433.86        55.12 o                         
 -14   5   2        879.90        875.53        72.64 o                         
 -13   5   2         64.48         80.06        30.47 o                         
 -12   5   2        365.58        349.53        38.47 o                         
 -11   5   2       1788.16       1732.43        95.35 o                         
 -10   5   2        926.23        946.27        64.39 o                         
  -9   5   2        540.45        535.25        40.57 o                         
  -8   5   2       1074.35       1123.07        42.71 o                         
  -7   5   2         38.68         26.92         8.98 o                         
  -6   5   2       1624.98       1638.22        54.36 o                         
  -5   5   2        145.07        130.16         9.30 o                         
  -4   5   2        488.56        441.71        18.44 o                         
  -3   5   2         49.75         51.16         7.94 o                         
  -2   5   2        227.96        252.53        17.70 o                         
  -1   5   2        171.71        170.23        15.73 o                         
   0   5   2        221.60        247.75        14.81 o                         
   1   5   2         49.94         64.89        10.15 o                         
   2   5   2        456.88        480.70        23.41 o                         
   3   5   2        133.46        101.75        10.37 o                         
   4   5   2       1563.44       1627.29        48.14 o                         
   5   5   2         40.31          5.59         9.51 o                         
   6   5   2       1026.05       1056.35        44.28 o                         
   7   5   2        576.97        661.52        36.59 o                         
   8   5   2        861.53        880.34        49.14 o                         
   9   5   2       1769.07       1833.65        85.94 o                         
  10   5   2        375.50        425.36        40.59 o                         
  11   5   2         59.50         61.60        29.41 o                         
  12   5   2        836.68        848.56        58.45 o                         
  13   5   2        395.14        479.93        47.28 o                         
  14   5   2        653.85        700.38        56.81 o                         
  15   5   2        450.11        504.83        51.25 o                         
  16   5   2        523.96        552.15        74.45 o                         
  17   5   2       1086.62       1326.07       103.97 o                         
  18   5   2        144.63        170.66        57.59 o                         
  19   5   2       1077.87       1107.83       103.74 o                         
  20   5   2         35.02        -99.76       150.52 o                         
 -20   6   2        531.64        455.57       112.01 o                         
 -19   6   2         10.52         58.54        42.38 o                         
 -18   6   2       1158.66       1372.73       121.04 o                         
 -17   6   2        126.48        173.64        46.37 o                         
 -16   6   2       2625.43       2889.21       145.63 o                         
 -15   6   2         70.08        104.05        37.09 o                         
 -14   6   2       3055.46       3160.41       157.65 o                         
 -13   6   2         71.43         67.48        32.43 o                         
 -12   6   2       3250.48       3288.14       157.88 o                         
 -11   6   2         24.00         26.17        24.59 o                         
 -10   6   2       2956.53       3004.79       132.44 o                         
  -9   6   2          9.73        -18.11        21.60 o                         
  -8   6   2       5056.53       5136.10       196.07 o                         
  -7   6   2        278.25        276.25        24.09 o                         
  -6   6   2       6530.73       7051.62       266.66 o                         
  -5   6   2         10.72         35.43        11.09 o                         
  -4   6   2       5354.58       5954.68       249.76 o                         
  -3   6   2          3.52          2.25        14.36 o                         
  -2   6   2       3582.18       3962.41       142.53 o                         
  -1   6   2         13.39        -15.35        15.35 o                         
   0   6   2       3613.69       3845.94       131.74 o                         
   1   6   2          3.41         -9.49        16.01 o                         
   2   6   2       5306.85       5741.25       221.83 o                         
   3   6   2         11.46          3.45        19.36 o                         
   4   6   2       6495.15       6840.07       224.35 o                         
   5   6   2        289.94        271.78        24.28 o                         
   6   6   2       5216.06       5268.22       209.97 o                         
   7   6   2          9.30        -22.00        22.00 o                         
   8   6   2       2874.12       2995.44       132.30 o                         
   9   6   2         21.98         -6.63        28.44 o                         
  10   6   2       3283.58       3463.03       164.31 o                         
  11   6   2         65.28         35.35        31.41 o                         
  12   6   2       3102.37       3408.80       174.81 o                         
  13   6   2         66.81         80.46        34.56 o                         
  14   6   2       2650.27       2855.03       142.97 o                         
  15   6   2        123.20         96.54        44.26 o                         
  16   6   2       1209.92       1204.27        98.81 o                         
  17   6   2         10.03        -31.47        50.57 o                         
  18   6   2        539.14        731.23       182.81 o                         
 -17   7   2        122.09        128.48        43.40 o                         
 -16   7   2         35.87         67.09        38.02 o                         
 -15   7   2         30.91         16.47        37.89 o                         
 -14   7   2         73.65         55.27        37.39 o                         
 -13   7   2         49.13          3.64        32.36 o                         
 -12   7   2          1.63         19.02        30.27 o                         
 -11   7   2         76.90         80.44        31.04 o                         
 -10   7   2         96.09         77.97        26.81 o                         
  -9   7   2        111.25         85.53        25.20 o                         
  -8   7   2        172.81        158.80        25.87 o                         
  -7   7   2         50.57         14.09        28.36 o                         
  -6   7   2        180.54        177.63        56.59 o                         
  -5   7   2        234.89        267.30        40.35 o                         
  -4   7   2        713.07        726.67        57.63 o                         
  -3   7   2        131.30        105.96        31.62 o                         
  -2   7   2        879.47        863.79        50.93 o                         
  -1   7   2         54.04         31.97        26.23 o                         
   0   7   2        884.89        936.99        52.52 o                         
   1   7   2        129.79         83.72        27.30 o                         
   2   7   2        653.92        676.53        45.70 o                         
   3   7   2        232.14        214.03        36.53 o                         
   4   7   2        176.42        243.91        28.59 o                         
   5   7   2         54.64         61.28        33.60 o                         
   6   7   2        189.22        123.74        33.73 o                         
   7   7   2        103.80        113.59        33.69 o                         
   8   7   2         94.52         61.37        27.40 o                         
   9   7   2         73.73         36.12        29.61 o                         
  10   7   2          1.66        -29.73        29.73 o                         
  11   7   2         46.84         30.33        33.72 o                         
  12   7   2         71.93         87.10        35.51 o                         
  13   7   2         30.08         74.88        35.36 o                         
  14   7   2         35.94         11.52        41.00 o                         
  15   7   2        123.62        133.25        72.82 o                         
 -14   8   2         15.49       -117.26       117.26 o                         
 -13   8   2         32.06         62.60        77.33 o                         
 -12   8   2          9.84         96.05        67.99 o                         
 -11   8   2         10.04        -59.56        59.56 o                         
 -10   8   2         47.20         54.49        61.17 o                         
  -9   8   2         86.86        127.80        71.76 o                         
  -8   8   2         13.10        -20.71        45.07 o                         
  -7   8   2         30.20        -41.05        45.82 o                         
  -6   8   2         24.01        -11.35        54.31 o                         
  -5   8   2        117.74         76.62        42.79 o                         
  -4   8   2          6.30        -37.71        37.71 o                         
  -3   8   2         43.43         55.60        33.85 o                         
  -2   8   2          7.50        -29.14        32.07 o                         
  -1   8   2         12.58         39.87        33.97 o                         
   0   8   2          7.54        -29.03        29.03 o                         
   1   8   2         41.47        -23.48        29.47 o                         
   2   8   2          6.32        -28.58        28.58 o                         
   3   8   2        109.82         93.73        31.10 o                         
   4   8   2         21.92        -24.05        31.64 o                         
   5   8   2         32.79         34.10        47.28 o                         
   6   8   2         11.99         15.92        51.68 o                         
   7   8   2         81.99         43.25        51.44 o                         
   8   8   2         46.29        -46.89        51.59 o                         
   9   8   2          9.18          5.06        67.61 o                         
  10   8   2          9.27        -56.65        56.65 o                         
  11   8   2         29.28         49.72        40.77 o                         
  12   8   2         15.17        -11.38        48.26 o                         
  -8   9   2         24.60        -38.44        57.02 o                         
  -7   9   2          5.47          1.02        53.27 o                         
  -6   9   2         23.42         28.94        47.06 o                         
  -5   9   2         11.38         -8.35        43.64 o                         
  -4   9   2         52.96         27.27        43.27 o                         
  -3   9   2         37.01         47.72        46.03 o                         
  -2   9   2         28.57        -12.85        42.30 o                         
  -1   9   2          1.61        -41.49        41.49 o                         
   0   9   2         29.62         10.49        37.21 o                         
   1   9   2         33.84         98.26        38.37 o                         
   2   9   2         50.49          8.17        47.31 o                         
   3   9   2         11.25          3.70        53.89 o                         
   4   9   2         22.44         35.92        55.45 o                         
   5   9   2          5.90        -74.54        83.16 o                         
   6   9   2         25.04        -12.50        55.58 o                         
 -25   1   3         90.34        109.79        60.60 o                         
 -24   1   3        391.33        462.08        58.17 o                         
 -23   1   3        113.21        125.47        45.80 o                         
 -22   1   3        813.81        993.81        76.96 o                         
 -21   1   3        410.01        474.62        45.25 o                         
 -20   1   3        318.40        342.78        39.33 o                         
 -19   1   3        952.91        916.80        53.81 o                         
 -18   1   3        521.90        571.67        41.69 o                         
 -17   1   3        643.84        661.42        42.55 o                         
 -16   1   3        665.37        743.72        50.60 o                         
 -15   1   3        133.94        134.21        25.91 o                         
 -14   1   3       2763.48       2833.45       112.01 o                         
 -13   1   3       4841.27       4947.34       186.24 o                         
 -12   1   3       6866.62       7471.87       306.20 o                         
 -11   1   3       5550.31       5594.44       197.75 o                         
 -10   1   3      15933.18      16980.32       597.78 o                         
  -9   1   3       8970.79       8635.12       269.47 o                         
  -8   1   3       5824.75       5832.01       173.03 o                         
  -7   1   3       1876.02       1861.25        57.52 o                         
  -6   1   3       6666.59       7094.46       190.17 o                         
  -5   1   3       6886.17       7415.40       220.22 o                         
  -4   1   3       3352.30       3359.60       113.87 o                         
  -3   1   3      37829.28      38678.10      1027.74 o                         
  -2   1   3      10409.32      10934.24       302.43 o                         
  -1   1   3      11162.78      11334.73       293.69 o                         
   0   1   3      35046.28      35114.77       924.89 o                         
   1   1   3       3652.89       3536.92        81.80 o                         
   2   1   3       6763.63       6972.15       159.39 o                         
   3   1   3       6352.14       6559.73       156.99 o                         
   4   1   3       1905.73       1757.26        54.16 o                         
   5   1   3       5386.49       5467.82       184.91 o                         
   6   1   3       8889.51       8668.32       265.85 o                         
   7   1   3      16499.84      16682.18       538.30 o                         
   8   1   3       5458.34       5372.50       178.08 o                         
   9   1   3       7523.77       8122.85       340.99 o                         
  10   1   3       4463.99       3987.70       228.49 o                         
  11   1   3       3015.63       3210.49       128.56 o                         
  12   1   3        123.57        106.18        20.66 o                         
  13   1   3        722.01        784.09        40.83 o                         
  14   1   3        633.77        626.65        41.82 o                         
  15   1   3        572.00        712.78        47.01 o                         
  16   1   3        922.37        987.92        56.46 o                         
  17   1   3        321.00        367.40        39.50 o                         
  18   1   3        412.16        445.24        44.19 o                         
  19   1   3        874.50        941.30        61.96 o                         
  20   1   3        105.23        154.38        42.06 o                         
  21   1   3        388.46        417.89        51.75 o                         
  22   1   3         85.79         59.56        48.48 o                         
  23   1   3        300.69        327.28       143.51 o                         
 -25   2   3        414.96        477.33        60.22 o                         
 -24   2   3        206.12        208.63        62.34 o                         
 -23   2   3        422.45        563.49        58.98 o                         
 -22   2   3        361.27        403.92        66.89 o                         
 -21   2   3        953.80       1121.51        74.00 o                         
 -20   2   3        369.12        386.36        46.47 o                         
 -19   2   3        263.46        334.38        41.62 o                         
 -18   2   3        381.30        441.01        37.39 o                         
 -17   2   3       1711.24       1817.98        92.36 o                         
 -16   2   3       2010.64       2025.89        86.01 o                         
 -15   2   3       2864.38       2921.88       102.69 o                         
 -14   2   3       2690.54       2797.74       102.49 o                         
 -13   2   3       4454.06       4519.53       160.72 o                         
 -12   2   3       1954.95       1922.31        67.68 o                         
 -11   2   3       3882.21       3803.87       127.66 o                         
 -10   2   3       4344.84       4379.07       143.36 o                         
  -9   2   3       2659.32       2613.79        79.96 o                         
  -8   2   3        965.97        887.36        31.90 o                         
  -7   2   3       1330.17       1285.77        44.26 o                         
  -6   2   3        838.71        765.07        24.09 o                         
  -5   2   3       2688.11       2588.31        74.15 o                         
  -4   2   3       1545.20       1628.91        47.76 o                         
  -3   2   3       1405.52       1453.21        40.32 o                         
  -2   2   3        314.97        311.98        10.70 o                         
  -1   2   3        293.50        305.58        10.47 o                         
   0   2   3       1361.31       1413.46        37.09 o                         
   1   2   3       1675.25       1664.59        42.06 o                         
   2   2   3       2495.67       2501.42        66.67 o                         
   3   2   3        884.18        790.94        24.25 o                         
   4   2   3       1337.89       1298.44        36.12 o                         
   5   2   3        899.09        850.59        41.92 o                         
   6   2   3       2431.73       2278.17        76.90 o                         
   7   2   3       4440.41       4255.64       149.32 o                         
   8   2   3       3556.76       3516.76       160.07 o                         
   9   2   3       1963.10       1930.64        78.99 o                         
  10   2   3       4175.38       3878.90       185.62 o                         
  11   2   3       2757.72       2708.72       108.74 o                         
  12   2   3       2700.50       2619.26       112.60 o                         
  13   2   3       2071.78       2022.71        87.19 o                         
  14   2   3       1791.08       1909.04        84.49 o                         
  15   2   3        348.63        380.26        35.61 o                         
  16   2   3        261.08        307.46        35.97 o                         
  17   2   3        359.49        316.96        38.41 o                         
  18   2   3        919.28        980.66        60.40 o                         
  19   2   3        334.53        282.94        42.28 o                         
  20   2   3        440.57        660.91        62.71 o                         
  21   2   3        191.04        214.29        51.80 o                         
  22   2   3        431.24        634.52        92.15 o                         
 -25   3   3        171.78        162.77       143.51 o                         
 -24   3   3        838.49       1035.06       103.12 o                         
 -23   3   3        373.06        506.67        76.12 o                         
 -22   3   3        654.05        868.74        77.23 o                         
 -21   3   3        150.30        154.43        40.37 o                         
 -20   3   3       1201.86       1384.39        79.07 o                         
 -19   3   3       1010.88       1053.00        66.23 o                         
 -18   3   3       1564.85       1687.07        86.78 o                         
 -17   3   3       1023.93       1185.28        62.41 o                         
 -16   3   3       1511.07       1585.84        74.09 o                         
 -15   3   3       2903.91       3009.49       126.01 o                         
 -14   3   3       5717.60       6039.65       238.81 o                         
 -13   3   3       3678.42       3682.63       145.32 o                         
 -12   3   3       5273.82       5608.59       216.23 o                         
 -11   3   3       6549.62       6348.77       225.42 o                         
 -10   3   3       7683.34       8006.53       261.68 o                         
  -9   3   3       6053.06       5924.20       196.55 o                         
  -8   3   3       9197.77       9052.77       295.55 o                         
  -7   3   3       8179.56       7960.40       262.19 o                         
  -6   3   3       6694.64       6748.92       208.25 o                         
  -5   3   3      11793.78      11717.24       383.48 o                         
  -4   3   3      13145.96      13296.54       432.89 o                         
  -3   3   3      12092.09      11496.39       376.60 o                         
  -2   3   3      15442.05      16493.03       474.32 o                         
  -1   3   3      16896.58      16875.43       460.96 o                         
   0   3   3      11132.31      11317.57       324.53 o                         
   1   3   3      14298.84      13962.15       423.35 o                         
   2   3   3      10837.19      10984.99       331.31 o                         
   3   3   3       7318.34       7033.23       203.34 o                         
   4   3   3       7472.56       7604.92       219.36 o                         
   5   3   3      10068.67       9785.03       297.84 o                         
   6   3   3       5578.76       5740.25       207.99 o                         
   7   3   3       8400.81       8496.98       297.49 o                         
   8   3   3       5990.01       6131.17       236.61 o                         
   9   3   3       5694.93       5705.09       213.45 o                         
  10   3   3       3365.08       3304.92       152.53 o                         
  11   3   3       6137.87       6383.29       285.68 o                         
  12   3   3       2782.98       2607.72       117.77 o                         
  13   3   3       1585.10       1665.31        84.15 o                         
  14   3   3        940.02        990.96        67.68 o                         
  15   3   3       1663.22       1645.56        75.56 o                         
  16   3   3       1069.06       1030.43        58.45 o                         
  17   3   3       1258.14       1429.72        85.57 o                         
  18   3   3        137.47        130.40        51.36 o                         
  19   3   3        681.90        821.77        76.96 o                         
  20   3   3        345.31        401.11        64.52 o                         
  21   3   3        887.63       1164.81        96.04 o                         
  22   3   3        157.76         52.51       154.02 o                         
 -23   4   3        166.03        182.63        64.11 o                         
 -22   4   3        256.20        352.48        68.06 o                         
 -21   4   3        308.30        269.90        90.25 o                         
 -20   4   3        523.80        637.00        74.65 o                         
 -19   4   3        705.84        927.52        84.80 o                         
 -18   4   3        407.64        430.25        60.50 o                         
 -17   4   3        961.49        982.11        81.56 o                         
 -16   4   3        520.04        469.84        40.39 o                         
 -15   4   3        651.71        658.02        41.99 o                         
 -14   4   3          4.17        -19.66        19.66 o                         
 -13   4   3        788.76        821.86        50.11 o                         
 -12   4   3       1726.88       1755.35        83.91 o                         
 -11   4   3       2600.70       2908.60        99.52 o                         
 -10   4   3       1392.99       1391.38        48.85 o                         
  -9   4   3       4531.98       4950.44       155.30 o                         
  -8   4   3       1856.48       1863.84        61.65 o                         
  -7   4   3       2153.80       2119.35        68.87 o                         
  -6   4   3       2609.43       2860.89        96.71 o                         
  -5   4   3       2262.89       2371.85        80.62 o                         
  -4   4   3       1934.71       2111.32        66.71 o                         
  -3   4   3        906.75       1015.12        39.04 o                         
  -2   4   3        924.04        960.78        41.34 o                         
  -1   4   3       1011.27        944.92        41.33 o                         
   0   4   3        991.13       1038.65        44.97 o                         
   1   4   3       1776.72       2017.30        63.27 o                         
   2   4   3       2248.63       2395.22        71.68 o                         
   3   4   3       2740.47       3033.73        91.08 o                         
   4   4   3       1981.46       1968.63        61.59 o                         
   5   4   3       1880.11       1865.38        57.55 o                         
   6   4   3       4800.11       4883.47       160.34 o                         
   7   4   3       1399.33       1386.64        48.21 o                         
   8   4   3       2751.00       2814.99        96.94 o                         
   9   4   3       1692.30       1678.41        61.63 o                         
  10   4   3        790.39        868.47        44.66 o                         
  11   4   3          4.16         17.38        19.41 o                         
  12   4   3        595.91        601.42        38.62 o                         
  13   4   3        566.65        582.33        52.46 o                         
  14   4   3        888.95        962.63        57.96 o                         
  15   4   3        390.31        446.54        52.85 o                         
  16   4   3        720.96        784.49        91.63 o                         
  17   4   3        541.68        599.25        72.94 o                         
  18   4   3        333.04        465.96       104.46 o                         
  19   4   3        235.69        310.23        69.72 o                         
  20   4   3        168.95        102.98        61.38 o                         
 -22   5   3         27.67        -25.41        53.81 o                         
 -21   5   3         14.64         31.16        55.57 o                         
 -20   5   3         57.42         32.71        54.08 o                         
 -19   5   3         53.43         53.28        59.17 o                         
 -18   5   3        126.03        161.63        50.65 o                         
 -17   5   3         79.00         49.63        40.70 o                         
 -16   5   3         40.11         60.02        42.00 o                         
 -15   5   3         33.25         36.63        38.70 o                         
 -14   5   3        459.49        425.42        44.61 o                         
 -13   5   3        462.55        441.68        43.83 o                         
 -12   5   3          8.49          0.95        26.78 o                         
 -11   5   3        124.31        126.48        30.99 o                         
 -10   5   3        299.97        306.95        28.39 o                         
  -9   5   3        168.05        153.88        20.71 o                         
  -8   5   3        822.78        828.31        30.12 o                         
  -7   5   3        175.44        160.24        12.85 o                         
  -6   5   3        594.31        607.19        24.07 o                         
  -5   5   3        422.94        430.54        20.19 o                         
  -4   5   3       1532.26       1660.46        54.21 o                         
  -3   5   3       1094.49       1096.65        47.22 o                         
  -2   5   3         19.79         11.74         8.69 o                         
  -1   5   3         21.05         -5.08         8.78 o                         
   0   5   3       1062.54       1151.29        45.89 o                         
   1   5   3       1678.12       1653.91        69.12 o                         
   2   5   3        393.46        396.51        18.15 o                         
   3   5   3        649.53        627.53        24.63 o                         
   4   5   3        160.19        130.66        11.16 o                         
   5   5   3        777.70        807.70        32.57 o                         
   6   5   3        157.32        141.88        18.54 o                         
   7   5   3        285.43        273.27        24.78 o                         
   8   5   3        125.39        109.14        34.72 o                         
   9   5   3          8.40        -18.34        31.58 o                         
  10   5   3        424.23        430.69        42.19 o                         
  11   5   3        503.60        463.61        44.91 o                         
  12   5   3         32.44         13.68        32.43 o                         
  13   5   3         37.63         18.32        33.30 o                         
  14   5   3         86.53         58.69        36.91 o                         
  15   5   3        122.79        110.43        63.16 o                         
  16   5   3         53.68         73.81        49.58 o                         
  17   5   3         61.45        146.12       105.81 o                         
  18   5   3         15.30         52.78        54.59 o                         
  19   5   3         25.64         79.33        56.98 o                         
 -20   6   3        152.35         49.89        51.47 o                         
 -19   6   3         90.38        127.07        50.49 o                         
 -18   6   3        180.35        163.14        50.59 o                         
 -17   6   3        115.55        107.95        46.06 o                         
 -16   6   3        281.63        301.89        51.10 o                         
 -15   6   3        177.66        127.22        36.58 o                         
 -14   6   3        190.34        141.43        33.82 o                         
 -13   6   3        296.84        272.79        45.22 o                         
 -12   6   3        361.64        341.97        35.98 o                         
 -11   6   3         66.11         44.40        25.15 o                         
 -10   6   3         49.46          3.96        23.31 o                         
  -9   6   3        447.24        436.70        74.27 o                         
  -8   6   3          6.54        -18.57        18.57 o                         
  -7   6   3         70.56         54.27        34.48 o                         
  -6   6   3        512.47        464.19        33.79 o                         
  -5   6   3         93.48         45.65        21.90 o                         
  -4   6   3        226.02        254.55        25.18 o                         
  -3   6   3         15.06         -2.35        15.00 o                         
  -2   6   3         16.35          9.01        14.22 o                         
  -1   6   3         16.12          2.62        22.05 o                         
   0   6   3         13.83        -11.05        14.34 o                         
   1   6   3        246.11        197.38        26.09 o                         
   2   6   3         89.39         65.83        20.61 o                         
   3   6   3        471.90        490.95        35.15 o                         
   4   6   3         77.16         42.39        16.74 o                         
   5   6   3          6.79        -25.01        25.01 o                         
   6   6   3        410.75        383.61        31.47 o                         
   7   6   3         45.26         12.79        23.15 o                         
   8   6   3         63.64         46.16        27.59 o                         
   9   6   3        358.16        412.59        40.21 o                         
  10   6   3        291.30        336.91        38.49 o                         
  11   6   3        205.58        202.15        42.44 o                         
  12   6   3        162.74        161.54        35.86 o                         
  13   6   3        277.77        287.59        41.09 o                         
  14   6   3        105.81        104.03        45.03 o                         
  15   6   3        168.64        130.59        50.21 o                         
  16   6   3         93.00         53.14        47.78 o                         
  17   6   3        140.60        261.85        57.73 o                         
 -18   7   3        549.68        659.82       180.27 o                         
 -17   7   3        760.18        749.20        78.03 o                         
 -16   7   3        550.19        475.32        51.16 o                         
 -15   7   3        773.37        710.71        67.95 o                         
 -14   7   3        792.69        861.35        91.14 o                         
 -13   7   3        871.99        808.45        61.12 o                         
 -12   7   3        971.36        919.07        63.02 o                         
 -11   7   3        609.41        709.56        60.98 o                         
 -10   7   3        556.32        576.50        42.78 o                         
  -9   7   3        698.24        712.08        48.20 o                         
  -8   7   3       2020.87       2070.35        97.27 o                         
  -7   7   3       2057.34       2311.33       121.78 o                         
  -6   7   3       1652.20       1707.76        84.31 o                         
  -5   7   3       2184.69       2152.06       122.77 o                         
  -4   7   3       1631.05       1775.26        98.78 o                         
  -3   7   3       1578.30       1630.76        94.23 o                         
  -2   7   3       1547.81       1617.27        85.61 o                         
  -1   7   3       1674.67       1636.75        75.20 o                         
   0   7   3       1445.72       1506.00        71.39 o                         
   1   7   3       1777.64       1768.22        78.95 o                         
   2   7   3       1995.39       2168.71        94.37 o                         
   3   7   3       1804.31       1866.21        82.70 o                         
   4   7   3       1987.29       2227.27        96.20 o                         
   5   7   3       2136.59       2023.96        98.92 o                         
   6   7   3        674.60        683.80        56.70 o                         
   7   7   3        600.51        604.75        61.13 o                         
   8   7   3        561.06        564.68        44.52 o                         
   9   7   3       1001.35       1114.93       113.58 o                         
  10   7   3        806.92        828.15        72.98 o                         
  11   7   3        836.48        847.42        82.08 o                         
  12   7   3        708.22        729.85        56.88 o                         
  13   7   3        591.89        607.18        76.29 o                         
  14   7   3        705.37        725.21        67.81 o                         
  15   7   3        600.75        876.67       189.02 o                         
 -14   8   3         44.52         37.47        88.38 o                         
 -13   8   3        166.85        143.86        69.90 o                         
 -12   8   3         37.06        -19.56        99.76 o                         
 -11   8   3        249.18        183.40        68.96 o                         
 -10   8   3        350.01        450.97        80.98 o                         
  -9   8   3        362.32        325.27        59.43 o                         
  -8   8   3        597.23        662.73        74.10 o                         
  -7   8   3        869.90       1040.86        89.86 o                         
  -6   8   3        556.01        630.28        69.88 o                         
  -5   8   3       1544.18       1600.43       133.89 o                         
  -4   8   3        647.33        629.22        61.86 o                         
  -3   8   3       1258.50       1246.24        83.63 o                         
  -2   8   3        949.23        985.76        64.03 o                         
  -1   8   3       1039.63       1117.62        67.25 o                         
   0   8   3       1152.38       1167.23        70.42 o                         
   1   8   3        685.04        690.18        52.57 o                         
   2   8   3       1430.01       1525.01        75.23 o                         
   3   8   3        602.48        622.45        46.84 o                         
   4   8   3        825.93        965.56        71.97 o                         
   5   8   3        646.59        811.50       120.14 o                         
   6   8   3        333.33        456.69        67.84 o                         
   7   8   3        368.01        397.06        67.62 o                         
   8   8   3        239.31        222.73        59.80 o                         
   9   8   3         38.04         66.59        60.42 o                         
  10   8   3        168.62        141.27        42.56 o                         
  11   8   3         41.01        -21.27        40.39 o                         
  -8   9   3        509.64        612.40        92.37 o                         
  -7   9   3        376.49        553.57        66.30 o                         
  -6   9   3        444.14        395.94        58.84 o                         
  -5   9   3        497.89        544.98        65.51 o                         
  -4   9   3        477.08        517.65        61.27 o                         
  -3   9   3        439.64        514.60        60.18 o                         
  -2   9   3        600.27        574.52        62.69 o                         
  -1   9   3        656.04        706.77        69.71 o                         
   0   9   3        402.80        393.31        48.05 o                         
   1   9   3        517.69        571.89        53.75 o                         
   2   9   3        457.36        500.12        77.66 o                         
   3   9   3        479.86        505.76        74.53 o                         
   4   9   3        346.33        429.62        69.37 o                         
   5   9   3        552.06        738.01       126.88 o                         
 -26   0   4       1063.77       1267.49       140.39 o                         
 -25   0   4        493.56        525.98        95.83 o                         
 -24   0   4        805.45        915.99       115.57 o                         
 -23   0   4        747.81        818.55       112.45 o                         
 -22   0   4       1595.95       2009.33       133.22 o                         
 -21   0   4       3199.40       3297.09       196.13 o                         
 -20   0   4        808.42       1166.28        89.04 o                         
 -19   0   4       1404.05       1493.90       103.41 o                         
 -18   0   4       2271.00       2713.90       160.30 o                         
 -17   0   4       1820.19       2077.09       126.87 o                         
 -16   0   4       5520.99       5846.28       377.96 o                         
 -15   0   4         43.07        127.76        37.13 o                         
 -14   0   4      30333.58      32959.70      2088.91 o                         
 -13   0   4        254.64        250.28        32.37 o                         
 -12   0   4      26864.14      26915.46      1404.70 o                         
 -11   0   4       1298.56       1477.71        87.04 o                         
 -10   0   4      23460.94      22120.88      1250.89 o                         
  -9   0   4        391.23        491.33        31.31 o                         
  -8   0   4       1877.41       1742.70        79.57 o                         
  -7   0   4       6193.89       6419.24       249.83 o                         
  -6   0   4       4663.04       4575.82       181.83 o                         
  -5   0   4         69.38         97.19        10.13 o                         
  -4   0   4      75938.27      74137.39      3195.29 o                         
  -3   0   4       3012.32       3423.06       134.99 o                         
  -2   0   4      20293.51      20699.94       730.87 o                         
  -1   0   4       3079.53       3344.77       111.45 o                         
   0   0   4      76149.40      78350.58      2560.03 o                         
   1   0   4         72.02         94.47         7.55 o                         
   2   0   4       4283.79       4576.79       174.91 o                         
   3   0   4       5957.48       6000.11       227.12 o                         
   4   0   4       2009.56       1758.83        78.14 o                         
   5   0   4        419.06        415.54        22.43 o                         
   6   0   4      23669.61      22325.66      1048.40 o                         
   7   0   4       1357.34       1557.71        91.14 o                         
   8   0   4      26631.63      25047.86      1538.12 o                         
   9   0   4        243.62        287.49        35.78 o                         
  10   0   4      30349.36      30921.10      1962.91 o                         
  11   0   4         42.01        123.73        33.97 o                         
  12   0   4       5609.57       5183.65       357.69 o                         
  13   0   4       1804.56       1828.60       228.58 o                         
  14   0   4       2292.91       2599.73       154.77 o                         
  15   0   4       1343.33       1490.12       125.62 o                         
  16   0   4        822.19       1194.17        91.80 o                         
  17   0   4       3134.57       3090.84       186.08 o                         
  18   0   4       1651.70       2054.46       138.18 o                         
  19   0   4        730.37        757.03       107.85 o                         
  20   0   4        853.31       1099.92       100.27 o                         
  21   0   4        489.35        537.70        85.07 o                         
  22   0   4       1109.37       1287.47       115.02 o                         
 -26   1   4         41.95        114.47        56.48 o                         
 -25   1   4        503.44        642.36        73.11 o                         
 -24   1   4         19.66        -39.82        43.34 o                         
 -23   1   4        414.66        540.69        74.20 o                         
 -22   1   4        565.31        715.09        60.01 o                         
 -21   1   4        257.69        290.27        38.49 o                         
 -20   1   4        829.57        961.69        56.42 o                         
 -19   1   4        598.50        689.00        46.13 o                         
 -18   1   4       3211.29       3390.75       137.24 o                         
 -17   1   4       1338.67       1483.90        68.39 o                         
 -16   1   4       3819.65       3660.93       145.15 o                         
 -15   1   4       1882.32       2144.21        96.79 o                         
 -14   1   4       9921.91      10226.33       379.51 o                         
 -13   1   4       2570.20       2875.78       105.10 o                         
 -12   1   4        916.61        809.58        35.30 o                         
 -11   1   4        995.94        983.71        41.32 o                         
 -10   1   4       6999.28       6873.71       243.77 o                         
  -9   1   4        240.10        225.01        16.62 o                         
  -8   1   4       3928.91       3772.17       113.65 o                         
  -7   1   4         41.63         41.61         9.33 o                         
  -6   1   4        384.47        322.94        13.34 o                         
  -5   1   4        933.22       1069.70        30.91 o                         
  -4   1   4      56741.91      61717.49      1586.26 o                         
  -3   1   4       1065.96       1064.62        29.17 o                         
  -2   1   4        768.41        901.95        24.33 o                         
  -1   1   4       1119.15       1046.03        28.02 o                         
   0   1   4      57208.79      60616.49      1459.23 o                         
   1   1   4       1007.46       1029.33        24.89 o                         
   2   1   4        367.59        308.30         9.37 o                         
   3   1   4         38.76         39.65         5.09 o                         
   4   1   4       3922.31       3647.63       101.61 o                         
   5   1   4        238.31        217.06        11.95 o                         
   6   1   4       6917.02       6650.11       214.21 o                         
   7   1   4       1087.91       1147.12        40.55 o                         
   8   1   4        870.22        706.05        28.23 o                         
   9   1   4       2719.05       2820.19        91.71 o                         
  10   1   4       9811.12       9494.78       298.22 o                         
  11   1   4       1891.29       2038.29        73.49 o                         
  12   1   4       3679.34       3591.96       133.45 o                         
  13   1   4       1323.56       1491.31        69.35 o                         
  14   1   4       3128.35       3169.26       129.12 o                         
  15   1   4        599.94        737.56        48.94 o                         
  16   1   4        813.44        860.24        64.94 o                         
  17   1   4        259.72        371.92        41.69 o                         
  18   1   4        550.86        686.36        54.34 o                         
  19   1   4        422.00        574.04        52.72 o                         
  20   1   4         19.06         13.78        40.15 o                         
  21   1   4        519.54        622.89        58.04 o                         
  22   1   4         39.18         74.51        49.81 o                         
 -26   2   4        108.45        236.27       134.76 o                         
 -25   2   4        131.98        129.99        50.40 o                         
 -24   2   4        493.22        512.35        59.07 o                         
 -23   2   4        172.65        183.12        45.97 o                         
 -22   2   4         37.62         -8.23        39.33 o                         
 -21   2   4        256.09        233.95        43.19 o                         
 -20   2   4        264.97        323.13        43.29 o                         
 -19   2   4        662.34        791.89        56.95 o                         
 -18   2   4        264.94        202.41        29.60 o                         
 -17   2   4         23.04         25.17        23.19 o                         
 -16   2   4        504.37        515.79        34.33 o                         
 -15   2   4         20.50          1.52        14.01 o                         
 -14   2   4        875.85        866.14        39.50 o                         
 -13   2   4         11.55         21.65        13.58 o                         
 -12   2   4       2766.54       2909.17       102.36 o                         
 -11   2   4        182.29        189.44        28.50 o                         
 -10   2   4       2507.51       2781.35       110.31 o                         
  -9   2   4        742.17        816.96        35.29 o                         
  -8   2   4       1703.90       1639.64        58.19 o                         
  -7   2   4       1470.49       1616.20        60.46 o                         
  -6   2   4      10364.51      11072.17       370.18 o                         
  -5   2   4       3377.20       3691.72       110.35 o                         
  -4   2   4       3533.07       3656.27        99.18 o                         
  -3   2   4         15.71         19.11         4.63 o                         
  -2   2   4      17593.12      19018.80       483.14 o                         
  -1   2   4         15.34          6.44         4.24 o                         
   0   2   4       3496.13       3518.98        89.91 o                         
   1   2   4       3452.64       3573.53        94.73 o                         
   2   2   4      10180.86      10206.67       278.87 o                         
   3   2   4       1508.02       1608.69        49.69 o                         
   4   2   4       1609.33       1551.53        41.73 o                         
   5   2   4        727.47        778.05        39.20 o                         
   6   2   4       2635.09       2720.77        90.47 o                         
   7   2   4        175.27        141.39        15.28 o                         
   8   2   4       2942.63       3006.34       117.69 o                         
   9   2   4         10.58          4.61        18.10 o                         
  10   2   4        902.74        905.67        45.67 o                         
  11   2   4         19.72         -0.31        21.19 o                         
  12   2   4        509.44        483.11        35.70 o                         
  13   2   4         24.42         12.13        25.29 o                         
  14   2   4        280.30        239.54        32.06 o                         
  15   2   4        642.96        715.72        47.46 o                         
  16   2   4        289.82        332.22        38.36 o                         
  17   2   4        242.65        284.85        39.51 o                         
  18   2   4         37.78          6.35        36.22 o                         
  19   2   4        162.38        141.54        43.70 o                         
  20   2   4        514.39        666.99        64.40 o                         
  21   2   4        126.69        199.20        52.37 o                         
  22   2   4        112.45        168.02       147.02 o                         
 -25   3   4         29.12        -28.83        86.43 o                         
 -24   3   4          5.60        113.35        59.41 o                         
 -23   3   4         30.91         25.62        54.75 o                         
 -22   3   4         22.12         11.85        37.16 o                         
 -21   3   4        117.57         56.97        48.40 o                         
 -20   3   4          9.33         57.13        35.39 o                         
 -19   3   4          0.45         -9.82        30.22 o                         
 -18   3   4       1005.77       1157.07        61.90 o                         
 -17   3   4       1800.29       1949.44        87.72 o                         
 -16   3   4        373.19        394.18        36.46 o                         
 -15   3   4        264.92        276.46        31.34 o                         
 -14   3   4         42.54         60.45        13.11 o                         
 -13   3   4        324.45        259.05        18.75 o                         
 -12   3   4         13.43        -18.39        18.39 o                         
 -11   3   4        420.69        386.48        25.41 o                         
 -10   3   4         89.00         43.75        14.28 o                         
  -9   3   4        905.97       1022.30        39.87 o                         
  -8   3   4         27.26         32.67         9.17 o                         
  -7   3   4       2801.40       3356.06       112.40 o                         
  -6   3   4       5533.08       5938.21       209.24 o                         
  -5   3   4       1064.53       1102.35        39.56 o                         
  -4   3   4      10884.56      11754.86       384.97 o                         
  -3   3   4        154.12        195.17        11.17 o                         
  -2   3   4      14394.11      16388.42       474.03 o                         
  -1   3   4        160.21        197.65         9.64 o                         
   0   3   4      10890.72      11800.38       338.99 o                         
   1   3   4       1029.55       1052.36        33.63 o                         
   2   3   4       5434.80       5826.99       169.47 o                         
   3   3   4       2814.98       3228.52        95.78 o                         
   4   3   4         28.45          9.55         8.77 o                         
   5   3   4        870.84        964.46        31.64 o                         
   6   3   4         97.53         91.18        10.79 o                         
   7   3   4        385.52        381.77        27.85 o                         
   8   3   4         13.36         29.47        15.08 o                         
   9   3   4        296.71        307.89        25.15 o                         
  10   3   4         41.62         33.12        18.49 o                         
  11   3   4        248.18        210.98        25.03 o                         
  12   3   4        354.23        331.99        29.28 o                         
  13   3   4       1807.89       1846.18        74.08 o                         
  14   3   4       1056.42       1112.05        58.93 o                         
  15   3   4          0.46        -29.99        31.44 o                         
  16   3   4          9.57         60.38        32.20 o                         
  17   3   4        124.42         69.62        40.23 o                         
  18   3   4         20.24        -45.28        45.28 o                         
  19   3   4         31.69         28.07        52.32 o                         
  20   3   4          5.29         81.79        55.30 o                         
  21   3   4         27.91        -14.13        64.62 o                         
 -24   4   4        134.88        116.92        62.31 o                         
 -23   4   4         40.05        107.22        58.73 o                         
 -22   4   4        475.20        479.83        73.24 o                         
 -21   4   4        104.55         34.05        51.29 o                         
 -20   4   4        425.38        590.85        72.69 o                         
 -19   4   4        479.36        550.76        68.00 o                         
 -18   4   4        763.28        990.63        85.72 o                         
 -17   4   4         28.05         11.99        32.53 o                         
 -16   4   4       1631.30       1712.68        79.26 o                         
 -15   4   4        845.29        871.51        51.16 o                         
 -14   4   4       2397.48       2401.11       112.02 o                         
 -13   4   4        528.03        469.39        32.65 o                         
 -12   4   4       7163.77       7335.37       283.12 o                         
 -11   4   4        257.20        269.59        14.43 o                         
 -10   4   4       3870.16       4209.73       124.23 o                         
  -9   4   4       2621.03       2825.11        85.76 o                         
  -8   4   4       4834.97       4613.04       154.08 o                         
  -7   4   4       1706.58       1783.05        58.73 o                         
  -6   4   4       4234.48       4322.65       153.95 o                         
  -5   4   4        654.87        725.06        27.68 o                         
  -4   4   4       3922.38       3836.93       113.70 o                         
  -3   4   4       1082.73       1157.00        41.01 o                         
  -2   4   4      13600.16      13924.54       450.62 o                         
  -1   4   4       1033.51       1144.04        37.62 o                         
   0   4   4       3775.30       3741.87       115.93 o                         
   1   4   4        651.54        756.12        25.79 o                         
   2   4   4       4202.77       4241.60       131.62 o                         
   3   4   4       1775.77       1831.73        57.39 o                         
   4   4   4       5036.93       4869.01       144.04 o                         
   5   4   4       2688.00       2818.14        81.96 o                         
   6   4   4       3983.95       4134.15       132.30 o                         
   7   4   4        278.66        320.96        19.50 o                         
   8   4   4       7435.73       7575.53       249.27 o                         
   9   4   4        485.28        519.98        32.72 o                         
  10   4   4       2386.82       2456.24        99.48 o                         
  11   4   4        845.51        869.88        45.11 o                         
  12   4   4       1618.55       1729.01        84.83 o                         
  13   4   4         25.71         27.84        28.24 o                         
  14   4   4        784.89        860.59        69.28 o                         
  15   4   4        495.45        433.12        81.87 o                         
  16   4   4        430.84        543.60        70.79 o                         
  17   4   4        107.56         68.94        55.18 o                         
  18   4   4        516.83        557.21       103.80 o                         
  19   4   4         36.71         52.86        58.19 o                         
  20   4   4        135.35        114.10        58.55 o                         
 -22   5   4        313.17        293.83        62.03 o                         
 -21   5   4        388.17        398.02        67.06 o                         
 -20   5   4        695.09        766.94        81.23 o                         
 -19   5   4        495.02        427.97        62.98 o                         
 -18   5   4       1406.79       1516.88       108.39 o                         
 -17   5   4        295.63        317.58        53.55 o                         
 -16   5   4       1150.39       1135.92        86.32 o                         
 -15   5   4        645.32        680.25        57.19 o                         
 -14   5   4        644.39        640.41        59.27 o                         
 -13   5   4        315.29        258.50        41.23 o                         
 -12   5   4       2419.72       2379.37       147.13 o                         
 -11   5   4        119.25        106.05        26.91 o                         
 -10   5   4       2950.72       3002.04       131.32 o                         
  -9   5   4         82.66         71.90        16.43 o                         
  -8   5   4       3979.69       3998.52       133.64 o                         
  -7   5   4        556.40        589.91        22.56 o                         
  -6   5   4       2742.97       2696.50        81.60 o                         
  -5   5   4         15.95         19.39         7.47 o                         
  -4   5   4       3109.55       3074.76       109.62 o                         
  -3   5   4        132.19        141.17        19.54 o                         
  -2   5   4       4130.88       4174.96       174.91 o                         
  -1   5   4        120.89        115.73        15.47 o                         
   0   5   4       3044.48       3105.36       121.10 o                         
   1   5   4         15.57         18.78         7.19 o                         
   2   5   4       2645.05       2644.98        82.80 o                         
   3   5   4        605.69        631.13        23.00 o                         
   4   5   4       3969.95       4119.74       139.84 o                         
   5   5   4         90.19         79.58        16.99 o                         
   6   5   4       2888.67       2938.40       110.95 o                         
   7   5   4        115.30        110.24        22.65 o                         
   8   5   4       2503.14       2514.12       114.11 o                         
   9   5   4        344.02        359.93        36.70 o                         
  10   5   4        598.01        646.81        48.09 o                         
  11   5   4        643.41        706.89        52.47 o                         
  12   5   4       1121.94       1168.25        68.57 o                         
  13   5   4        291.20        299.58        58.95 o                         
  14   5   4       1359.13       1313.69        89.69 o                         
  15   5   4        491.56        573.34        63.69 o                         
  16   5   4        672.82        690.61        70.19 o                         
  17   5   4        393.36        345.36        61.67 o                         
  18   5   4        317.36        363.75        69.97 o                         
 -20   6   4        302.34        301.44        59.21 o                         
 -19   6   4        106.18         90.55        44.41 o                         
 -18   6   4        554.31        557.50        67.01 o                         
 -17   6   4        116.69        114.27        45.62 o                         
 -16   6   4        924.01        922.88        80.12 o                         
 -15   6   4         42.31         65.93        38.66 o                         
 -14   6   4       2287.11       2300.21       184.24 o                         
 -13   6   4        122.37        106.96        32.58 o                         
 -12   6   4       3062.43       2936.53       148.04 o                         
 -11   6   4        722.35        742.77        54.04 o                         
 -10   6   4       3122.16       2987.48       160.06 o                         
  -9   6   4        622.12        596.93        58.47 o                         
  -8   6   4       4654.29       4786.28       183.08 o                         
  -7   6   4         49.58         47.16        17.32 o                         
  -6   6   4       5149.35       5129.22       180.72 o                         
  -5   6   4        660.80        679.47        43.82 o                         
  -4   6   4       5048.52       5336.14       225.82 o                         
  -3   6   4         20.82         26.68        46.36 o                         
  -2   6   4       4616.71       4817.44       230.58 o                         
  -1   6   4         22.38          6.77        28.29 o                         
   0   6   4       5286.01       5421.83       223.99 o                         
   1   6   4        695.47        804.90        57.76 o                         
   2   6   4       4943.83       5114.24       200.99 o                         
   3   6   4         45.28         43.15        12.49 o                         
   4   6   4       4744.25       4961.63       179.30 o                         
   5   6   4        592.84        683.00        39.27 o                         
   6   6   4       3067.46       3094.52       127.42 o                         
   7   6   4        696.40        726.63        60.24 o                         
   8   6   4       3118.71       3191.54       142.24 o                         
   9   6   4        118.67        119.60        32.11 o                         
  10   6   4       2427.03       2411.70       112.59 o                         
  11   6   4         42.96         11.01        38.98 o                         
  12   6   4        949.03       1025.31        65.71 o                         
  13   6   4        112.33        158.15        45.91 o                         
  14   6   4        581.14        573.17        61.92 o                         
  15   6   4         99.42         53.40        48.25 o                         
  16   6   4        322.53        324.81        58.15 o                         
 -18   7   4        147.57        102.72        52.13 o                         
 -17   7   4        121.42         48.62        38.64 o                         
 -16   7   4         66.62         70.71        38.40 o                         
 -15   7   4        123.04        102.08        35.08 o                         
 -14   7   4         62.13         38.07        34.61 o                         
 -13   7   4        353.16        296.62        40.08 o                         
 -12   7   4         53.86         13.45        27.01 o                         
 -11   7   4        554.23        502.42        41.14 o                         
 -10   7   4        370.21        380.55        40.00 o                         
  -9   7   4        308.82        251.85        48.30 o                         
  -8   7   4        898.75       1022.16        83.07 o                         
  -7   7   4        440.71        546.82        62.27 o                         
  -6   7   4        957.04        920.21        67.69 o                         
  -5   7   4         40.54        -12.73        23.34 o                         
  -4   7   4       1218.32       1258.02        66.46 o                         
  -3   7   4         21.25        -25.57        25.57 o                         
  -2   7   4        378.04        418.64        35.39 o                         
  -1   7   4         22.46         -4.10        22.20 o                         
   0   7   4       1134.17       1114.35        62.08 o                         
   1   7   4         39.83        -21.88        21.88 o                         
   2   7   4        936.50        922.24        52.06 o                         
   3   7   4        482.40        559.86        64.15 o                         
   4   7   4        875.26        863.58        50.10 o                         
   5   7   4        291.37        336.93        36.40 o                         
   6   7   4        404.68        294.00        53.05 o                         
   7   7   4        523.09        513.68        73.51 o                         
   8   7   4         49.96         76.61        30.44 o                         
   9   7   4        331.97        349.14        40.77 o                         
  10   7   4         60.60         70.55        39.32 o                         
  11   7   4        128.48        144.44        38.32 o                         
  12   7   4         61.30        120.71        44.33 o                         
  13   7   4        130.28        159.32        46.59 o                         
  14   7   4        142.89         89.96        48.43 o                         
 -14   8   4         20.40         73.68        70.76 o                         
 -13   8   4         22.71        -18.91        62.28 o                         
 -12   8   4         56.81         52.84        62.10 o                         
 -11   8   4         56.16        142.77        66.30 o                         
 -10   8   4         59.98         97.88        49.94 o                         
  -9   8   4          0.14         85.58        53.27 o                         
  -8   8   4        129.10        216.57        54.58 o                         
  -7   8   4        104.72        105.02        48.90 o                         
  -6   8   4        111.52        135.54        51.80 o                         
  -5   8   4        168.95        191.43        51.59 o                         
  -4   8   4         33.18        124.32        46.09 o                         
  -3   8   4         58.20         82.94        34.69 o                         
  -2   8   4        165.30        125.32        35.73 o                         
  -1   8   4         55.63         68.25        33.80 o                         
   0   8   4         31.00          5.35        31.51 o                         
   1   8   4        173.18        199.22        36.35 o                         
   2   8   4        122.09        105.83        37.10 o                         
   3   8   4         98.04        103.63        42.16 o                         
   4   8   4        122.24        106.15        41.92 o                         
   5   8   4          0.13         65.99        57.63 o                         
   6   8   4         63.99         99.93        58.54 o                         
   7   8   4         51.64         88.59        71.11 o                         
   8   8   4         62.01         66.73        51.79 o                         
   9   8   4         21.64         60.21        40.31 o                         
  10   8   4         18.87         10.29        42.46 o                         
  -8   9   4        202.75        159.10        59.17 o                         
  -7   9   4         17.73         20.16        48.06 o                         
  -6   9   4         99.52         96.88        48.27 o                         
  -5   9   4         25.50         65.75        46.37 o                         
  -4   9   4         59.31         57.04        46.01 o                         
  -3   9   4         42.76         36.54        42.90 o                         
  -2   9   4          9.37        -15.25        42.92 o                         
  -1   9   4         40.26         17.56        43.44 o                         
   0   9   4         54.39        -22.90        41.03 o                         
   1   9   4         23.38         52.80        42.49 o                         
   2   9   4         95.82        110.72        54.28 o                         
   3   9   4         16.97         60.98        75.37 o                         
   4   9   4        197.00         91.68       136.51 o                         
 -26   1   5         60.46         53.91        53.33 o                         
 -25   1   5        150.38        135.60        54.76 o                         
 -24   1   5        252.94        252.72        49.14 o                         
 -23   1   5        128.68        155.13        48.02 o                         
 -22   1   5        476.55        548.33        53.60 o                         
 -21   1   5         66.07         92.76        38.15 o                         
 -20   1   5       1005.25       1107.88        60.72 o                         
 -19   1   5        759.81        826.27        50.13 o                         
 -18   1   5       2080.43       2245.32        95.54 o                         
 -17   1   5        433.63        525.84        39.68 o                         
 -16   1   5       2466.33       2591.41       149.56 o                         
 -15   1   5       4407.94       4553.37       178.49 o                         
 -14   1   5       3038.02       3072.91       114.25 o                         
 -13   1   5       1647.85       1550.12        62.18 o                         
 -12   1   5       2164.52       2101.59        79.49 o                         
 -11   1   5       2255.39       2207.26        82.61 o                         
 -10   1   5       5740.90       5786.98       205.27 o                         
  -9   1   5       6024.56       5934.87       194.66 o                         
  -8   1   5        250.23        210.43        13.03 o                         
  -7   1   5       3610.82       3726.95       137.37 o                         
  -6   1   5       3472.73       3610.54       104.36 o                         
  -5   1   5      19270.86      20968.37       571.79 o                         
  -4   1   5       3091.33       3261.58        90.85 o                         
  -3   1   5        420.31        432.81        15.57 o                         
  -2   1   5        453.41        438.05        13.42 o                         
  -1   1   5       2825.85       3025.19        74.29 o                         
   0   1   5      20203.73      21255.68       513.07 o                         
   1   1   5       3731.79       3744.89        85.57 o                         
   2   1   5       3945.15       3947.78        99.89 o                         
   3   1   5        271.26        217.65        10.26 o                         
   4   1   5       5946.64       5604.25       175.96 o                         
   5   1   5       5739.25       5691.44       191.71 o                         
   6   1   5       2393.14       2413.30        76.29 o                         
   7   1   5       2374.36       2390.14        73.88 o                         
   8   1   5       1536.43       1204.21        66.53 o                         
   9   1   5       3227.66       3363.16       109.87 o                         
  10   1   5       4342.08       4234.95       130.77 o                         
  11   1   5       2620.26       2713.90        91.01 o                         
  12   1   5        398.53        337.09        28.74 o                         
  13   1   5       2270.99       2298.41        96.78 o                         
  14   1   5        701.02        709.52        74.06 o                         
  15   1   5       1049.01       1137.56        57.88 o                         
  16   1   5         66.89         74.25        31.39 o                         
  17   1   5        522.00        652.98        52.25 o                         
  18   1   5        129.93        166.63        42.14 o                         
  19   1   5        244.68        295.28        45.64 o                         
  20   1   5        163.02        142.85        45.63 o                         
  21   1   5         59.24         28.69        45.85 o                         
 -26   2   5        105.47         66.66        49.90 o                         
 -25   2   5        425.31        470.43        59.45 o                         
 -24   2   5        515.49        561.58        59.76 o                         
 -23   2   5        951.60        954.34        69.35 o                         
 -22   2   5        923.37       1087.79        72.14 o                         
 -21   2   5       1955.79       2087.32       106.31 o                         
 -20   2   5       1025.86       1158.37        70.64 o                         
 -19   2   5        947.28       1082.30        65.61 o                         
 -18   2   5        495.04        530.63        40.35 o                         
 -17   2   5       4090.01       4101.79       164.22 o                         
 -16   2   5       2327.06       2278.25        87.00 o                         
 -15   2   5       2492.48       2420.07        93.44 o                         
 -14   2   5       3875.90       3761.14       202.84 o                         
 -13   2   5       4548.32       4386.71       170.37 o                         
 -12   2   5       4298.56       4012.10       142.62 o                         
 -11   2   5       5467.04       5040.25       196.94 o                         
 -10   2   5       9131.12       9264.57       352.76 o                         
  -9   2   5       2620.89       2488.02        86.20 o                         
  -8   2   5        301.60        231.25        21.37 o                         
  -7   2   5       5435.17       5195.30       185.21 o                         
  -6   2   5       6491.00       6643.39       233.67 o                         
  -5   2   5       4471.21       4123.64       127.95 o                         
  -4   2   5        894.38        810.86        31.40 o                         
  -3   2   5       4153.98       3865.82       113.85 o                         
  -2   2   5       3807.45       3520.93       102.57 o                         
  -1   2   5        976.08        854.01        25.35 o                         
   0   2   5       4178.42       3897.47       121.15 o                         
   1   2   5       7118.32       7005.83       203.03 o                         
   2   2   5       4969.22       4812.72       150.91 o                         
   3   2   5        305.21        189.70        10.99 o                         
   4   2   5       2481.93       2181.43        69.82 o                         
   5   2   5       9563.59       9511.92       290.26 o                         
   6   2   5       5048.28       4576.13       162.41 o                         
   7   2   5       4548.89       4335.32       143.84 o                         
   8   2   5       4247.02       3948.08       132.86 o                         
   9   2   5       4116.11       4161.11       140.93 o                         
  10   2   5       2285.26       2159.16       138.60 o                         
  11   2   5       2439.77       2325.00        96.68 o                         
  12   2   5       3805.94       3455.62       147.48 o                         
  13   2   5        454.55        451.14        37.65 o                         
  14   2   5        988.84       1133.23        60.24 o                         
  15   2   5       1048.01       1070.33        66.78 o                         
  16   2   5       1881.73       2029.54       113.84 o                         
  17   2   5        975.73       1099.04        61.60 o                         
  18   2   5        984.56       1119.77        68.73 o                         
  19   2   5        532.80        583.20        54.41 o                         
  20   2   5        427.99        567.53        62.36 o                         
  21   2   5        102.36         37.46        59.04 o                         
 -25   3   5        282.74        292.31        71.36 o                         
 -24   3   5        789.21        812.95        89.63 o                         
 -23   3   5        166.70        143.60        52.29 o                         
 -22   3   5        733.61        768.22        63.92 o                         
 -21   3   5        488.39        451.81        49.42 o                         
 -20   3   5       2166.44       2347.46       117.01 o                         
 -19   3   5        384.97        369.51        38.00 o                         
 -18   3   5        409.49        401.35        37.34 o                         
 -17   3   5       1860.91       1976.62        97.93 o                         
 -16   3   5       3377.51       3629.26       162.22 o                         
 -15   3   5       1661.46       1671.85        76.09 o                         
 -14   3   5       4228.59       4481.04       178.80 o                         
 -13   3   5       3885.70       3830.10       152.82 o                         
 -12   3   5       4477.70       4754.46       186.60 o                         
 -11   3   5       4219.75       4256.99       223.81 o                         
 -10   3   5       7995.98       8057.86       309.92 o                         
  -9   3   5       1248.96       1149.64        43.17 o                         
  -8   3   5       1432.42       1367.62        53.11 o                         
  -7   3   5       8136.87       8134.19       266.74 o                         
  -6   3   5       7660.38       7649.10       268.86 o                         
  -5   3   5       6550.07       6481.05       213.70 o                         
  -4   3   5       7580.45       8095.34       262.73 o                         
  -3   3   5      14680.78      14743.02       450.91 o                         
  -2   3   5      13404.68      13937.41       424.31 o                         
  -1   3   5       8294.21       8307.12       253.04 o                         
   0   3   5       5988.58       5832.82       179.15 o                         
   1   3   5       8393.57       7925.78       229.60 o                         
   2   3   5       7459.77       7522.03       243.66 o                         
   3   3   5       1568.76       1333.85        42.83 o                         
   4   3   5       1221.28       1156.75        36.66 o                         
   5   3   5       8503.30       8649.69       252.84 o                         
   6   3   5       3872.40       3905.25       167.59 o                         
   7   3   5       4844.49       5045.80       167.78 o                         
   8   3   5       3575.50       3470.92       140.96 o                         
   9   3   5       4609.26       4883.79       200.10 o                         
  10   3   5       1560.81       1523.44        70.68 o                         
  11   3   5       3633.19       3695.28       136.79 o                         
  12   3   5       1702.25       1874.79        99.72 o                         
  13   3   5        440.85        481.71        52.83 o                         
  14   3   5        420.42        423.91        38.20 o                         
  15   3   5       2221.90       2210.24        91.97 o                         
  16   3   5        476.63        566.32        45.20 o                         
  17   3   5        706.37        741.30        63.52 o                         
  18   3   5        174.37        216.24        52.48 o                         
  19   3   5        771.60        982.00        87.53 o                         
  20   3   5        285.57        327.15        64.69 o                         
 -24   4   5        267.39        219.14        66.79 o                         
 -23   4   5        282.58        260.78       137.37 o                         
 -22   4   5        196.88         66.12        54.54 o                         
 -21   4   5        743.78        756.99        79.77 o                         
 -20   4   5        396.45        457.13        69.64 o                         
 -19   4   5       1655.94       1684.52       116.23 o                         
 -18   4   5       1426.88       1356.46       105.96 o                         
 -17   4   5        768.79        715.44        56.04 o                         
 -16   4   5       1232.75       1197.68        65.03 o                         
 -15   4   5        731.77        646.93        40.96 o                         
 -14   4   5         27.25        -22.70        22.70 o                         
 -13   4   5        463.63        480.22        32.56 o                         
 -12   4   5        924.40        859.00        44.32 o                         
 -11   4   5       1500.50       1453.24        58.87 o                         
 -10   4   5        776.01        775.52        33.97 o                         
  -9   4   5       3658.75       3679.49       116.82 o                         
  -8   4   5       4664.54       4656.05       155.44 o                         
  -7   4   5       5444.30       5261.21       174.06 o                         
  -6   4   5       4267.92       4217.06       163.78 o                         
  -5   4   5       2020.77       1921.72        77.13 o                         
  -4   4   5       1526.02       1439.75        54.56 o                         
  -3   4   5       2678.68       2632.15        83.53 o                         
  -2   4   5       2450.29       2581.90        77.42 o                         
  -1   4   5       1668.45       1480.70        48.16 o                         
   0   4   5       1845.71       1876.38        60.64 o                         
   1   4   5       4653.03       4512.58       139.51 o                         
   2   4   5       5049.53       5082.64       157.14 o                         
   3   4   5       5048.08       4770.76       147.60 o                         
   4   4   5       3345.78       3413.55       104.02 o                         
   5   4   5        811.51        743.37        27.32 o                         
   6   4   5       1371.32       1342.24        51.25 o                         
   7   4   5       1012.83        871.44        37.85 o                         
   8   4   5        492.26        542.02        35.65 o                         
   9   4   5         25.80        -17.49        19.22 o                         
  10   4   5        676.96        662.85        42.25 o                         
  11   4   5       1345.02       1379.70        65.76 o                         
  12   4   5        703.29        667.00        47.33 o                         
  13   4   5       1542.61       1663.87        91.50 o                         
  14   4   5       1539.85       1595.24        90.91 o                         
  15   4   5        415.04        401.74        57.66 o                         
  16   4   5        717.01        841.48        76.52 o                         
  17   4   5        193.26        232.14        56.34 o                         
  18   4   5        309.46        309.65        61.14 o                         
  19   4   5        252.20        193.55        62.40 o                         
 -23   5   5        125.37         73.51       140.01 o                         
 -22   5   5         62.13         33.71        54.15 o                         
 -21   5   5        108.36         78.82        52.83 o                         
 -20   5   5        137.63        155.27        54.90 o                         
 -19   5   5        210.01        254.13        58.50 o                         
 -18   5   5        133.86         45.29        43.10 o                         
 -17   5   5        140.04         93.53        40.88 o                         
 -16   5   5         12.79         -3.22        46.55 o                         
 -15   5   5         21.47         34.11        36.28 o                         
 -14   5   5        393.40        291.48        43.44 o                         
 -13   5   5       1042.64        953.65        64.81 o                         
 -12   5   5         24.54        -41.68        41.68 o                         
 -11   5   5        115.09        118.08        43.96 o                         
 -10   5   5        253.47        247.75        31.93 o                         
  -9   5   5        321.38        337.75        21.19 o                         
  -8   5   5        395.54        333.90        21.48 o                         
  -7   5   5        188.59        205.40        13.54 o                         
  -6   5   5        136.91        145.19        10.95 o                         
  -5   5   5        108.08        106.38        10.62 o                         
  -4   5   5        289.34        287.55        15.13 o                         
  -3   5   5        582.35        587.99        30.93 o                         
  -2   5   5        549.54        603.34        31.09 o                         
  -1   5   5        316.97        343.64        23.09 o                         
   0   5   5         99.23         80.85         9.82 o                         
   1   5   5        125.82         95.64        11.44 o                         
   2   5   5        190.10        163.17        11.73 o                         
   3   5   5        361.54        339.29        21.46 o                         
   4   5   5        351.25        325.75        26.21 o                         
   5   5   5        260.52        191.81        24.97 o                         
   6   5   5        111.48         69.54        18.80 o                         
   7   5   5         26.75        -16.81        25.17 o                         
   8   5   5       1044.40       1013.94        57.42 o                         
   9   5   5        428.26        334.80        37.25 o                         
  10   5   5         23.46        -20.91        30.39 o                         
  11   5   5         13.76        -31.88        31.88 o                         
  12   5   5        131.52        139.01        41.33 o                         
  13   5   5        123.87        162.23        48.44 o                         
  14   5   5        224.28        266.16        62.61 o                         
  15   5   5        125.93         25.66        47.03 o                         
  16   5   5        118.55         83.15        61.13 o                         
  17   5   5         56.85         15.21        56.84 o                         
  18   5   5        116.92        158.22        69.48 o                         
 -21   6   5         95.55        105.00        74.38 o                         
 -20   6   5         13.64         18.06        48.56 o                         
 -19   6   5        211.18        217.18        53.23 o                         
 -18   6   5         32.42         64.36        44.50 o                         
 -17   6   5         25.98         27.41        40.48 o                         
 -16   6   5        120.07         43.56        41.19 o                         
 -15   6   5         79.90         23.49        37.60 o                         
 -14   6   5        108.53         72.22        42.19 o                         
 -13   6   5        201.75        148.14        36.82 o                         
 -12   6   5        253.41        193.89        45.88 o                         
 -11   6   5        409.66        383.70        34.78 o                         
 -10   6   5        754.58        682.64        44.77 o                         
  -9   6   5       1247.35       1095.06        57.10 o                         
  -8   6   5        833.31        798.06        41.04 o                         
  -7   6   5       1436.47       1407.58        61.18 o                         
  -6   6   5        222.03        201.37        19.30 o                         
  -5   6   5       1033.87        934.75        57.58 o                         
  -4   6   5         76.56         43.56        33.35 o                         
  -3   6   5         24.06         44.03        24.36 o                         
  -2   6   5         25.94        -23.00        23.00 o                         
  -1   6   5         81.00         69.58        25.43 o                         
   0   6   5        968.72        981.53        61.93 o                         
   1   6   5        237.27        221.82        33.30 o                         
   2   6   5       1390.27       1499.09        68.91 o                         
   3   6   5        899.98        862.10        41.52 o                         
   4   6   5       1194.66       1155.67        51.73 o                         
   5   6   5        793.29        748.98        40.00 o                         
   6   6   5        392.33        348.54        35.69 o                         
   7   6   5        269.82        245.57        34.34 o                         
   8   6   5        216.41        216.14        34.19 o                         
   9   6   5        100.86         77.66        33.16 o                         
  10   6   5         81.60         52.93        32.69 o                         
  11   6   5        110.78        184.67        39.05 o                         
  12   6   5         23.76          9.73        38.75 o                         
  13   6   5         30.33         47.23        45.34 o                         
  14   6   5        209.57        135.95        59.36 o                         
  15   6   5         13.13         18.55        49.39 o                         
  16   6   5         96.76         90.16        56.07 o                         
 -18   7   5        304.86        274.77        62.14 o                         
 -17   7   5        144.62         92.72        39.85 o                         
 -16   7   5        256.83        245.18        43.20 o                         
 -15   7   5         67.56         77.14        33.83 o                         
 -14   7   5        622.21        564.23        57.34 o                         
 -13   7   5        689.94        690.91        53.46 o                         
 -12   7   5        617.96        639.05        47.12 o                         
 -11   7   5       1028.99       1038.01        68.63 o                         
 -10   7   5       1680.50       1735.75        95.37 o                         
  -9   7   5       1946.48       2157.77       157.18 o                         
  -8   7   5       1735.66       1866.53       104.89 o                         
  -7   7   5       1249.37       1283.91        79.52 o                         
  -6   7   5       1022.17       1140.19       102.31 o                         
  -5   7   5        603.61        594.03        43.96 o                         
  -4   7   5        522.95        509.56        39.93 o                         
  -3   7   5        475.21        456.47        42.21 o                         
  -2   7   5        440.84        455.88        46.99 o                         
  -1   7   5        572.75        560.47        46.66 o                         
   0   7   5        577.95        579.02        44.23 o                         
   1   7   5       1114.05       1066.69        61.97 o                         
   2   7   5       1142.98       1138.17        59.18 o                         
   3   7   5       1841.72       1967.78        88.21 o                         
   4   7   5       1867.06       2071.07       102.48 o                         
   5   7   5       1723.32       1825.17       115.68 o                         
   6   7   5        993.42        938.10        68.61 o                         
   7   7   5        650.79        581.42        55.56 o                         
   8   7   5        674.01        686.05        51.09 o                         
   9   7   5        655.48        694.66        53.83 o                         
  10   7   5         65.58         79.00        36.57 o                         
  11   7   5        279.15        224.15        47.63 o                         
  12   7   5        147.40        129.09        46.21 o                         
  13   7   5        328.18        311.25        54.20 o                         
 -15   8   5        324.54        274.78       138.26 o                         
 -14   8   5        248.46        186.71        75.42 o                         
 -13   8   5        618.46        785.78       101.76 o                         
 -12   8   5        501.98        602.15        90.37 o                         
 -11   8   5        339.74        305.67       112.89 o                         
 -10   8   5        848.74        671.34        74.58 o                         
  -9   8   5       1057.68       1157.37        96.96 o                         
  -8   8   5        756.82        751.94        82.73 o                         
  -7   8   5       1237.46       1380.71       122.52 o                         
  -6   8   5       1206.57       1242.92        97.17 o                         
  -5   8   5       1565.10       1416.64       111.99 o                         
  -4   8   5       1111.03       1250.78        94.79 o                         
  -3   8   5       1706.68       1731.86        92.30 o                         
  -2   8   5       1560.23       1716.85        90.12 o                         
  -1   8   5       1211.85       1375.25        76.76 o                         
   0   8   5       1430.59       1632.47       101.04 o                         
   1   8   5       1322.08       1393.69        93.40 o                         
   2   8   5       1147.88       1165.46        94.60 o                         
   3   8   5        829.39        967.69        89.35 o                         
   4   8   5       1010.24       1216.10       179.84 o                         
   5   8   5        923.20       1014.42        94.78 o                         
   6   8   5        320.93        413.72        61.89 o                         
   7   8   5        500.16        488.77        56.72 o                         
   8   8   5        600.57        677.33        63.76 o                         
   9   8   5        256.74        158.44        45.43 o                         
  10   8   5        314.52        311.53       147.02 o                         
  -8   9   5        404.32        424.31        70.11 o                         
  -7   9   5        308.06        340.97        64.18 o                         
  -6   9   5        495.00        596.84        66.57 o                         
  -5   9   5        319.24        419.65        70.73 o                         
  -4   9   5        428.70        433.44        58.61 o                         
  -3   9   5        389.64        445.71        68.21 o                         
  -2   9   5        364.28        371.37        55.22 o                         
  -1   9   5        449.80        463.98        61.64 o                         
   0   9   5        298.16        286.96        57.61 o                         
   1   9   5        521.37        586.42        75.53 o                         
   2   9   5        290.16        399.09       101.49 o                         
   3   9   5        429.70        506.37        72.20 o                         
 -27   0   6        688.73        888.65       122.92 o                         
 -26   0   6         98.15         29.12        75.53 o                         
 -25   0   6        775.30        884.41       114.78 o                         
 -24   0   6        304.24        356.67        82.55 o                         
 -23   0   6        183.31        211.36        70.58 o                         
 -22   0   6       1388.22       1436.22       105.19 o                         
 -21   0   6        244.07        270.43        51.80 o                         
 -20   0   6       4138.70       3983.92       227.04 o                         
 -19   0   6        513.92        562.32        57.51 o                         
 -18   0   6       4849.61       4809.82       319.03 o                         
 -17   0   6       2124.47       2222.60       209.96 o                         
 -16   0   6      12997.31      13981.86       735.54 o                         
 -15   0   6      11141.82      11578.37       611.99 o                         
 -14   0   6       7340.40       7664.75       409.49 o                         
 -13   0   6       4368.59       4570.88       247.86 o                         
 -12   0   6      10335.18      10563.36       495.32 o                         
 -11   0   6        413.80        405.74        30.70 o                         
 -10   0   6       6735.09       6408.50       304.13 o                         
  -9   0   6        353.63        292.33        33.43 o                         
  -8   0   6       7086.15       8983.07       499.14 o                         
  -7   0   6        942.51        912.76        50.02 o                         
  -6   0   6       5471.87       5398.10       211.60 o                         
  -5   0   6      37527.70      39875.32      1539.70 o                         
  -4   0   6       3425.95       3542.10       127.95 o                         
  -3   0   6         12.31          9.72         6.88 o                         
  -2   0   6       3614.27       3739.52       125.25 o                         
  -1   0   6      37076.72      39082.30      1281.57 o                         
   0   0   6       5430.14       5397.65       193.42 o                         
   1   0   6        965.19        921.85        40.79 o                         
   2   0   6       7153.39       8293.54       360.02 o                         
   3   0   6        382.35        399.11        24.57 o                         
   4   0   6       6941.64       6498.87       309.63 o                         
   5   0   6        383.63        322.68        57.02 o                         
   6   0   6      10861.81      10920.65       514.72 o                         
   7   0   6       4199.55       4073.05       238.70 o                         
   8   0   6       7726.08       7939.43       382.08 o                         
   9   0   6      10805.09       9636.37       460.25 o                         
  10   0   6      13201.30      13596.90       582.52 o                         
  11   0   6       2116.18       2269.32       100.99 o                         
  12   0   6       4912.34       4695.84       241.22 o                         
  13   0   6        550.87        685.10        55.50 o                         
  14   0   6       4192.20       4233.42       239.97 o                         
  15   0   6        261.84        323.78        56.14 o                         
  16   0   6       1464.14       1596.19       205.48 o                         
  17   0   6        179.17        279.00        60.81 o                         
  18   0   6        330.88        446.26        71.35 o                         
  19   0   6        747.83        931.99        95.88 o                         
  20   0   6        104.89         83.09        66.63 o                         
  21   0   6        665.45        725.37        94.10 o                         
 -27   1   6         76.00        155.07        68.03 o                         
 -26   1   6        485.94        459.04        68.31 o                         
 -25   1   6        454.48        555.14        68.61 o                         
 -24   1   6       1308.86       1411.38        85.92 o                         
 -23   1   6       1421.56       1410.00        84.66 o                         
 -22   1   6       1238.81       1321.65        79.97 o                         
 -21   1   6       1507.59       1733.45        94.77 o                         
 -20   1   6       1492.38       1630.36        76.33 o                         
 -19   1   6        343.94        393.20        38.49 o                         
 -18   1   6        845.00        880.45        52.51 o                         
 -17   1   6        137.79        130.33        32.98 o                         
 -16   1   6       7033.94       7186.18       276.53 o                         
 -15   1   6         88.97        142.94        20.85 o                         
 -14   1   6       9792.66       9492.72       335.90 o                         
 -13   1   6         39.55         30.81        15.66 o                         
 -12   1   6       8000.60       7751.33       274.49 o                         
 -11   1   6       3642.02       4020.37       144.94 o                         
 -10   1   6      18185.79      18167.03       630.59 o                         
  -9   1   6        316.91        318.08        24.79 o                         
  -8   1   6        176.23         98.80        12.33 o                         
  -7   1   6        142.35        125.81         9.71 o                         
  -6   1   6      36194.98      37073.42      1147.62 o                         
  -5   1   6       6375.64       6737.29       183.33 o                         
  -4   1   6       8611.72       8340.29       218.42 o                         
  -3   1   6          1.85         -2.65         6.17 o                         
  -2   1   6       8754.33       8483.93       214.44 o                         
  -1   1   6       6391.39       6648.81       174.84 o                         
   0   1   6      36046.48      36298.50      1098.79 o                         
   1   1   6        150.55        136.67         8.88 o                         
   2   1   6        168.70         86.83         6.70 o                         
   3   1   6        294.46        239.55        16.33 o                         
   4   1   6      18262.07      16973.73       522.79 o                         
   5   1   6       3685.66       3928.84       134.80 o                         
   6   1   6       7846.75       7462.97       267.35 o                         
   7   1   6         36.83          4.58        14.37 o                         
   8   1   6       9694.47       9348.31       290.24 o                         
   9   1   6         82.37         75.97        15.87 o                         
  10   1   6       7027.04       6901.64       210.24 o                         
  11   1   6        130.78         55.25        19.62 o                         
  12   1   6        851.13        849.14        46.56 o                         
  13   1   6        364.37        427.98        36.46 o                         
  14   1   6       1504.27       1584.19        70.41 o                         
  15   1   6       1525.35       1735.80        77.97 o                         
  16   1   6       1200.63       1277.16        78.62 o                         
  17   1   6       1435.90       1514.53        79.03 o                         
  18   1   6       1256.21       1421.23        97.84 o                         
  19   1   6        463.28        514.06        54.99 o                         
  20   1   6        461.85        509.00        68.49 o                         
  21   1   6         82.09        114.17        55.45 o                         
 -26   2   6         13.99        103.02        48.41 o                         
 -25   2   6        178.83        157.93        49.48 o                         
 -24   2   6         50.97         78.92        43.78 o                         
 -23   2   6        283.26        295.05        76.38 o                         
 -22   2   6         30.13         76.89        38.48 o                         
 -21   2   6        194.33        290.66        52.84 o                         
 -20   2   6        229.74        218.51        37.76 o                         
 -19   2   6       1401.27       1543.48        89.52 o                         
 -18   2   6        602.42        635.05        40.86 o                         
 -17   2   6          7.82          6.43        19.49 o                         
 -16   2   6        796.22        791.60        83.19 o                         
 -15   2   6         27.70         24.43        16.44 o                         
 -14   2   6       1565.45       1465.00        59.78 o                         
 -13   2   6       1839.84       1782.48        85.06 o                         
 -12   2   6        229.46        190.19        22.04 o                         
 -11   2   6       1728.12       1949.69        81.66 o                         
 -10   2   6        330.74        417.00        25.85 o                         
  -9   2   6        552.69        585.76        30.32 o                         
  -8   2   6       5325.57       5530.13       198.05 o                         
  -7   2   6       2359.71       2602.23        88.64 o                         
  -6   2   6       1288.55       1366.64        44.58 o                         
  -5   2   6          7.72         -4.93         7.09 o                         
  -4   2   6      12235.28      12861.39       417.69 o                         
  -3   2   6         82.66         66.63         8.23 o                         
  -2   2   6      11896.29      12582.59       383.57 o                         
  -1   2   6          7.47         -4.59         6.59 o                         
   0   2   6       1298.64       1319.45        42.05 o                         
   1   2   6       2341.08       2518.45        72.96 o                         
   2   2   6       5296.58       5212.33       146.98 o                         
   3   2   6        510.95        491.70        34.85 o                         
   4   2   6        307.50        366.83        20.60 o                         
   5   2   6       1809.53       1895.42        62.84 o                         
   6   2   6        235.36        185.66        24.17 o                         
   7   2   6       1958.43       1874.89        66.59 o                         
   8   2   6       1536.55       1382.55        53.67 o                         
   9   2   6         27.13         11.27        14.51 o                         
  10   2   6        820.27        805.96        37.57 o                         
  11   2   6          7.77         14.65        20.59 o                         
  12   2   6        604.13        634.19        42.60 o                         
  13   2   6       1373.59       1403.36        64.46 o                         
  14   2   6        252.07        213.64        33.39 o                         
  15   2   6        190.26        198.96        34.75 o                         
  16   2   6         28.09         27.03        34.07 o                         
  17   2   6        269.61        262.18        42.60 o                         
  18   2   6         52.72         86.22        40.89 o                         
  19   2   6        173.46        216.89        46.36 o                         
  20   2   6         14.39         31.09        61.69 o                         
 -26   3   6        129.43        169.77       138.26 o                         
 -25   3   6         16.42         -7.78        59.61 o                         
 -24   3   6        396.02        404.57        73.08 o                         
 -23   3   6          1.55        -14.84        41.80 o                         
 -22   3   6        422.39        463.09        50.71 o                         
 -21   3   6         48.41         99.72        38.04 o                         
 -20   3   6        273.69        203.49        35.40 o                         
 -19   3   6         70.75         18.19        29.73 o                         
 -18   3   6        313.49        322.10        37.06 o                         
 -17   3   6        189.41        155.28        28.66 o                         
 -16   3   6         19.68          4.85        25.02 o                         
 -15   3   6        114.22         74.09        26.96 o                         
 -14   3   6        263.82        220.92        26.21 o                         
 -13   3   6        120.77         58.41        22.43 o                         
 -12   3   6        406.24        351.94        30.62 o                         
 -11   3   6         46.68         43.58        15.36 o                         
 -10   3   6        554.59        638.58        29.27 o                         
  -9   3   6         62.18         31.18        13.01 o                         
  -8   3   6       1753.46       1892.03        65.33 o                         
  -7   3   6         66.43         62.59         9.76 o                         
  -6   3   6       2436.39       2590.01        88.18 o                         
  -5   3   6         49.66         40.58         8.51 o                         
  -4   3   6       3831.82       4105.28       127.84 o                         
  -3   3   6         36.56         25.28         7.95 o                         
  -2   3   6       3766.66       3965.43       132.80 o                         
  -1   3   6         53.86         35.50         8.11 o                         
   0   3   6       2450.23       2504.79        80.22 o                         
   1   3   6         66.45         45.91        10.21 o                         
   2   3   6       1678.92       1746.43        58.21 o                         
   3   3   6         65.31         46.36        10.01 o                         
   4   3   6        581.69        577.54        23.70 o                         
   5   3   6         50.38         36.16         9.92 o                         
   6   3   6        398.62        348.96        22.00 o                         
   7   3   6        119.20         73.19        20.64 o                         
   8   3   6        246.68        255.80        23.18 o                         
   9   3   6        125.37        137.77        20.59 o                         
  10   3   6         18.57         35.60        20.38 o                         
  11   3   6        207.25        192.27        25.81 o                         
  12   3   6        339.33        375.20        37.87 o                         
  13   3   6         73.16         17.06        26.60 o                         
  14   3   6        262.57        242.95        41.19 o                         
  15   3   6         50.39         35.30        31.48 o                         
  16   3   6        396.69        334.92        45.31 o                         
  17   3   6          1.58        -38.98        38.98 o                         
  18   3   6        387.63        422.03        66.32 o                         
  19   3   6         17.88         36.23        57.07 o                         
  20   3   6        131.10        154.02       140.01 o                         
 -24   4   6         37.77         33.94        56.90 o                         
 -23   4   6         24.92        -53.43        53.43 o                         
 -22   4   6        331.43        232.35        59.19 o                         
 -21   4   6         53.62         49.94        50.95 o                         
 -20   4   6        630.76        521.35        65.91 o                         
 -19   4   6         29.99          0.51        49.11 o                         
 -18   4   6        519.92        568.64        63.15 o                         
 -17   4   6        235.42        294.51        40.26 o                         
 -16   4   6        972.53       1057.90        56.45 o                         
 -15   4   6       1088.66       1063.70        54.86 o                         
 -14   4   6        306.58        314.12        29.64 o                         
 -13   4   6        760.28        713.31        42.41 o                         
 -12   4   6       3305.58       3348.53       134.56 o                         
 -11   4   6        614.63        689.05        32.09 o                         
 -10   4   6       1826.40       1841.15        71.30 o                         
  -9   4   6        425.85        412.20        22.57 o                         
  -8   4   6       4899.23       4941.05       176.14 o                         
  -7   4   6       1080.08        993.86        37.21 o                         
  -6   4   6       1818.68       1658.48        62.43 o                         
  -5   4   6       1906.56       1919.92        71.36 o                         
  -4   4   6       3291.86       3291.13       110.84 o                         
  -3   4   6        112.15         93.44        12.82 o                         
  -2   4   6       3380.04       3365.72       105.76 o                         
  -1   4   6       1917.99       1930.29        66.97 o                         
   0   4   6       1812.81       1707.07        59.72 o                         
   1   4   6       1060.75        975.33        37.99 o                         
   2   4   6       4889.03       4807.93       141.22 o                         
   3   4   6        440.64        441.94        24.79 o                         
   4   4   6       1895.54       1872.07        56.97 o                         
   5   4   6        648.08        673.81        27.21 o                         
   6   4   6       3416.41       3520.00       106.85 o                         
   7   4   6        740.68        734.49        37.13 o                         
   8   4   6        335.79        320.61        26.55 o                         
   9   4   6       1075.42       1087.14        50.42 o                         
  10   4   6        971.36       1034.21        56.99 o                         
  11   4   6        240.11        276.20        39.46 o                         
  12   4   6        525.46        624.95        52.67 o                         
  13   4   6         32.51         18.17        36.01 o                         
  14   4   6        663.92        754.17        71.09 o                         
  15   4   6         53.60         21.19        46.98 o                         
  16   4   6        346.96        400.59        61.17 o                         
  17   4   6         23.55         19.59        50.69 o                         
  18   4   6         39.49         80.99        57.48 o                         
 -23   5   6        194.07        184.17        59.14 o                         
 -22   5   6        398.49        357.86        68.95 o                         
 -21   5   6        650.35        596.39        73.28 o                         
 -20   5   6        654.05        790.49        82.56 o                         
 -19   5   6        573.37        471.71        77.75 o                         
 -18   5   6       1311.90       1319.72       121.04 o                         
 -17   5   6         12.13        -42.30        42.30 o                         
 -16   5   6       2248.77       2170.59       139.73 o                         
 -15   5   6        172.68        180.47        53.55 o                         
 -14   5   6       1361.06       1202.66        77.35 o                         
 -13   5   6        139.13         88.16        44.21 o                         
 -12   5   6       4215.62       3906.94       196.84 o                         
 -11   5   6        605.37        569.81        45.75 o                         
 -10   5   6       3498.62       3403.59       170.35 o                         
  -9   5   6        505.96        465.77        29.92 o                         
  -8   5   6       8513.49       8480.95       299.86 o                         
  -7   5   6        133.06        179.66        13.87 o                         
  -6   5   6       9747.88       9450.13       290.12 o                         
  -5   5   6         64.07        124.28        16.79 o                         
  -4   5   6      13458.62      12994.34       422.66 o                         
  -3   5   6        127.68         99.84        17.85 o                         
  -2   5   6      13273.02      13353.56       431.38 o                         
  -1   5   6         67.44         76.71        23.24 o                         
   0   5   6       9688.72       9619.81       312.94 o                         
   1   5   6        145.68        180.06        16.93 o                         
   2   5   6       8477.75       8781.55       282.03 o                         
   3   5   6        493.27        456.42        26.64 o                         
   4   5   6       3443.78       3341.89       116.04 o                         
   5   5   6        593.48        640.42        32.66 o                         
   6   5   6       4339.78       4388.65       170.54 o                         
   7   5   6        128.25         97.28        29.19 o                         
   8   5   6       1357.61       1388.15        72.42 o                         
   9   5   6        160.66        170.58        33.32 o                         
  10   5   6       2216.95       2358.22       112.75 o                         
  11   5   6         12.91          8.96        41.06 o                         
  12   5   6       1290.73       1262.72        87.28 o                         
  13   5   6        603.45        540.88        60.66 o                         
  14   5   6        637.71        697.01        69.21 o                         
  15   5   6        681.92        732.28        74.46 o                         
  16   5   6        400.87        453.34        67.95 o                         
  17   5   6        205.41        119.59        57.86 o                         
 -21   6   6        284.96        196.40        55.78 o                         
 -20   6   6        263.34        217.13        54.29 o                         
 -19   6   6        528.96        482.30        64.73 o                         
 -18   6   6        451.72        379.51        70.89 o                         
 -17   6   6        484.05        403.26        57.37 o                         
 -16   6   6       1035.26        912.22       114.55 o                         
 -15   6   6        421.28        377.36        51.82 o                         
 -14   6   6       1147.42       1099.74        83.78 o                         
 -13   6   6        133.73         61.89        30.99 o                         
 -12   6   6       1080.08        974.57        74.21 o                         
 -11   6   6        319.32        244.63        38.90 o                         
 -10   6   6       1124.47       1049.96        57.56 o                         
  -9   6   6        254.66        222.63        26.51 o                         
  -8   6   6       2502.33       2397.87        97.24 o                         
  -7   6   6        539.37        536.02        34.50 o                         
  -6   6   6       4558.70       4674.53       194.14 o                         
  -5   6   6        623.15        623.83        46.88 o                         
  -4   6   6       5617.67       5842.05       277.94 o                         
  -3   6   6        429.98        451.77        44.46 o                         
  -2   6   6       5824.04       5829.13       273.92 o                         
  -1   6   6        620.46        563.65        60.40 o                         
   0   6   6       4407.94       4604.50       219.30 o                         
   1   6   6        573.25        555.61        47.08 o                         
   2   6   6       2586.64       2541.97       106.36 o                         
   3   6   6        275.17        262.19        25.29 o                         
   4   6   6       1188.37       1152.00        51.93 o                         
   5   6   6        298.63        281.12        29.65 o                         
   6   6   6       1059.57       1072.82        62.67 o                         
   7   6   6        143.61        155.77        32.31 o                         
   8   6   6       1228.75       1205.53        91.50 o                         
   9   6   6        385.22        397.63        49.84 o                         
  10   6   6       1064.35       1020.93        65.10 o                         
  11   6   6        465.00        520.87        57.70 o                         
  12   6   6        491.60        411.49        57.01 o                         
  13   6   6        524.27        492.14        59.66 o                         
  14   6   6        278.67        235.83        55.59 o                         
  15   6   6        279.79        265.08        56.04 o                         
 -18   7   6        305.43        229.94        44.44 o                         
 -17   7   6         29.09         24.86        35.05 o                         
 -16   7   6        362.41        305.21        43.14 o                         
 -15   7   6         87.91         61.21        33.93 o                         
 -14   7   6        835.51        754.16       110.06 o                         
 -13   7   6        457.43        434.76        60.88 o                         
 -12   7   6        670.88        647.72        58.35 o                         
 -11   7   6        647.23        697.79        66.91 o                         
 -10   7   6        615.00        639.67        52.75 o                         
  -9   7   6        397.70        433.59        47.79 o                         
  -8   7   6        438.22        461.25        51.03 o                         
  -7   7   6        466.58        492.58        47.74 o                         
  -6   7   6        495.71        515.30        48.01 o                         
  -5   7   6         55.60          1.66        26.14 o                         
  -4   7   6        900.13        883.25        59.88 o                         
  -3   7   6          7.44         -6.78        27.54 o                         
  -2   7   6        879.92        873.38        60.30 o                         
  -1   7   6         50.95         34.86        35.37 o                         
   0   7   6        523.96        487.90        40.69 o                         
   1   7   6        507.98        538.27        53.83 o                         
   2   7   6        452.24        468.55        41.63 o                         
   3   7   6        433.49        492.11        48.84 o                         
   4   7   6        605.85        792.28        89.38 o                         
   5   7   6        627.77        720.89        52.62 o                         
   6   7   6        671.33        676.56        58.50 o                         
   7   7   6        460.67        449.06        51.96 o                         
   8   7   6        793.87        802.19        57.12 o                         
   9   7   6         86.49         57.78        34.41 o                         
  10   7   6        364.32        360.38        56.08 o                         
  11   7   6         31.89         47.47        44.25 o                         
  12   7   6        297.20        287.68        54.44 o                         
 -15   8   6         51.46         40.25       119.01 o                         
 -14   8   6          6.83        -44.37        64.13 o                         
 -13   8   6        135.24        167.02        71.41 o                         
 -12   8   6         44.88        138.67        66.30 o                         
 -11   8   6         19.61         52.15        49.88 o                         
 -10   8   6         16.51         99.66        52.22 o                         
  -9   8   6         10.06         88.20        50.47 o                         
  -8   8   6          2.99         33.25        91.17 o                         
  -7   8   6         17.04         60.96        48.00 o                         
  -6   8   6          6.61        -44.05        44.05 o                         
  -5   8   6         37.52         11.87        43.11 o                         
  -4   8   6         18.54         44.20        44.74 o                         
  -3   8   6         23.73         65.95        44.19 o                         
  -2   8   6         20.05          9.52        31.81 o                         
  -1   8   6         35.15         16.30        41.18 o                         
   0   8   6          6.75          3.28        38.98 o                         
   1   8   6         17.01         14.98        45.25 o                         
   2   8   6          3.16        -21.05        47.12 o                         
   3   8   6          9.41         92.06        52.11 o                         
   4   8   6         15.91         10.98        52.15 o                         
   5   8   6         19.04         34.91        43.60 o                         
   6   8   6         44.74         27.14        58.37 o                         
   7   8   6        130.29        128.55        51.38 o                         
   8   8   6          7.48          8.62        48.50 o                         
   9   8   6         48.62          1.75       112.01 o                         
  -8   9   6        159.26        147.02       108.51 o                         
  -7   9   6         32.95         18.51        74.02 o                         
  -6   9   6        203.81        163.36        74.11 o                         
  -5   9   6         43.60         49.61        47.89 o                         
  -4   9   6        211.71        266.08        53.72 o                         
  -3   9   6         14.35         58.42        46.17 o                         
  -2   9   6        204.76        224.46        49.47 o                         
  -1   9   6         41.22         26.53        48.92 o                         
   0   9   6        218.37        189.61        58.72 o                         
   1   9   6         30.99          1.08        39.80 o                         
   2   9   6        158.12        238.02       113.76 o                         
 -27   1   7         22.64         63.13        53.19 o                         
 -26   1   7        222.77        195.10        57.45 o                         
 -25   1   7         12.68         33.91        50.22 o                         
 -24   1   7        119.93        201.82        46.29 o                         
 -23   1   7         54.19         53.82        40.93 o                         
 -22   1   7        380.79        416.26        47.82 o                         
 -21   1   7        407.73        328.98        46.55 o                         
 -20   1   7        219.14        190.29        33.74 o                         
 -19   1   7        105.96         81.59        29.47 o                         
 -18   1   7       1015.30       1098.03        61.16 o                         
 -17   1   7        867.17        792.36        41.86 o                         
 -16   1   7       2062.38       2110.13        82.98 o                         
 -15   1   7        192.89        131.29        20.73 o                         
 -14   1   7       2818.63       2765.74       103.90 o                         
 -13   1   7        603.64        507.84        30.09 o                         
 -12   1   7       2103.94       2093.32        78.64 o                         
 -11   1   7       4650.27       4726.89       184.09 o                         
 -10   1   7       5023.24       5327.33       230.37 o                         
  -9   1   7        122.00        110.01        16.49 o                         
  -8   1   7       3076.95       3116.64       106.57 o                         
  -7   1   7       6731.72       6734.20       226.86 o                         
  -6   1   7       1940.00       1893.56        66.77 o                         
  -5   1   7        186.63        154.63        10.04 o                         
  -4   1   7       2320.87       2152.08        66.73 o                         
  -3   1   7       2538.67       2440.01        71.32 o                         
  -2   1   7        170.48        157.47        11.02 o                         
  -1   1   7       2054.79       2034.70        63.91 o                         
   0   1   7       6611.55       6579.63       197.46 o                         
   1   1   7       2993.60       2868.06        88.70 o                         
   2   1   7        129.66        120.59        13.28 o                         
   3   1   7       5226.07       4979.58       150.40 o                         
   4   1   7       4594.43       4364.20       138.15 o                         
   5   1   7       2053.23       1970.68        71.35 o                         
   6   1   7        559.32        456.08        53.85 o                         
   7   1   7       2737.82       2674.41        98.37 o                         
   8   1   7        196.67        169.76        18.70 o                         
   9   1   7       2017.14       1974.90       102.70 o                         
  10   1   7        950.31        947.55        40.31 o                         
  11   1   7       1107.71       1144.41        57.97 o                         
  12   1   7        100.63         43.76        26.16 o                         
  13   1   7        211.25        177.27        31.04 o                         
  14   1   7        437.59        464.32        39.23 o                         
  15   1   7        417.09        524.36        53.88 o                         
  16   1   7         49.92         59.67        36.95 o                         
  17   1   7        118.26        188.64        44.15 o                         
  18   1   7         13.42         23.52        41.33 o                         
  19   1   7        230.79        199.98        49.66 o                         
  20   1   7         23.58          8.34        45.47 o                         
 -26   2   7        522.48        437.40        58.30 o                         
 -25   2   7        950.43       1013.05        75.25 o                         
 -24   2   7        628.05        673.98        61.81 o                         
 -23   2   7       1122.32       1249.14        79.74 o                         
 -22   2   7       1156.38       1144.14        73.27 o                         
 -21   2   7        974.94       1007.04        73.77 o                         
 -20   2   7        598.10        562.29        53.81 o                         
 -19   2   7        577.23        600.55        51.01 o                         
 -18   2   7       1705.72       1749.44       100.58 o                         
 -17   2   7       3829.00       3933.29       169.76 o                         
 -16   2   7       3433.21       3540.92       143.28 o                         
 -15   2   7       3035.49       2900.41       117.06 o                         
 -14   2   7       4701.17       4805.51       191.11 o                         
 -13   2   7       7649.03       7139.13       276.21 o                         
 -12   2   7       3357.13       3197.38       128.67 o                         
 -11   2   7       4697.04       4585.85       199.89 o                         
 -10   2   7       7627.11       8021.74       308.41 o                         
  -9   2   7       4148.90       3855.16       150.69 o                         
  -8   2   7       4933.02       4997.86       165.13 o                         
  -7   2   7      14509.94      13850.39       423.14 o                         
  -6   2   7       6662.23       6665.15       218.32 o                         
  -5   2   7       5621.57       5497.23       170.46 o                         
  -4   2   7      14166.86      14182.80       484.68 o                         
  -3   2   7      15437.13      15106.93       459.88 o                         
  -2   2   7       5238.24       5086.17       167.77 o                         
  -1   2   7       7294.46       6985.74       207.02 o                         
   0   2   7      13415.45      12878.91       450.51 o                         
   1   2   7       5380.54       4911.81       161.48 o                         
   2   2   7       3801.79       3587.65       165.16 o                         
   3   2   7       7762.39       7759.81       243.34 o                         
   4   2   7       4469.20       4074.42       154.60 o                         
   5   2   7       3623.85       3208.01       108.80 o                         
   6   2   7       7295.93       6526.96       233.35 o                         
   7   2   7       5054.37       4980.02       181.57 o                         
   8   2   7       2793.87       2642.03       157.35 o                         
   9   2   7       3770.45       3728.28       138.58 o                         
  10   2   7       3532.39       3339.70       151.90 o                         
  11   2   7       1870.56       1872.03        77.18 o                         
  12   2   7        529.68        488.01        69.75 o                         
  13   2   7        651.89        774.65        48.48 o                         
  14   2   7        979.26        969.08        54.95 o                         
  15   2   7       1233.35       1484.76        71.25 o                         
  16   2   7       1042.88       1081.90       102.12 o                         
  17   2   7        673.55        809.02        60.37 o                         
  18   2   7        897.91        920.86        97.08 o                         
  19   2   7        567.20        531.05        64.77 o                         
  20   2   7        431.80        470.80       162.77 o                         
 -26   3   7        473.73        588.42        95.71 o                         
 -25   3   7        134.99         90.93        62.76 o                         
 -24   3   7        280.92        362.29        75.45 o                         
 -23   3   7        208.73        153.12        42.06 o                         
 -22   3   7       1076.40       1211.37        75.90 o                         
 -21   3   7        213.01        144.55        36.44 o                         
 -20   3   7        523.54        549.63        47.63 o                         
 -19   3   7        859.19        949.01        55.93 o                         
 -18   3   7       1838.14       1893.06        87.10 o                         
 -17   3   7       1146.88       1231.45        67.79 o                         
 -16   3   7       2701.81       2445.80       105.43 o                         
 -15   3   7        885.89        840.90        51.55 o                         
 -14   3   7       2056.74       1919.45       100.14 o                         
 -13   3   7        692.67        634.72        51.53 o                         
 -12   3   7       3063.95       3190.57       128.76 o                         
 -11   3   7        481.55        416.08        26.77 o                         
 -10   3   7        779.64        750.97        37.97 o                         
  -9   3   7        792.92        754.70        33.86 o                         
  -8   3   7       1278.00       1279.31        46.04 o                         
  -7   3   7       2065.59       2154.47        69.65 o                         
  -6   3   7       3028.77       3213.51       101.14 o                         
  -5   3   7       4257.10       4365.27       135.38 o                         
  -4   3   7       4012.35       4193.23       138.03 o                         
  -3   3   7       4351.50       4440.30       148.22 o                         
  -2   3   7       3902.23       4207.85       140.89 o                         
  -1   3   7       3202.58       3209.63       107.99 o                         
   0   3   7       1894.16       1873.22        65.53 o                         
   1   3   7       1359.01       1265.69        42.23 o                         
   2   3   7        802.75        799.90        30.97 o                         
   3   3   7        850.37        753.58        32.22 o                         
   4   3   7        442.69        405.68        30.10 o                         
   5   3   7       3340.18       3266.71       111.22 o                         
   6   3   7        633.59        517.04        38.61 o                         
   7   3   7       2254.92       2140.17        94.02 o                         
   8   3   7        858.51        798.60        39.87 o                         
   9   3   7       2725.02       2709.31       102.78 o                         
  10   3   7       1059.08       1063.25        55.68 o                         
  11   3   7       1835.84       1842.87        94.61 o                         
  12   3   7        863.76        894.65        55.33 o                         
  13   3   7        504.46        495.37        39.85 o                         
  14   3   7        230.75        190.29        43.20 o                         
  15   3   7       1102.96       1165.47        69.74 o                         
  16   3   7        216.62        169.30        61.70 o                         
  17   3   7        299.73        332.57        64.58 o                         
  18   3   7        147.40        145.21        57.85 o                         
  19   3   7        466.69        580.95        77.62 o                         
 -25   4   7        245.80        406.04       159.27 o                         
 -24   4   7         88.62         71.29        57.66 o                         
 -23   4   7        321.02        326.36        65.56 o                         
 -22   4   7        418.40        366.03        68.12 o                         
 -21   4   7        509.49        437.29        78.03 o                         
 -20   4   7        299.38        325.61        70.48 o                         
 -19   4   7        256.48        216.42        51.84 o                         
 -18   4   7        458.27        318.71        38.96 o                         
 -17   4   7        846.13        789.20        76.09 o                         
 -16   4   7        117.78         81.36        25.90 o                         
 -15   4   7       1299.49       1242.15        60.74 o                         
 -14   4   7       1571.28       1613.81        72.56 o                         
 -13   4   7       3023.48       3014.43       123.65 o                         
 -12   4   7       3726.79       3712.68       161.60 o                         
 -11   4   7       3739.23       3672.41       205.32 o                         
 -10   4   7       2839.95       3034.94       112.35 o                         
  -9   4   7       2514.72       2538.94        94.31 o                         
  -8   4   7       3922.02       3871.58       139.89 o                         
  -7   4   7       2787.43       2511.44        85.62 o                         
  -6   4   7       3420.52       3456.99       116.87 o                         
  -5   4   7       7228.86       7074.55       247.15 o                         
  -4   4   7       5212.54       4942.23       176.68 o                         
  -3   4   7       5639.77       5388.60       190.39 o                         
  -2   4   7       6616.06       6655.44       218.65 o                         
  -1   4   7       3745.67       3574.86       117.87 o                         
   0   4   7       2585.25       2389.54        77.47 o                         
   1   4   7       4225.79       4099.96       134.03 o                         
   2   4   7       2300.33       2338.20        78.31 o                         
   3   4   7       3113.37       2939.75       106.10 o                         
   4   4   7       3422.74       3457.67       138.62 o                         
   5   4   7       4089.38       4110.94       123.68 o                         
   6   4   7       2767.21       2847.72       151.23 o                         
   7   4   7       1675.39       1740.79        69.25 o                         
   8   4   7       1191.00       1167.48        63.79 o                         
   9   4   7        122.65        108.89        27.23 o                         
  10   4   7        773.98        606.92        50.03 o                         
  11   4   7        502.57        526.48        53.35 o                         
  12   4   7        236.06        178.20        42.65 o                         
  13   4   7        325.23        300.93        48.18 o                         
  14   4   7        512.52        546.89        65.11 o                         
  15   4   7        423.62        404.24        59.56 o                         
  16   4   7        339.19        347.17        80.08 o                         
  17   4   7         91.31         22.57        56.80 o                         
  18   4   7        265.08        166.27       147.02 o                         
 -23   5   7          4.09         11.61        61.62 o                         
 -22   5   7         74.87        115.83        76.39 o                         
 -21   5   7         40.15         36.77        49.91 o                         
 -20   5   7        181.09        124.95        50.72 o                         
 -19   5   7        116.69        166.70        54.94 o                         
 -18   5   7        362.10        300.94        60.73 o                         
 -17   5   7        339.28        225.25        43.25 o                         
 -16   5   7        280.02        216.82        64.42 o                         
 -15   5   7        298.45        267.19        41.73 o                         
 -14   5   7        309.87        325.52        57.09 o                         
 -13   5   7        417.77        269.92        51.28 o                         
 -12   5   7        416.63        386.05        41.09 o                         
 -11   5   7        344.83        322.14        35.91 o                         
 -10   5   7        295.47        222.23        32.59 o                         
  -9   5   7        352.63        348.46        25.80 o                         
  -8   5   7         10.65        -12.72        16.82 o                         
  -7   5   7        295.46        280.61        21.37 o                         
  -6   5   7        565.51        554.26        27.09 o                         
  -5   5   7        263.71        253.32        16.71 o                         
  -4   5   7        528.78        559.65        25.32 o                         
  -3   5   7        575.95        607.69        28.61 o                         
  -2   5   7        267.75        276.30        17.20 o                         
  -1   5   7        523.00        520.16        24.90 o                         
   0   5   7        286.50        248.51        20.09 o                         
   1   5   7         11.54        -21.37        21.37 o                         
   2   5   7        383.99        361.20        28.62 o                         
   3   5   7        319.52        234.29        39.04 o                         
   4   5   7        317.61        251.39        24.89 o                         
   5   5   7        421.42        457.15        34.80 o                         
   6   5   7        411.06        370.75        37.92 o                         
   7   5   7        339.90        222.96        39.97 o                         
   8   5   7        285.62        213.64        34.42 o                         
   9   5   7        299.90        312.77        38.95 o                         
  10   5   7        352.37        287.35        48.85 o                         
  11   5   7        371.87        378.27        56.84 o                         
  12   5   7        114.45         79.10        47.85 o                         
  13   5   7        181.92         60.85        47.51 o                         
  14   5   7         44.06         10.24        49.07 o                         
  15   5   7         70.75        104.86        53.00 o                         
  16   5   7          4.09        -46.51        50.46 o                         
 -21   6   7         59.98         65.84        50.42 o                         
 -20   6   7         74.22         62.99        48.83 o                         
 -19   6   7         20.64         35.06        49.90 o                         
 -18   6   7        115.58        156.34        53.94 o                         
 -17   6   7        113.56         83.24        50.68 o                         
 -16   6   7         53.14         -6.08        35.37 o                         
 -15   6   7        292.44        256.55        40.57 o                         
 -14   6   7          8.21        -29.22        29.22 o                         
 -13   6   7         77.52        -24.52        40.42 o                         
 -12   6   7        252.31        166.78        31.96 o                         
 -11   6   7        205.24        128.39        37.89 o                         
 -10   6   7        315.92        251.06        32.52 o                         
  -9   6   7        165.33        128.64        26.17 o                         
  -8   6   7        682.71        648.91        41.08 o                         
  -7   6   7        647.79        619.81        39.70 o                         
  -6   6   7       1979.08       2061.64        91.63 o                         
  -5   6   7       3043.23       3003.33       150.56 o                         
  -4   6   7       2577.68       2702.84       135.51 o                         
  -3   6   7       2823.80       2750.46       136.65 o                         
  -2   6   7       2818.08       2694.39       136.75 o                         
  -1   6   7       2154.67       2104.45       110.40 o                         
   0   6   7        620.71        595.50        46.16 o                         
   1   6   7        721.78        698.31        43.58 o                         
   2   6   7        160.78        112.50        23.88 o                         
   3   6   7        290.26        254.21        28.24 o                         
   4   6   7        189.33        192.55        36.93 o                         
   5   6   7        261.30        200.36        38.41 o                         
   6   6   7         70.87        -13.25        28.32 o                         
   7   6   7          8.62        -16.04        29.35 o                         
   8   6   7        297.50        282.39        39.39 o                         
   9   6   7         51.05         37.25        39.37 o                         
  10   6   7        107.47        126.26        44.47 o                         
  11   6   7        112.16         88.05        43.79 o                         
  12   6   7         19.29          3.14        44.78 o                         
  13   6   7         75.04         42.48        49.66 o                         
  14   6   7         54.85         21.55        48.56 o                         
 -19   7   7         94.82         14.00       140.01 o                         
 -18   7   7        143.60        132.52        72.07 o                         
 -17   7   7         70.98         24.20        39.38 o                         
 -16   7   7        180.82        135.49        40.07 o                         
 -15   7   7         81.62         72.10        35.01 o                         
 -14   7   7        313.73        281.70        53.32 o                         
 -13   7   7        105.22        114.37        28.83 o                         
 -12   7   7        398.99        368.44        36.84 o                         
 -11   7   7        520.58        481.94        39.39 o                         
 -10   7   7        496.85        476.56        52.65 o                         
  -9   7   7        444.90        424.66        48.10 o                         
  -8   7   7        449.71        356.68        44.77 o                         
  -7   7   7        342.42        293.42        41.34 o                         
  -6   7   7        528.61        555.40        57.09 o                         
  -5   7   7        214.41        215.96        34.98 o                         
  -4   7   7        423.14        388.27        41.33 o                         
  -3   7   7        449.52        465.73        53.55 o                         
  -2   7   7        198.41        153.18        33.94 o                         
  -1   7   7        565.71        556.15        56.22 o                         
   0   7   7        330.51        403.88        47.24 o                         
   1   7   7        473.30        490.30        42.67 o                         
   2   7   7        461.41        496.74        48.96 o                         
   3   7   7        520.68        569.18        72.25 o                         
   4   7   7        537.89        624.93        67.70 o                         
   5   7   7        430.05        361.12        47.60 o                         
   6   7   7        109.06         48.44        52.94 o                         
   7   7   7        339.81        367.59        49.24 o                         
   8   7   7         74.69        103.10        40.44 o                         
   9   7   7        187.75        229.87        48.68 o                         
  10   7   7         69.78         91.28        44.78 o                         
  11   7   7        145.05        164.00        67.70 o                         
  12   7   7         92.47         57.76       131.26 o                         
 -15   8   7        659.01        670.32       161.02 o                         
 -14   8   7        645.53        585.02       133.89 o                         
 -13   8   7        579.14        698.45       100.40 o                         
 -12   8   7        919.00        950.78       131.41 o                         
 -11   8   7        800.37        988.50        96.03 o                         
 -10   8   7        890.79        970.43       110.71 o                         
  -9   8   7       1005.41       1125.85       110.77 o                         
  -8   8   7        892.14        829.06        81.29 o                         
  -7   8   7        988.98        960.36        96.56 o                         
  -6   8   7       1026.86       1102.24        92.09 o                         
  -5   8   7       1661.59       1717.17       209.88 o                         
  -4   8   7        991.38        996.39        86.23 o                         
  -3   8   7       1078.27       1239.77       134.76 o                         
  -2   8   7       1521.84       1859.21       131.84 o                         
  -1   8   7       1119.40       1338.41       105.59 o                         
   0   8   7        912.06        851.24        82.14 o                         
   1   8   7        976.31       1143.28        97.53 o                         
   2   8   7        935.91        987.00        70.73 o                         
   3   8   7        975.98       1023.38       109.08 o                         
   4   8   7        736.88        935.76        72.08 o                         
   5   8   7       1007.56        815.20        79.83 o                         
   6   8   7        529.51        590.36        70.38 o                         
   7   8   7        707.39        695.12        79.75 o                         
   8   8   7        613.55        570.56       147.02 o                         
  -7   9   7        111.94        112.01        92.76 o                         
  -6   9   7        202.00        192.04        56.59 o                         
  -5   9   7        146.55        201.09        55.32 o                         
  -4   9   7        249.29        210.24        51.61 o                         
  -3   9   7        258.84        196.04        49.22 o                         
  -2   9   7        133.85        205.56        56.17 o                         
  -1   9   7        221.07        180.06        51.36 o                         
   0   9   7        102.27        154.02        70.01 o                         
 -27   0   8        143.08        257.57        86.13 o                         
 -26   0   8        159.08        156.09        79.77 o                         
 -25   0   8        357.05        539.72        94.54 o                         
 -24   0   8        255.10        238.96        73.94 o                         
 -23   0   8        508.90        570.71        88.58 o                         
 -22   0   8        328.84        344.96        60.01 o                         
 -21   0   8       1189.74       1530.96       232.77 o                         
 -20   0   8        513.42        514.78       105.66 o                         
 -19   0   8        353.26        414.49        86.15 o                         
 -18   0   8       2503.83       2702.34       190.19 o                         
 -17   0   8       4700.02       5251.26       286.56 o                         
 -16   0   8       4032.90       4394.28       241.79 o                         
 -15   0   8       7105.47       7570.43       360.22 o                         
 -14   0   8        901.74        830.79        53.09 o                         
 -13   0   8       2008.82       1883.55        98.53 o                         
 -12   0   8       2899.68       2856.96       168.63 o                         
 -11   0   8       3168.29       3214.15       204.47 o                         
 -10   0   8       1259.73       1239.10        80.37 o                         
  -9   0   8        411.80        405.91        38.31 o                         
  -8   0   8       1823.69       1571.53       132.43 o                         
  -7   0   8       8505.20       8460.51       503.00 o                         
  -6   0   8        976.24        799.57        54.72 o                         
  -5   0   8       2404.11       2636.91       129.46 o                         
  -4   0   8      14316.09      16164.40       895.23 o                         
  -3   0   8       2418.11       2473.92       147.23 o                         
  -2   0   8        936.23        783.23        39.82 o                         
  -1   0   8       8587.48       8869.95       383.73 o                         
   0   0   8       1729.57       1564.40        72.83 o                         
   1   0   8        406.94        400.03        26.24 o                         
   2   0   8       1313.51       1259.43        61.24 o                         
   3   0   8       2977.39       3156.84       233.11 o                         
   4   0   8       3013.09       3023.22       148.98 o                         
   5   0   8       2030.07       1824.92        95.90 o                         
   6   0   8        962.01        985.33        58.70 o                         
   7   0   8       7382.88       8033.61       382.15 o                         
   8   0   8       4248.75       4375.67       215.35 o                         
   9   0   8       4858.44       5031.25       247.58 o                         
  10   0   8       2651.34       2637.12       139.31 o                         
  11   0   8        342.90        359.05        54.82 o                         
  12   0   8        554.28        701.13        81.10 o                         
  13   0   8       1140.67       1314.54       176.85 o                         
  14   0   8        360.51        388.77        63.47 o                         
  15   0   8        480.91        523.36       106.86 o                         
  16   0   8        274.44        242.17        64.51 o                         
  17   0   8        345.02        406.38        71.51 o                         
  18   0   8        159.03        182.33        66.67 o                         
  19   0   8        139.24        205.50        76.97 o                         
 -27   1   8        132.88        145.24        56.77 o                         
 -26   1   8        754.49        778.60        78.32 o                         
 -25   1   8         68.08         83.74        48.89 o                         
 -24   1   8       1143.22       1154.27        77.08 o                         
 -23   1   8        441.45        402.86        49.95 o                         
 -22   1   8       1200.48       1296.65        83.71 o                         
 -21   1   8         69.34         99.65        42.79 o                         
 -20   1   8       2459.26       2557.23       135.90 o                         
 -19   1   8         52.44         25.95        26.18 o                         
 -18   1   8       2770.63       2774.54       114.44 o                         
 -17   1   8         22.12        -20.38        21.15 o                         
 -16   1   8       4567.87       4102.57       150.96 o                         
 -15   1   8         12.67         -5.64        18.14 o                         
 -14   1   8       7371.91       7306.84       259.71 o                         
 -13   1   8        272.64        197.92        28.18 o                         
 -12   1   8      12669.45      12894.99       490.71 o                         
 -11   1   8        484.17        402.08        37.32 o                         
 -10   1   8      22343.24      22159.88       860.83 o                         
  -9   1   8       3617.14       3851.65       142.65 o                         
  -8   1   8      21940.23      22062.13       784.71 o                         
  -7   1   8       4939.59       5587.05       187.56 o                         
  -6   1   8       9642.22       9321.49       309.13 o                         
  -5   1   8       1698.05       1855.51        62.55 o                         
  -4   1   8       6310.40       5507.06       172.35 o                         
  -3   1   8       1709.33       1764.26        59.83 o                         
  -2   1   8       9783.98       9154.71       290.84 o                         
  -1   1   8       4844.07       4848.70       167.48 o                         
   0   1   8      22012.79      20747.94       657.56 o                         
   1   1   8       3595.80       3847.98       125.60 o                         
   2   1   8      22662.89      21821.55       610.17 o                         
   3   1   8        456.19        352.10        17.60 o                         
   4   1   8      12729.47      12405.70       391.66 o                         
   5   1   8        259.34        223.23        19.42 o                         
   6   1   8       7406.04       6857.72       231.69 o                         
   7   1   8         13.89        -15.96        17.05 o                         
   8   1   8       4582.35       4185.30       145.19 o                         
   9   1   8         21.41          5.32        17.23 o                         
  10   1   8       2701.11       2745.30       107.36 o                         
  11   1   8         48.49        -14.96        24.91 o                         
  12   1   8       2451.83       2525.56       139.41 o                         
  13   1   8         74.52         95.31        30.88 o                         
  14   1   8       1198.11       1246.43        67.70 o                         
  15   1   8        479.82        547.58        63.76 o                         
  16   1   8       1165.41       1264.41        73.57 o                         
  17   1   8         74.79         88.85        41.81 o                         
  18   1   8        754.80        851.84        79.87 o                         
  19   1   8        135.98        135.29        49.62 o                         
 -27   2   8         33.27         91.60        64.72 o                         
 -26   2   8         31.68         47.11        45.87 o                         
 -25   2   8        145.39        197.19        47.82 o                         
 -24   2   8        403.92        394.98        52.11 o                         
 -23   2   8        337.76        256.52        45.39 o                         
 -22   2   8        258.70        200.40        46.73 o                         
 -21   2   8         32.14         18.49        37.39 o                         
 -20   2   8        715.60        720.97        51.20 o                         
 -19   2   8        777.53        839.42        85.79 o                         
 -18   2   8         19.79        -17.53        29.11 o                         
 -17   2   8        185.58        143.47        21.95 o                         
 -16   2   8       2498.06       2388.18        89.49 o                         
 -15   2   8        131.10         95.33        26.61 o                         
 -14   2   8       3155.43       3235.27       132.89 o                         
 -13   2   8       1062.92       1039.00        51.10 o                         
 -12   2   8         32.81         31.15        19.51 o                         
 -11   2   8         20.92        -20.38        32.84 o                         
 -10   2   8         63.67        -10.06        23.09 o                         
  -9   2   8       1886.06       2131.64        79.01 o                         
  -8   2   8       4048.34       4428.62       172.03 o                         
  -7   2   8      10782.61      12545.29       437.92 o                         
  -6   2   8       1300.83       1318.81        44.52 o                         
  -5   2   8       3099.34       3402.72       114.08 o                         
  -4   2   8        929.15        896.73        32.28 o                         
  -3   2   8       3084.62       3264.07       109.98 o                         
  -2   2   8       1353.75       1272.60        44.80 o                         
  -1   2   8      10896.65      12525.21       417.95 o                         
   0   2   8       4080.47       4400.88       139.68 o                         
   1   2   8       2072.20       2152.80        73.03 o                         
   2   2   8         65.32         31.21        11.96 o                         
   3   2   8         19.22        -19.18        19.18 o                         
   4   2   8         35.88          7.27        14.66 o                         
   5   2   8       1042.35       1026.59        41.74 o                         
   6   2   8       3163.79       3243.63       120.97 o                         
   7   2   8        125.83         78.38        22.61 o                         
   8   2   8       2564.65       2405.15        94.30 o                         
   9   2   8        196.72        225.44        27.86 o                         
  10   2   8         21.58         22.42        24.89 o                         
  11   2   8        756.84        864.36        48.26 o                         
  12   2   8        737.44        634.41        43.74 o                         
  13   2   8         31.13         -1.51        30.20 o                         
  14   2   8        249.99        217.15        36.42 o                         
  15   2   8        346.96        412.77        46.15 o                         
  16   2   8        418.75        470.51        50.58 o                         
  17   2   8        145.31        171.31        45.75 o                         
  18   2   8         34.29         13.28        50.45 o                         
  19   2   8         34.03         85.97        99.06 o                         
 -26   3   8        192.88         65.73        65.40 o                         
 -25   3   8         11.88        -26.66        60.38 o                         
 -24   3   8        210.57        295.85        56.61 o                         
 -23   3   8        130.01        119.39        44.26 o                         
 -22   3   8         71.82         74.78        51.79 o                         
 -21   3   8         90.86         95.91        35.58 o                         
 -20   3   8        157.63        112.94        32.28 o                         
 -19   3   8        155.25        115.44        31.63 o                         
 -18   3   8        426.76        347.33        36.22 o                         
 -17   3   8         22.42        -12.88        27.85 o                         
 -16   3   8        948.18       1015.84        60.44 o                         
 -15   3   8         60.50         60.22        23.21 o                         
 -14   3   8        501.26        474.81        34.55 o                         
 -13   3   8          1.30        -18.39        18.39 o                         
 -12   3   8        100.31        121.61        21.79 o                         
 -11   3   8        629.67        655.17        35.47 o                         
 -10   3   8        181.73        207.67        20.17 o                         
  -9   3   8        306.58        334.87        23.17 o                         
  -8   3   8         62.75         58.66         9.80 o                         
  -7   3   8         52.94         27.25         9.47 o                         
  -6   3   8       1045.05       1165.01        40.37 o                         
  -5   3   8         47.65         37.18         9.75 o                         
  -4   3   8       4445.78       4977.09       165.38 o                         
  -3   3   8         48.24         57.69        11.03 o                         
  -2   3   8       1090.30       1218.13        45.19 o                         
  -1   3   8         48.48         41.96        10.99 o                         
   0   3   8         61.54         51.08        11.17 o                         
   1   3   8        327.66        307.87        17.88 o                         
   2   3   8        178.52        222.47        16.58 o                         
   3   3   8        625.91        660.47        28.12 o                         
   4   3   8         94.02        127.63        13.78 o                         
   5   3   8          1.19        -15.96        15.96 o                         
   6   3   8        507.27        474.84        33.96 o                         
   7   3   8         64.26         43.78        23.49 o                         
   8   3   8        982.25       1077.25        55.48 o                         
   9   3   8         22.48          3.26        25.21 o                         
  10   3   8        395.10        416.47        38.05 o                         
  11   3   8        163.04        158.36        32.53 o                         
  12   3   8        154.61        186.25        34.67 o                         
  13   3   8         90.25         71.43        34.97 o                         
  14   3   8         75.58         60.38        38.62 o                         
  15   3   8        125.45         73.16        40.53 o                         
  16   3   8        206.09        175.45        48.50 o                         
  17   3   8         12.44          2.95        61.49 o                         
  18   3   8        203.49        330.22        76.54 o                         
 -25   4   8        232.15        280.66        81.00 o                         
 -24   4   8        161.56         67.32        58.74 o                         
 -23   4   8        215.83        281.67        64.61 o                         
 -22   4   8        204.56        142.35        71.37 o                         
 -21   4   8         43.94          8.70        60.95 o                         
 -20   4   8         69.16         30.41        41.28 o                         
 -19   4   8         49.66        -36.06        39.05 o                         
 -18   4   8         77.39         10.66        32.02 o                         
 -17   4   8         69.19         -2.44        28.05 o                         
 -16   4   8         87.89         25.20        25.05 o                         
 -15   4   8        878.87        837.99        47.08 o                         
 -14   4   8         89.78         62.49        25.26 o                         
 -13   4   8        780.26        793.47        48.23 o                         
 -12   4   8        504.33        508.49        31.19 o                         
 -11   4   8        422.99        493.04        32.54 o                         
 -10   4   8        630.82        577.25        30.29 o                         
  -9   4   8         57.97         30.02        11.51 o                         
  -8   4   8       1332.70       1334.77        49.31 o                         
  -7   4   8          4.74        -10.28        10.28 o                         
  -6   4   8       1489.19       1571.39        56.47 o                         
  -5   4   8        225.61        210.09        15.08 o                         
  -4   4   8         31.30         20.25        10.20 o                         
  -3   4   8        225.75        224.17        15.45 o                         
  -2   4   8       1534.28       1543.06        52.00 o                         
  -1   4   8          4.99         14.42         9.97 o                         
   0   4   8       1324.80       1304.00        46.26 o                         
   1   4   8         55.92         16.76        12.02 o                         
   2   4   8        671.70        664.78        39.17 o                         
   3   4   8        436.59        438.84        24.15 o                         
   4   4   8        530.05        497.08        27.81 o                         
   5   4   8        801.72        829.36        40.49 o                         
   6   4   8         96.15        117.66        27.13 o                         
   7   4   8        907.22        908.22        57.47 o                         
   8   4   8         96.28         -9.51        31.66 o                         
   9   4   8         65.72         41.28        35.43 o                         
  10   4   8         81.20         32.04        36.72 o                         
  11   4   8         45.77        -25.51        34.87 o                         
  12   4   8         65.92         44.99        39.34 o                         
  13   4   8         41.19         58.26        47.70 o                         
  14   4   8        224.48        312.47        76.80 o                         
  15   4   8        218.80        292.06        93.22 o                         
  16   4   8        171.36        154.30        57.60 o                         
  17   4   8        234.45        318.59        70.83 o                         
 -23   5   8         72.17          0.19        52.15 o                         
 -22   5   8       1508.20       1319.54       109.97 o                         
 -21   5   8         23.39        -19.65        55.51 o                         
 -20   5   8       1356.68       1235.18       120.00 o                         
 -19   5   8         30.93         17.98        46.04 o                         
 -18   5   8       1300.13       1172.77        83.08 o                         
 -17   5   8        411.90        373.28        49.83 o                         
 -16   5   8        743.05        570.60        54.78 o                         
 -15   5   8        887.68        816.91        62.48 o                         
 -14   5   8       1345.56       1322.68        94.40 o                         
 -13   5   8        144.43        182.23        34.75 o                         
 -12   5   8      10344.99      10047.41       472.43 o                         
 -11   5   8        282.25        348.79        37.32 o                         
 -10   5   8      13770.50      13277.49       739.19 o                         
  -9   5   8        561.96        589.43        36.02 o                         
  -8   5   8      15989.80      15625.85       649.09 o                         
  -7   5   8        449.45        505.03        41.38 o                         
  -6   5   8      10578.69      10288.73       362.67 o                         
  -5   5   8       1548.45       1647.44        58.75 o                         
  -4   5   8       5228.44       5255.94       173.78 o                         
  -3   5   8       1554.86       1563.51        56.43 o                         
  -2   5   8      10279.25      10393.00       338.78 o                         
  -1   5   8        412.41        417.71        25.39 o                         
   0   5   8      16117.99      15919.44       597.85 o                         
   1   5   8        596.64        615.65        42.53 o                         
   2   5   8      13714.48      13698.44       515.50 o                         
   3   5   8        278.97        318.00        29.09 o                         
   4   5   8      10665.19      10677.33       444.42 o                         
   5   5   8        157.13        160.15        31.51 o                         
   6   5   8       1332.62       1292.76        70.91 o                         
   7   5   8        885.74        723.98        60.85 o                         
   8   5   8        730.78        626.58        60.38 o                         
   9   5   8        402.64        354.02        50.39 o                         
  10   5   8       1286.55       1232.74        85.95 o                         
  11   5   8         32.45         10.99        48.76 o                         
  12   5   8       1359.11       1368.56        93.11 o                         
  13   5   8         23.42         -1.65        50.86 o                         
  14   5   8       1535.12       1586.10       108.70 o                         
  15   5   8         70.48         17.93        52.20 o                         
 -21   6   8        538.75        490.16        70.82 o                         
 -20   6   8         44.01        -63.88        63.88 o                         
 -19   6   8        176.60        119.52        54.32 o                         
 -18   6   8         54.90        -18.09        45.31 o                         
 -17   6   8        345.46        289.28        44.90 o                         
 -16   6   8        169.60        142.45        37.48 o                         
 -15   6   8        439.85        359.70        46.49 o                         
 -14   6   8        547.60        462.98        47.75 o                         
 -13   6   8        915.76        785.57        77.45 o                         
 -12   6   8        657.72        613.41        50.16 o                         
 -11   6   8       1545.42       1547.20        89.93 o                         
 -10   6   8        598.16        556.48        44.59 o                         
  -9   6   8         85.75         84.82        37.76 o                         
  -8   6   8        583.33        499.73        38.68 o                         
  -7   6   8        433.57        415.96        30.35 o                         
  -6   6   8       2395.87       2248.05        98.05 o                         
  -5   6   8        459.57        453.55        64.26 o                         
  -4   6   8       2656.42       2422.90       120.12 o                         
  -3   6   8        462.82        418.46        44.23 o                         
  -2   6   8       2430.77       2199.33        98.17 o                         
  -1   6   8        471.22        426.64        41.09 o                         
   0   6   8        620.95        603.11        40.71 o                         
   1   6   8         86.47         17.40        21.50 o                         
   2   6   8        640.00        607.62        42.49 o                         
   3   6   8       1473.91       1491.16        75.70 o                         
   4   6   8        676.08        654.85        64.61 o                         
   5   6   8        897.40        856.78        54.67 o                         
   6   6   8        588.61        590.07        57.21 o                         
   7   6   8        405.61        349.47        46.83 o                         
   8   6   8        168.02         94.73        42.26 o                         
   9   6   8        324.71        311.65        50.92 o                         
  10   6   8         59.94          5.87        44.54 o                         
  11   6   8        169.66        192.14        51.71 o                         
  12   6   8         48.04         36.78        48.87 o                         
  13   6   8        530.17        633.43        69.89 o                         
 -19   7   8         56.24         -8.75       136.51 o                         
 -18   7   8        556.98        355.30        77.01 o                         
 -17   7   8         35.41         27.20        42.66 o                         
 -16   7   8        645.57        516.39        67.15 o                         
 -15   7   8         55.73         37.00        39.41 o                         
 -14   7   8        830.76        784.14        57.74 o                         
 -13   7   8        106.53        126.01        29.58 o                         
 -12   7   8       1011.01       1044.21        69.51 o                         
 -11   7   8        106.73         85.68        24.71 o                         
 -10   7   8       1087.24       1022.34        76.52 o                         
  -9   7   8        134.81        115.24        37.73 o                         
  -8   7   8        948.35        919.87       101.75 o                         
  -7   7   8         33.00          9.61        37.09 o                         
  -6   7   8        597.29        550.53        57.92 o                         
  -5   7   8         39.00         18.38        29.78 o                         
  -4   7   8        607.20        577.36        49.44 o                         
  -3   7   8         42.72         42.80        31.25 o                         
  -2   7   8        569.69        586.53        50.53 o                         
  -1   7   8         35.02         63.35        31.93 o                         
   0   7   8        929.50        908.55        64.33 o                         
   1   7   8        147.67        128.09        48.76 o                         
   2   7   8       1045.14        995.80        70.10 o                         
   3   7   8        116.86        149.82        37.96 o                         
   4   7   8       1023.51       1077.58        74.71 o                         
   5   7   8        109.17        107.80        42.36 o                         
   6   7   8        866.43        742.13        81.62 o                         
   7   7   8         60.40         74.15        41.69 o                         
   8   7   8        660.66        724.96        62.84 o                         
   9   7   8         35.77         66.17        44.36 o                         
  10   7   8        570.16        572.62        63.35 o                         
  11   7   8         61.57         89.26       129.51 o                         
 -15   8   8         40.98         70.01       127.76 o                         
 -14   8   8         12.01         37.31        65.72 o                         
 -13   8   8         26.09         27.88        70.10 o                         
 -12   8   8         17.68         24.37        44.98 o                         
 -11   8   8          4.49        125.78        57.81 o                         
 -10   8   8          0.81        -39.19        46.80 o                         
  -9   8   8         19.04         24.18        47.35 o                         
  -8   8   8          7.43         84.31        59.47 o                         
  -7   8   8         91.37        104.14        49.34 o                         
  -6   8   8          9.51         42.07        44.71 o                         
  -5   8   8         75.62         55.73       115.51 o                         
  -4   8   8         16.84         51.96        57.30 o                         
  -3   8   8         73.00         75.41        60.54 o                         
  -2   8   8          8.85         25.43        46.09 o                         
  -1   8   8         95.76          9.41        36.55 o                         
   0   8   8          7.58         17.20        49.77 o                         
   1   8   8         19.68         -7.26        37.33 o                         
   2   8   8          0.88          8.70        37.41 o                         
   3   8   8          4.53        -22.92        43.50 o                         
   4   8   8         16.15         46.01        40.17 o                         
   5   8   8         28.37        107.12        64.68 o                         
   6   8   8         11.54         19.42        51.78 o                         
   7   8   8         37.84         15.75       129.51 o                         
  -6   9   8        296.97        287.03        98.01 o                         
  -5   9   8         47.33         33.25        78.76 o                         
  -4   9   8        302.99        241.53        89.26 o                         
  -3   9   8         43.27         71.76        77.01 o                         
  -2   9   8        292.45        378.04        94.51 o                         
 -27   1   9         88.96         29.57        53.74 o                         
 -26   1   9         48.11         60.13        63.66 o                         
 -25   1   9         36.08        101.34        49.12 o                         
 -24   1   9        224.18        221.13        49.91 o                         
 -23   1   9        147.09        146.42        44.88 o                         
 -22   1   9        175.30        178.80        44.38 o                         
 -21   1   9        487.26        417.49        56.08 o                         
 -20   1   9        260.36        233.19        45.72 o                         
 -19   1   9        248.54        221.79        28.45 o                         
 -18   1   9        774.46        761.50        49.51 o                         
 -17   1   9        954.30        927.94        45.79 o                         
 -16   1   9       2067.90       1974.47       107.16 o                         
 -15   1   9        173.17        173.01        21.70 o                         
 -14   1   9        811.30        654.23        42.01 o                         
 -13   1   9       1094.47       1106.51        66.60 o                         
 -12   1   9        523.14        533.48        33.05 o                         
 -11   1   9        599.79        658.45        36.95 o                         
 -10   1   9        185.41        164.57        16.76 o                         
  -9   1   9       6779.01       6986.07       253.75 o                         
  -8   1   9       9469.81       9958.04       357.14 o                         
  -7   1   9       3653.02       3807.56       140.47 o                         
  -6   1   9       9060.92       9312.04       334.22 o                         
  -5   1   9       5420.55       5676.81       204.74 o                         
  -4   1   9       4982.56       4831.54       175.45 o                         
  -3   1   9       9209.95       9140.64       329.17 o                         
  -2   1   9       3826.77       3932.79       128.18 o                         
  -1   1   9       9120.86       9395.69       320.36 o                         
   0   1   9       6676.44       6562.47       211.44 o                         
   1   1   9        192.87        194.34        17.26 o                         
   2   1   9        607.46        604.82        22.34 o                         
   3   1   9        560.89        515.25        22.99 o                         
   4   1   9       1195.59       1211.04        41.80 o                         
   5   1   9        743.53        647.51        86.39 o                         
   6   1   9        174.70        166.59        20.04 o                         
   7   1   9       1895.34       1921.29       141.66 o                         
   8   1   9        989.42        876.18        42.00 o                         
   9   1   9        735.20        643.93        42.85 o                         
  10   1   9        231.55        180.81        29.13 o                         
  11   1   9        246.08        213.43        31.65 o                         
  12   1   9        451.79        350.52        36.84 o                         
  13   1   9        182.55        199.64        37.65 o                         
  14   1   9        160.84        241.84        40.49 o                         
  15   1   9        205.61        241.13        42.63 o                         
  16   1   9         34.12        -24.57        40.38 o                         
  17   1   9         44.19         -8.58        41.71 o                         
  18   1   9         97.70         76.04        46.84 o                         
 -27   2   9        224.23        332.31        77.74 o                         
 -26   2   9        476.70        294.77        53.63 o                         
 -25   2   9        635.82        711.14        64.94 o                         
 -24   2   9       1200.62       1050.54       182.98 o                         
 -23   2   9        509.55        414.65        54.88 o                         
 -22   2   9        740.59        683.80        92.18 o                         
 -21   2   9       1116.94       1276.15        82.62 o                         
 -20   2   9       2331.28       2446.38       118.32 o                         
 -19   2   9       1281.92       1275.37        71.58 o                         
 -18   2   9       1939.73       2018.83        91.55 o                         
 -17   2   9       3685.13       3901.49       228.37 o                         
 -16   2   9       3767.90       3784.37       154.04 o                         
 -15   2   9       3306.10       3248.10       189.50 o                         
 -14   2   9       6773.59       7189.40       279.63 o                         
 -13   2   9       4732.70       4198.90       286.41 o                         
 -12   2   9       2594.54       2410.53        88.29 o                         
 -11   2   9       7041.20       6958.99       268.20 o                         
 -10   2   9      15609.85      16028.53       605.94 o                         
  -9   2   9      15148.74      15147.43       538.52 o                         
  -8   2   9       3964.13       3553.05       139.35 o                         
  -7   2   9      15746.79      16087.59       557.92 o                         
  -6   2   9      13523.88      12314.79       457.96 o                         
  -5   2   9      10280.56      10396.17       337.58 o                         
  -4   2   9       9468.87       8754.87       359.04 o                         
  -3   2   9      14823.02      14028.46       489.58 o                         
  -2   2   9      14451.79      12371.27       513.87 o                         
  -1   2   9       4294.96       3970.81       145.53 o                         
   0   2   9      13947.19      15240.16       624.22 o                         
   1   2   9      17102.67      16437.88       527.08 o                         
   2   2   9       6827.32       6682.98       223.17 o                         
   3   2   9       2828.90       2568.78        94.81 o                         
   4   2   9       4409.74       4061.76       171.31 o                         
   5   2   9       7402.06       7260.98       254.78 o                         
   6   2   9       3026.67       3196.98       222.08 o                         
   7   2   9       4132.58       4189.56       154.88 o                         
   8   2   9       3375.55       3533.00       266.03 o                         
   9   2   9       2107.82       2082.72        85.37 o                         
  10   2   9       1203.24       1122.63        55.31 o                         
  11   2   9       2507.64       2591.77       103.65 o                         
  12   2   9       1035.66       1074.30        95.33 o                         
  13   2   9        804.39        900.94        71.77 o                         
  14   2   9        507.76        523.05        63.14 o                         
  15   2   9       1316.81       1457.34        79.18 o                         
  16   2   9        583.24        620.81        55.43 o                         
  17   2   9        522.59        655.74        68.81 o                         
  18   2   9        205.69         92.16        56.59 o                         
 -26   3   9        283.66        297.60        74.05 o                         
 -25   3   9        174.06         73.90        60.63 o                         
 -24   3   9        854.60        959.92        87.80 o                         
 -23   3   9        292.32        265.07       115.28 o                         
 -22   3   9        409.78        383.26        45.53 o                         
 -21   3   9        208.15        183.68        36.75 o                         
 -20   3   9        442.35        436.03        41.31 o                         
 -19   3   9        552.51        535.09        47.39 o                         
 -18   3   9        663.97        651.30        50.52 o                         
 -17   3   9        634.27        629.53        45.19 o                         
 -16   3   9       1063.95       1015.75        54.37 o                         
 -15   3   9        519.19        481.51        36.00 o                         
 -14   3   9       2675.89       2633.22       109.99 o                         
 -13   3   9        173.66        130.19        28.95 o                         
 -12   3   9       1539.34       1357.16        67.61 o                         
 -11   3   9         18.98         -5.66        16.70 o                         
 -10   3   9        865.54        924.66        44.83 o                         
  -9   3   9        582.04        552.78        24.28 o                         
  -8   3   9        244.85        252.81        15.80 o                         
  -7   3   9        196.12        180.10        14.47 o                         
  -6   3   9          7.44         -9.56         9.56 o                         
  -5   3   9        388.28        385.52        20.42 o                         
  -4   3   9        356.17        354.52        29.77 o                         
  -3   3   9          7.29          3.69        10.76 o                         
  -2   3   9        183.70        193.97        16.62 o                         
  -1   3   9        267.63        221.07        17.70 o                         
   0   3   9        533.42        553.11        26.47 o                         
   1   3   9        833.76        887.23        34.66 o                         
   2   3   9         17.56          1.49        12.16 o                         
   3   3   9       1476.75       1399.12        57.17 o                         
   4   3   9        188.67        152.58        15.63 o                         
   5   3   9       2670.25       2643.61       100.26 o                         
   6   3   9        527.75        444.35        34.53 o                         
   7   3   9       1061.93        968.87        52.53 o                         
   8   3   9        640.88        660.11        44.39 o                         
   9   3   9        673.70        618.41        44.30 o                         
  10   3   9        606.75        655.21        47.75 o                         
  11   3   9        423.60        462.31        41.75 o                         
  12   3   9        221.46        199.73        43.08 o                         
  13   3   9        380.16        360.17        53.17 o                         
  14   3   9        320.29        243.81        54.55 o                         
  15   3   9        840.96        916.78        80.32 o                         
  16   3   9        187.68        209.30        58.73 o                         
  17   3   9        275.50        318.65       100.32 o                         
 -25   4   9         69.52        116.62        63.51 o                         
 -24   4   9        176.76         57.33        57.15 o                         
 -23   4   9        484.36        458.12        98.01 o                         
 -22   4   9        340.14        234.52        72.18 o                         
 -21   4   9        828.03        817.69        72.22 o                         
 -20   4   9        642.52        536.73        57.73 o                         
 -19   4   9        770.81        769.98        73.77 o                         
 -18   4   9        654.89        560.78        47.16 o                         
 -17   4   9        527.98        476.53        43.14 o                         
 -16   4   9        447.63        420.14        48.49 o                         
 -15   4   9        412.90        426.24        39.43 o                         
 -14   4   9       1585.39       1610.80        73.18 o                         
 -13   4   9       2401.28       2262.79       103.43 o                         
 -12   4   9       3228.57       3160.33       173.94 o                         
 -11   4   9       5338.70       5230.97       270.93 o                         
 -10   4   9       5420.75       5478.64       212.92 o                         
  -9   4   9       5135.21       4949.03       182.69 o                         
  -8   4   9       4445.66       4650.30       170.88 o                         
  -7   4   9       3837.08       3790.49       128.14 o                         
  -6   4   9       2536.78       2643.35        93.40 o                         
  -5   4   9       1879.23       1811.79        64.21 o                         
  -4   4   9       1715.74       1671.49        62.18 o                         
  -3   4   9       2687.80       2605.21        90.01 o                         
  -2   4   9       3592.10       3660.49       116.38 o                         
  -1   4   9       4812.08       4713.25       156.26 o                         
   0   4   9       4715.67       4858.52       182.10 o                         
   1   4   9       5856.67       6132.66       216.05 o                         
   2   4   9       4890.00       5491.01       238.48 o                         
   3   4   9       3543.86       3469.36       197.66 o                         
   4   4   9       2206.98       2244.88        96.92 o                         
   5   4   9       1740.35       1740.27        91.11 o                         
   6   4   9        383.20        347.79        33.15 o                         
   7   4   9        469.93        462.93        43.29 o                         
   8   4   9        504.85        435.28        45.10 o                         
   9   4   9        694.42        727.88        58.21 o                         
  10   4   9        710.79        673.40        56.06 o                         
  11   4   9        705.21        721.39        68.38 o                         
  12   4   9        764.02        742.33        97.19 o                         
  13   4   9        358.28        350.29        58.99 o                         
  14   4   9        443.54        493.74        66.16 o                         
  15   4   9        190.49        172.84        58.42 o                         
  16   4   9         63.88        -38.29        77.19 o                         
 -24   5   9         11.53        110.26       176.77 o                         
 -23   5   9          7.27        -49.41        49.41 o                         
 -22   5   9         57.75         47.68        69.13 o                         
 -21   5   9        127.17         55.76        66.51 o                         
 -20   5   9         85.15        104.21        53.84 o                         
 -19   5   9        101.53         46.79        44.46 o                         
 -18   5   9        178.64        233.05        47.55 o                         
 -17   5   9        163.01         98.60        39.96 o                         
 -16   5   9        128.00        165.86        38.15 o                         
 -15   5   9        677.69        590.62        64.92 o                         
 -14   5   9       1058.12        965.27        67.16 o                         
 -13   5   9        685.46        626.66        52.18 o                         
 -12   5   9         54.38         58.99        35.11 o                         
 -11   5   9        336.44        311.11        42.39 o                         
 -10   5   9        121.34         57.79        30.30 o                         
  -9   5   9        113.62         64.38        19.69 o                         
  -8   5   9        675.36        598.02        36.54 o                         
  -7   5   9        807.38        810.92        54.34 o                         
  -6   5   9       1139.03       1144.21        57.14 o                         
  -5   5   9        867.93        830.27        45.85 o                         
  -4   5   9        948.72        947.62        45.65 o                         
  -3   5   9       1184.83       1200.92        54.54 o                         
  -2   5   9        755.43        678.62        37.41 o                         
  -1   5   9        738.94        664.24        38.05 o                         
   0   5   9        123.24         33.29        48.14 o                         
   1   5   9        112.70         58.28        21.84 o                         
   2   5   9        338.74        313.41        29.44 o                         
   3   5   9         50.90         -9.02        27.50 o                         
   4   5   9        666.45        588.74        44.57 o                         
   5   5   9       1156.02       1165.01        82.04 o                         
   6   5   9        640.17        582.62        71.21 o                         
   7   5   9        139.92        168.93        44.67 o                         
   8   5   9        157.57        129.22        43.13 o                         
   9   5   9        187.78        179.39        46.14 o                         
  10   5   9        109.19        173.40        48.81 o                         
  11   5   9         91.44        235.41        54.27 o                         
  12   5   9        131.38         97.95        48.15 o                         
  13   5   9         56.43        204.13        57.08 o                         
  14   5   9          7.93         -5.28        52.49 o                         
  15   5   9         10.90        143.51       140.01 o                         
 -21   6   9         73.69         84.46        58.77 o                         
 -20   6   9         38.77         31.63        51.72 o                         
 -19   6   9        178.64         71.73        46.67 o                         
 -18   6   9         51.18        -13.59        48.17 o                         
 -17   6   9        172.54         76.14        37.07 o                         
 -16   6   9        160.01         86.03        37.11 o                         
 -15   6   9        206.86        175.80        37.76 o                         
 -14   6   9        142.39         77.67        40.99 o                         
 -13   6   9          4.72        -26.37        28.85 o                         
 -12   6   9       1225.06       1064.72        94.96 o                         
 -11   6   9       1286.21       1183.65        74.02 o                         
 -10   6   9       1136.61       1035.51        74.35 o                         
  -9   6   9       1301.79       1159.02       143.83 o                         
  -8   6   9        926.44        900.81        56.63 o                         
  -7   6   9       2212.84       2142.29       155.74 o                         
  -6   6   9        875.74        800.94        48.86 o                         
  -5   6   9       1088.46        999.93        54.31 o                         
  -4   6   9       1052.63        946.00        50.98 o                         
  -3   6   9        819.30        835.53        57.79 o                         
  -2   6   9       2023.90       2007.20        91.00 o                         
  -1   6   9        928.16       1004.58        60.90 o                         
   0   6   9       1261.29       1183.16        62.13 o                         
   1   6   9       1069.01       1064.38        58.45 o                         
   2   6   9       1278.68       1278.23        67.86 o                         
   3   6   9       1292.83       1288.26        70.25 o                         
   4   6   9          4.54        -13.51        28.72 o                         
   5   6   9        152.51         61.09        31.94 o                         
   6   6   9        196.86        173.76        42.19 o                         
   7   6   9        173.34        161.05        42.58 o                         
   8   6   9        176.01        137.23        45.12 o                         
   9   6   9         54.07         23.64        46.03 o                         
  10   6   9        165.77        204.55        64.92 o                         
  11   6   9         41.80        -12.36        49.56 o                         
  12   6   9         67.62         54.84        67.95 o                         
 -19   7   9         86.31         94.51       157.52 o                         
 -18   7   9         53.44         65.89        47.57 o                         
 -17   7   9         13.36         12.38        39.22 o                         
 -16   7   9        101.65         88.86        43.70 o                         
 -15   7   9         13.71        -19.61        36.73 o                         
 -14   7   9        313.22        245.91        37.98 o                         
 -13   7   9         63.37         23.97        27.02 o                         
 -12   7   9        123.59         98.23        27.96 o                         
 -11   7   9         78.02          5.27        39.09 o                         
 -10   7   9         54.24        -16.34        36.16 o                         
  -9   7   9         19.59        -16.64        35.61 o                         
  -8   7   9         94.59         65.06        39.96 o                         
  -7   7   9         82.82         66.97        38.77 o                         
  -6   7   9        145.72        127.56        40.53 o                         
  -5   7   9        133.73        102.23        39.17 o                         
  -4   7   9        134.36        147.01        35.26 o                         
  -3   7   9        153.64        137.06        34.57 o                         
  -2   7   9         81.21         56.81        32.51 o                         
  -1   7   9         93.93         79.01        33.82 o                         
   0   7   9         20.94         -8.02        32.68 o                         
   1   7   9         52.82          9.44        35.50 o                         
   2   7   9         82.22         68.60        37.42 o                         
   3   7   9        122.27         84.97        39.68 o                         
   4   7   9         67.59        108.78        41.39 o                         
   5   7   9        295.68        317.42        49.40 o                         
   6   7   9         13.01        -16.33        49.88 o                         
   7   7   9         96.68         85.17        42.76 o                         
   8   7   9         14.08        -27.10        42.30 o                         
   9   7   9         52.01         57.27        51.28 o                         
  10   7   9         92.77        449.80       148.77 o                         
 -15   8   9        389.45        120.76       138.26 o                         
 -14   8   9        823.55        850.59        74.68 o                         
 -13   8   9       1093.66       1294.72       175.54 o                         
 -12   8   9        739.29        758.68        69.24 o                         
 -11   8   9       1181.46       1233.99        86.99 o                         
 -10   8   9       1091.85       1230.41       112.16 o                         
  -9   8   9        808.07        813.55        86.37 o                         
  -8   8   9       1050.13       1192.46        82.41 o                         
  -7   8   9        906.14        943.08        78.51 o                         
  -6   8   9       1023.58        986.02        83.45 o                         
  -5   8   9        747.83        717.25        71.47 o                         
  -4   8   9        684.24        804.70        74.76 o                         
  -3   8   9       1120.84       1190.20       111.85 o                         
  -2   8   9        828.84        917.62        79.21 o                         
  -1   8   9       1148.11       1232.66        80.00 o                         
   0   8   9        738.32        720.63        62.02 o                         
   1   8   9       1193.98       1258.95       122.77 o                         
   2   8   9       1079.51       1179.57       111.63 o                         
   3   8   9        807.33        973.53       114.13 o                         
   4   8   9       1004.58       1163.44        82.48 o                         
   5   8   9        902.44        769.54        84.95 o                         
 -27   0  10        482.23        587.43       107.62 o                         
 -26   0  10        188.83        156.03        79.22 o                         
 -25   0  10        780.92        780.56       106.78 o                         
 -24   0  10        104.58        239.77        87.51 o                         
 -23   0  10        966.11        981.68       145.27 o                         
 -22   0  10         77.83         15.01        43.73 o                         
 -21   0  10        903.45        881.85        73.30 o                         
 -20   0  10        123.37         26.63        38.93 o                         
 -19   0  10       1152.00       1208.14       112.78 o                         
 -18   0  10        663.82        637.29        58.62 o                         
 -17   0  10       1117.25       1050.81        66.55 o                         
 -16   0  10        243.33        163.54        31.58 o                         
 -15   0  10        833.16        771.25        53.53 o                         
 -14   0  10         22.55         -8.90        29.05 o                         
 -13   0  10        256.14        198.95        35.43 o                         
 -12   0  10         99.49         73.32        29.10 o                         
 -11   0  10       1893.27       1756.25       110.37 o                         
 -10   0  10        169.89        113.78        27.55 o                         
  -9   0  10        961.66       1077.93        75.49 o                         
  -8   0  10        257.42        349.05        36.69 o                         
  -7   0  10       1207.44       1284.68       115.15 o                         
  -6   0  10         24.49         22.82        20.43 o                         
  -5   0  10          0.44        -15.91        15.91 o                         
  -4   0  10         22.38         26.07        19.78 o                         
  -3   0  10       1141.63       1238.97        66.17 o                         
  -2   0  10        255.79        268.77        26.18 o                         
  -1   0  10        879.46        919.40       117.70 o                         
   0   0  10        157.30        113.92        21.79 o                         
   1   0  10       1889.45       1881.69        97.03 o                         
   2   0  10        108.33         66.39        22.34 o                         
   3   0  10        271.48        210.01        28.10 o                         
   4   0  10         22.91         -6.36        22.65 o                         
   5   0  10        873.68        807.50        52.64 o                         
   6   0  10        224.01        167.88        32.29 o                         
   7   0  10       1129.93       1096.18        70.95 o                         
   8   0  10        727.91        743.29        59.36 o                         
   9   0  10       1163.92       1106.22        71.88 o                         
  10   0  10        113.04         13.92        44.16 o                         
  11   0  10        896.91        995.72       164.11 o                         
  12   0  10         72.33        -14.83        45.83 o                         
  13   0  10        912.24        867.58       139.05 o                         
  14   0  10         95.98         -2.73        52.56 o                         
  15   0  10        743.79        922.34       107.21 o                         
  16   0  10        183.63        106.91        64.11 o                         
  17   0  10        468.05        639.94       120.19 o                         
  18   0  10        327.73        238.08       201.27 o                         
 -27   1  10          3.82         -9.99        50.22 o                         
 -26   1  10       1140.73       1022.81       111.35 o                         
 -25   1  10          4.88        -18.57        49.86 o                         
 -24   1  10       1020.28       1032.91        87.76 o                         
 -23   1  10         57.48         31.13        40.89 o                         
 -22   1  10        974.20       1046.49        68.55 o                         
 -21   1  10         27.84        -10.67        35.25 o                         
 -20   1  10       3606.07       3506.55       147.88 o                         
 -19   1  10        878.84        755.73        50.09 o                         
 -18   1  10       3292.44       3237.68       121.98 o                         
 -17   1  10          6.15        -21.28        21.28 o                         
 -16   1  10       9681.60       9830.67       345.58 o                         
 -15   1  10         17.94        -22.40        22.40 o                         
 -14   1  10       6262.72       6090.46       235.90 o                         
 -13   1  10         83.46         16.87        20.59 o                         
 -12   1  10       4642.34       4128.16       167.31 o                         
 -11   1  10         43.49         24.65        14.50 o                         
 -10   1  10      15527.27      14828.20       529.99 o                         
  -9   1  10       8236.34       8958.59       323.45 o                         
  -8   1  10      12083.39      11792.73       421.87 o                         
  -7   1  10       1606.40       1697.13        73.81 o                         
  -6   1  10      30509.01      30692.66      1084.94 o                         
  -5   1  10        181.85        104.90        19.90 o                         
  -4   1  10      30562.65      29445.38      1048.10 o                         
  -3   1  10       1597.42       1728.44        67.98 o                         
  -2   1  10      12162.71      11526.78       414.96 o                         
  -1   1  10       8229.55       9105.53       327.15 o                         
   0   1  10      15694.68      15024.21       475.90 o                         
   1   1  10         47.50         42.25        13.37 o                         
   2   1  10       4753.69       3936.86       113.96 o                         
   3   1  10         78.05         51.94        18.16 o                         
   4   1  10       6334.92       5710.89       174.48 o                         
   5   1  10         16.37        -17.69        17.69 o                         
   6   1  10       9777.39       8888.55       300.11 o                         
   7   1  10          5.65         28.02        20.57 o                         
   8   1  10       3254.57       3007.99       108.59 o                         
   9   1  10        861.90        749.83        44.48 o                         
  10   1  10       3657.43       3713.93       142.33 o                         
  11   1  10         25.96         -2.47        28.90 o                         
  12   1  10        991.90       1039.25        63.37 o                         
  13   1  10         63.21         47.63        35.88 o                         
  14   1  10       1040.98       1119.53        67.95 o                         
  15   1  10          5.01        -40.55        40.55 o                         
  16   1  10       1182.77       1288.62        77.79 o                         
  17   1  10          3.81        -13.48        43.22 o                         
  18   1  10        231.16        198.67       103.93 o                         
 -27   2  10          1.17         44.11        60.63 o                         
 -26   2  10        180.98        283.74        54.97 o                         
 -25   2  10        224.64        218.33        52.74 o                         
 -24   2  10         29.97         15.22        43.32 o                         
 -23   2  10         74.90         39.73        40.46 o                         
 -22   2  10          7.84         -1.65        39.37 o                         
 -21   2  10        235.68        191.79        41.58 o                         
 -20   2  10          1.13          1.80        35.09 o                         
 -19   2  10       1863.57       1721.83        85.60 o                         
 -18   2  10        395.05        451.32        39.88 o                         
 -17   2  10        100.15         49.74        28.17 o                         
 -16   2  10       2299.77       2256.03        98.80 o                         
 -15   2  10        577.82        542.25        46.42 o                         
 -14   2  10        133.05        149.78        24.64 o                         
 -13   2  10        354.93        379.24        28.85 o                         
 -12   2  10        623.11        634.42        34.77 o                         
 -11   2  10       1107.70       1184.13        53.65 o                         
 -10   2  10       8355.11       8776.63       335.89 o                         
  -9   2  10       7022.64       7990.39       306.42 o                         
  -8   2  10        237.61        257.07        19.41 o                         
  -7   2  10       2537.42       2870.95        97.51 o                         
  -6   2  10        998.45       1047.66        64.10 o                         
  -5   2  10        197.64        229.47        18.12 o                         
  -4   2  10        952.47       1044.76        47.46 o                         
  -3   2  10       2501.57       2821.31        98.36 o                         
  -2   2  10        248.40        253.83        18.22 o                         
  -1   2  10       7054.96       7833.65       274.33 o                         
   0   2  10       8382.23       8467.70       283.22 o                         
   1   2  10       1057.12       1078.86        40.38 o                         
   2   2  10        642.98        634.81        26.87 o                         
   3   2  10        389.51        362.88        36.88 o                         
   4   2  10        145.80        109.28        24.23 o                         
   5   2  10        551.75        470.38        29.15 o                         
   6   2  10       2400.78       2217.13        88.04 o                         
   7   2  10        106.51        128.43        27.25 o                         
   8   2  10        376.70        358.19        33.19 o                         
   9   2  10       1893.09       1763.23        76.18 o                         
  10   2  10          1.07         -5.20        28.97 o                         
  11   2  10        232.71        293.62        35.49 o                         
  12   2  10          7.54         -0.24        31.50 o                         
  13   2  10         73.68         79.26        37.35 o                         
  14   2  10         29.64         35.65        37.84 o                         
  15   2  10        230.41        243.96        44.59 o                         
  16   2  10        188.27        271.98        56.26 o                         
  17   2  10          1.15        -51.15        51.15 o                         
 -26   3  10        155.45        100.48        65.32 o                         
 -25   3  10         33.21         36.16        64.91 o                         
 -24   3  10         43.94         43.59        63.98 o                         
 -23   3  10        101.11        -21.85        36.20 o                         
 -22   3  10        101.47         95.61        36.42 o                         
 -21   3  10         84.30         55.40        35.70 o                         
 -20   3  10        151.57        153.03        42.63 o                         
 -19   3  10        378.34        389.38        42.82 o                         
 -18   3  10        739.89        650.18        45.41 o                         
 -17   3  10        147.65         84.49        28.42 o                         
 -16   3  10        532.31        572.27        40.76 o                         
 -15   3  10        339.72        312.75        30.49 o                         
 -14   3  10        330.08        323.12        32.23 o                         
 -13   3  10        271.11        252.29        29.36 o                         
 -12   3  10        264.26        244.54        30.93 o                         
 -11   3  10         52.24         27.15        11.51 o                         
 -10   3  10       1875.47       2071.82        77.95 o                         
  -9   3  10        252.57        284.47        17.42 o                         
  -8   3  10         84.46         93.08        12.64 o                         
  -7   3  10         29.69         38.77        12.68 o                         
  -6   3  10        812.58       1005.95        74.47 o                         
  -5   3  10        100.37         83.97        14.18 o                         
  -4   3  10        862.61        966.87        43.72 o                         
  -3   3  10         27.64         24.40        12.45 o                         
  -2   3  10         86.65         98.60        14.52 o                         
  -1   3  10        231.06        251.41        22.22 o                         
   0   3  10       1844.31       1974.32        70.21 o                         
   1   3  10         51.98         30.28        13.78 o                         
   2   3  10        281.31        260.23        19.13 o                         
   3   3  10        265.97        280.09        20.97 o                         
   4   3  10        361.37        369.78        27.29 o                         
   5   3  10        358.86        367.17        28.00 o                         
   6   3  10        522.92        464.82        36.74 o                         
   7   3  10        159.91        120.69        28.73 o                         
   8   3  10        706.88        624.87        44.07 o                         
   9   3  10        390.41        329.54        36.13 o                         
  10   3  10        144.00        104.38        34.07 o                         
  11   3  10         86.90         38.76        39.67 o                         
  12   3  10         99.29         33.45        43.92 o                         
  13   3  10         99.45        -22.21        43.54 o                         
  14   3  10         48.20         53.72        47.81 o                         
  15   3  10         36.01         98.87        54.76 o                         
  16   3  10        161.47         75.79        56.20 o                         
 -25   4  10        224.62        274.46        75.87 o                         
 -24   4  10         90.01         40.11        62.29 o                         
 -23   4  10        257.27        216.05        72.35 o                         
 -22   4  10         15.03         24.59        46.12 o                         
 -21   4  10        489.89        499.95        59.32 o                         
 -20   4  10          3.36         20.36        44.22 o                         
 -19   4  10        746.43        667.91        53.89 o                         
 -18   4  10        157.02         71.14        32.52 o                         
 -17   4  10         55.46         39.18        30.81 o                         
 -16   4  10        494.35        438.24        50.65 o                         
 -15   4  10         17.71        -22.71        22.71 o                         
 -14   4  10        160.97        134.45        24.70 o                         
 -13   4  10        153.77        119.73        25.17 o                         
 -12   4  10         60.00         32.22        21.24 o                         
 -11   4  10          7.34        -17.31        17.31 o                         
 -10   4  10          2.28        -14.63        14.63 o                         
  -9   4  10        550.77        539.30        25.60 o                         
  -8   4  10        192.69        202.59        19.11 o                         
  -7   4  10        192.46        210.26        18.13 o                         
  -6   4  10         42.57         42.23        13.21 o                         
  -5   4  10         12.43        -12.29        12.29 o                         
  -4   4  10         46.65         29.71        13.13 o                         
  -3   4  10        180.98        193.76        17.97 o                         
  -2   4  10        186.16        189.31        17.01 o                         
  -1   4  10        518.65        450.66        25.26 o                         
   0   4  10          2.48        -13.48        13.48 o                         
   1   4  10          7.91        -14.86        14.86 o                         
   2   4  10         63.57         50.82        18.93 o                         
   3   4  10        157.16        144.29        21.37 o                         
   4   4  10        147.52        163.77        26.48 o                         
   5   4  10         16.29        -22.81        22.81 o                         
   6   4  10        457.32        373.85        56.93 o                         
   7   4  10         52.84         -5.41        32.74 o                         
   8   4  10        143.83         91.37        38.28 o                         
   9   4  10        733.40        749.97        59.20 o                         
  10   4  10          3.18        -26.92        38.55 o                         
  11   4  10        479.20        553.01        57.69 o                         
  12   4  10         14.09         33.25        48.43 o                         
  13   4  10        254.89        236.54        58.26 o                         
  14   4  10         98.41        143.06        56.12 o                         
  15   4  10        223.78        297.88        64.78 o                         
 -24   5  10        639.93        504.05       173.27 o                         
 -23   5  10         97.52        103.86        62.16 o                         
 -22   5  10       1117.78       1126.66       119.47 o                         
 -21   5  10         23.99         17.47        83.73 o                         
 -20   5  10       2023.10       1825.26       112.67 o                         
 -19   5  10         83.72         68.94        43.40 o                         
 -18   5  10       3417.85       3298.18       213.71 o                         
 -17   5  10        113.88        130.71        41.27 o                         
 -16   5  10       6909.58       6539.42       322.74 o                         
 -15   5  10        210.80        122.51        36.88 o                         
 -14   5  10       4576.04       4167.83       207.52 o                         
 -13   5  10        537.03        538.52        48.83 o                         
 -12   5  10       4850.18       4630.61       364.21 o                         
 -11   5  10       1048.60       1010.98       114.57 o                         
 -10   5  10       1212.01       1111.92        79.47 o                         
  -9   5  10        461.92        465.66        32.70 o                         
  -8   5  10       9407.14       9493.40       396.95 o                         
  -7   5  10        143.23        228.58        27.97 o                         
  -6   5  10      16610.20      16541.62       685.88 o                         
  -5   5  10        355.88        312.64        30.87 o                         
  -4   5  10      16158.73      16157.17       605.24 o                         
  -3   5  10        149.27        158.69        36.00 o                         
  -2   5  10       9461.55       9210.07       350.57 o                         
  -1   5  10        464.40        402.05        36.27 o                         
   0   5  10       1177.15       1091.25        53.35 o                         
   1   5  10       1023.09       1076.55        54.42 o                         
   2   5  10       4953.46       4723.95       203.38 o                         
   3   5  10        546.18        515.33        42.85 o                         
   4   5  10       4740.00       4722.01       204.22 o                         
   5   5  10        230.83        258.34        36.98 o                         
   6   5  10       6887.87       6767.10       320.60 o                         
   7   5  10        124.74        148.10        45.87 o                         
   8   5  10       3494.77       3508.93       184.67 o                         
   9   5  10         91.86        102.54        48.29 o                         
  10   5  10       2002.81       1958.66       120.54 o                         
  11   5  10         22.46         25.01        48.89 o                         
  12   5  10       1160.95       1169.32        91.63 o                         
  13   5  10         91.23         53.93        55.38 o                         
  14   5  10        649.37        721.07       176.77 o                         
 -22   6  10         39.50        -42.00       166.27 o                         
 -21   6  10        586.59        530.02        81.96 o                         
 -20   6  10        101.51         27.32        47.72 o                         
 -19   6  10        839.61        742.92        75.14 o                         
 -18   6  10         75.68        -12.05        38.48 o                         
 -17   6  10        299.16        254.43        46.71 o                         
 -16   6  10         18.01         16.91        35.66 o                         
 -15   6  10        531.79        529.63        68.27 o                         
 -14   6  10        394.98        345.00        43.12 o                         
 -13   6  10         13.20         18.79        30.47 o                         
 -12   6  10         29.43          3.83        28.71 o                         
 -11   6  10        664.66        632.00        68.44 o                         
 -10   6  10          2.87        -12.93        26.78 o                         
  -9   6  10        443.57        363.96        41.16 o                         
  -8   6  10         66.11         45.34        23.29 o                         
  -7   6  10        581.92        524.53        36.85 o                         
  -6   6  10        523.14        488.03        35.48 o                         
  -5   6  10        709.70        631.28        40.72 o                         
  -4   6  10        486.80        411.50        33.18 o                         
  -3   6  10        584.24        595.87        39.97 o                         
  -2   6  10         71.98         66.37        22.74 o                         
  -1   6  10        448.10        456.99        47.14 o                         
   0   6  10          2.69         -6.97        23.81 o                         
   1   6  10        648.20        772.09        50.15 o                         
   2   6  10         32.06        -10.17        26.09 o                         
   3   6  10         12.32         -9.66        28.57 o                         
   4   6  10        433.00        365.22        39.98 o                         
   5   6  10        489.24        529.77        51.40 o                         
   6   6  10         19.74        -26.82        44.97 o                         
   7   6  10        279.40        248.95        49.50 o                         
   8   6  10         69.36         49.62        43.44 o                         
   9   6  10        834.27        718.92        71.58 o                         
  10   6  10         94.01         87.86        52.00 o                         
  11   6  10        595.18        605.20        68.61 o                         
 -19   7  10         80.19        159.27       143.51 o                         
 -18   7  10        354.37        185.08        65.07 o                         
 -17   7  10         28.07        -14.43        38.62 o                         
 -16   7  10        614.50        470.39        85.00 o                         
 -15   7  10          1.38         -9.63        32.19 o                         
 -14   7  10        810.66        766.06        64.14 o                         
 -13   7  10         30.17          7.57        37.64 o                         
 -12   7  10       1296.37       1179.44        88.73 o                         
 -11   7  10        139.46        122.82        42.55 o                         
 -10   7  10       1088.80       1143.38        77.95 o                         
  -9   7  10        166.97        180.27        46.35 o                         
  -8   7  10       1498.40       1506.18       104.82 o                         
  -7   7  10        105.29         75.96        40.66 o                         
  -6   7  10       1477.38       1455.76       150.11 o                         
  -5   7  10          1.83         14.86        38.55 o                         
  -4   7  10       1461.09       1392.64        86.65 o                         
  -3   7  10         97.20         74.49        33.05 o                         
  -2   7  10       1531.19       1515.99        89.68 o                         
  -1   7  10        153.23        186.38        39.58 o                         
   0   7  10       1094.71       1106.19        74.33 o                         
   1   7  10        129.16        113.18        38.18 o                         
   2   7  10       1246.54       1374.06        86.33 o                         
   3   7  10         30.51         20.41        48.76 o                         
   4   7  10        828.87        805.63        67.97 o                         
   5   7  10          1.28         -7.93        44.45 o                         
   6   7  10        633.97        563.73        60.79 o                         
   7   7  10         25.99         27.33        44.06 o                         
   8   7  10        373.76        368.70        54.92 o                         
   9   7  10         77.90        220.52       127.76 o                         
 -14   8  10          9.26         13.46        72.66 o                         
 -13   8  10         11.12        -43.65        43.65 o                         
 -12   8  10          5.16         47.60        45.93 o                         
 -11   8  10          5.34        -42.74        42.74 o                         
 -10   8  10          5.81          5.78        42.30 o                         
  -9   8  10         45.73         37.49        39.39 o                         
  -8   8  10          5.25         54.67        44.71 o                         
  -7   8  10          5.25        -19.94        42.76 o                         
  -6   8  10          0.45         44.10        44.18 o                         
  -5   8  10          8.14        -19.72        55.80 o                         
  -4   8  10          0.45        -17.60        42.88 o                         
  -3   8  10          5.63        -38.59        38.94 o                         
  -2   8  10          4.87        -17.99        41.20 o                         
  -1   8  10         44.26         10.96        38.71 o                         
   0   8  10          6.31        -39.66        39.66 o                         
   1   8  10          5.17         23.89        41.38 o                         
   2   8  10          5.14         55.48        40.96 o                         
   3   8  10         12.15        -43.20        43.20 o                         
   4   8  10         10.14          4.22        45.01 o                         
 -27   1  11        133.36         68.40        55.34 o                         
 -26   1  11        241.57        310.24        64.83 o                         
 -25   1  11        237.14        164.62        61.84 o                         
 -24   1  11        337.13        368.18        54.57 o                         
 -23   1  11        193.22        127.45        39.46 o                         
 -22   1  11         91.17        117.01        39.23 o                         
 -21   1  11        433.69        392.89        42.52 o                         
 -20   1  11        345.06        342.18        39.34 o                         
 -19   1  11         69.26         22.57        25.29 o                         
 -18   1  11        219.48        142.73        41.79 o                         
 -17   1  11       1992.07       1910.63        91.64 o                         
 -16   1  11       1167.44       1077.77        49.92 o                         
 -15   1  11        224.70        199.32        25.04 o                         
 -14   1  11       1290.28       1239.97        80.23 o                         
 -13   1  11       1459.72       1467.33        61.37 o                         
 -12   1  11        242.90        241.17        21.39 o                         
 -11   1  11        910.67        879.79        40.73 o                         
 -10   1  11       2101.78       2114.43        90.06 o                         
  -9   1  11       1665.27       1575.87        70.29 o                         
  -8   1  11        194.58        212.25        21.61 o                         
  -7   1  11        127.97         98.71        17.85 o                         
  -6   1  11        223.15        203.37        18.27 o                         
  -5   1  11        234.91        215.70        18.64 o                         
  -4   1  11        118.56         96.27        15.88 o                         
  -3   1  11        213.50        196.78        19.17 o                         
  -2   1  11       1527.21       1426.20        62.20 o                         
  -1   1  11       2278.95       2336.17        90.93 o                         
   0   1  11        835.20        718.67        37.22 o                         
   1   1  11        249.48        224.61        21.14 o                         
   2   1  11       1401.78       1355.01        52.57 o                         
   3   1  11       1217.69       1143.23        80.44 o                         
   4   1  11        227.47        176.06        15.04 o                         
   5   1  11       1233.53       1094.87        59.15 o                         
   6   1  11       1957.12       1824.08        70.54 o                         
   7   1  11        202.70        153.97        24.64 o                         
   8   1  11         66.99         44.42        27.09 o                         
   9   1  11        341.74        307.85        34.22 o                         
  10   1  11        457.53        410.91        37.67 o                         
  11   1  11         98.34        110.43        35.53 o                         
  12   1  11        177.14         98.64        37.13 o                         
  13   1  11        313.00        305.85        56.42 o                         
  14   1  11        260.19        231.93        45.34 o                         
  15   1  11        222.97        230.34        47.48 o                         
  16   1  11        133.95         44.01        45.57 o                         
  17   1  11        144.10        -30.08        87.08 o                         
 -27   2  11        272.53        300.45        64.33 o                         
 -26   2  11       1037.56        655.24        99.07 o                         
 -25   2  11        216.59        182.84        68.21 o                         
 -24   2  11        449.79        245.94        53.81 o                         
 -23   2  11        697.52        737.34        60.53 o                         
 -22   2  11       1547.53       1559.29        91.51 o                         
 -21   2  11       1066.41       1057.88       121.21 o                         
 -20   2  11       2244.89       2080.72        95.70 o                         
 -19   2  11       1350.74       1182.79        99.13 o                         
 -18   2  11       2289.88       2414.62       105.85 o                         
 -17   2  11       2699.49       2866.94       173.62 o                         
 -16   2  11       4760.81       5000.92       212.35 o                         
 -15   2  11       3329.28       3125.60       185.94 o                         
 -14   2  11       4842.98       4750.27       187.51 o                         
 -13   2  11       6398.49       6016.95       235.54 o                         
 -12   2  11       7626.96       7461.73       320.38 o                         
 -11   2  11      13492.63      13406.37       509.22 o                         
 -10   2  11      13427.47      13469.45       508.69 o                         
  -9   2  11       6806.99       6589.06       302.57 o                         
  -8   2  11       9881.82       9388.16       425.95 o                         
  -7   2  11      11738.93      11136.68       424.99 o                         
  -6   2  11      10028.15       9848.39       373.75 o                         
  -5   2  11      10968.81      10956.80       362.88 o                         
  -4   2  11      10723.73       9744.63       374.98 o                         
  -3   2  11      10568.37      10373.28       371.63 o                         
  -2   2  11       6273.94       5660.91       255.55 o                         
  -1   2  11      14674.00      15031.00       585.81 o                         
   0   2  11      12367.19      13693.27       731.89 o                         
   1   2  11       8361.49       8317.82       326.90 o                         
   2   2  11       6094.78       5628.33       177.38 o                         
   3   2  11       5294.26       4879.73       166.46 o                         
   4   2  11       3048.25       2908.91       139.03 o                         
   5   2  11       5215.90       5168.83       195.21 o                         
   6   2  11       2487.74       2240.07       242.57 o                         
   7   2  11       2498.79       2758.01       129.09 o                         
   8   2  11       1278.67        982.27       124.91 o                         
   9   2  11       2320.06       2238.29       116.96 o                         
  10   2  11        996.24        786.47       103.81 o                         
  11   2  11       1674.08       1691.40        76.49 o                         
  12   2  11        652.38        621.06        88.01 o                         
  13   2  11        493.45        462.97        48.32 o                         
  14   2  11        198.44        117.50        41.33 o                         
  15   2  11       1130.79       1295.81        88.27 o                         
  16   2  11        250.72        210.64        56.37 o                         
 -26   3  11        279.37        178.70        79.63 o                         
 -25   3  11        574.67        365.89        60.55 o                         
 -24   3  11        191.22        153.50        45.18 o                         
 -23   3  11        276.88        201.35        44.64 o                         
 -22   3  11        921.06        876.39       119.28 o                         
 -21   3  11        328.35        204.65        40.44 o                         
 -20   3  11        860.74        874.81       130.50 o                         
 -19   3  11        442.61        344.41        37.61 o                         
 -18   3  11        678.40        594.55        45.40 o                         
 -17   3  11        310.50        275.48        34.51 o                         
 -16   3  11        521.01        430.71        43.83 o                         
 -15   3  11        613.22        638.74        44.10 o                         
 -14   3  11        426.74        405.09        42.80 o                         
 -13   3  11       1027.12       1008.73        56.05 o                         
 -12   3  11       1135.90       1075.57        48.83 o                         
 -11   3  11       1064.32       1039.38        48.24 o                         
 -10   3  11       2555.39       2655.03       105.93 o                         
  -9   3  11       1349.50       1484.17        54.20 o                         
  -8   3  11        328.99        356.85        25.59 o                         
  -7   3  11        103.62        108.40        15.81 o                         
  -6   3  11        604.95        659.17        31.15 o                         
  -5   3  11        588.52        689.40        32.52 o                         
  -4   3  11         95.96         72.59        14.52 o                         
  -3   3  11        337.40        332.10        22.71 o                         
  -2   3  11       1328.11       1434.81        59.77 o                         
  -1   3  11       2415.30       2310.02        96.03 o                         
   0   3  11        979.79       1031.79        68.28 o                         
   1   3  11       1167.09       1108.05        45.29 o                         
   2   3  11       1086.07       1069.80        44.59 o                         
   3   3  11        390.58        368.67        33.56 o                         
   4   3  11        634.41        635.89        35.79 o                         
   5   3  11        487.09        456.96        36.86 o                         
   6   3  11        338.57        332.00        35.03 o                         
   7   3  11        626.05        557.16        57.10 o                         
   8   3  11        481.34        426.57        47.09 o                         
   9   3  11        799.13        823.48       103.66 o                         
  10   3  11        333.51        320.15        48.14 o                         
  11   3  11        850.07        783.91        89.91 o                         
  12   3  11        300.80        194.41        48.85 o                         
  13   3  11        178.19        171.07        52.19 o                         
  14   3  11        623.39        664.32        73.85 o                         
  15   3  11        263.04        205.66        59.81 o                         
 -25   4  11        133.65        145.18        68.56 o                         
 -24   4  11        516.16        376.29        69.22 o                         
 -23   4  11        397.24        511.89        97.96 o                         
 -22   4  11       1109.02       1164.51        86.70 o                         
 -21   4  11        546.83        535.00        76.29 o                         
 -20   4  11        976.04       1119.10       102.35 o                         
 -19   4  11       1092.08       1133.04        86.65 o                         
 -18   4  11        776.13        598.04        59.24 o                         
 -17   4  11       1507.37       1427.15        97.63 o                         
 -16   4  11        633.09        635.24        48.84 o                         
 -15   4  11       1239.74       1130.04        78.91 o                         
 -14   4  11       1521.57       1477.34        96.12 o                         
 -13   4  11        686.93        596.77        42.53 o                         
 -12   4  11       1710.76       1581.07        77.87 o                         
 -11   4  11        469.40        424.98        33.82 o                         
 -10   4  11       1482.81       1634.11       103.49 o                         
  -9   4  11       1831.64       1837.79        65.66 o                         
  -8   4  11       2332.55       2229.95        91.49 o                         
  -7   4  11       3785.09       3874.54       140.65 o                         
  -6   4  11       3249.25       3457.62       147.21 o                         
  -5   4  11       3558.81       3696.42       134.32 o                         
  -4   4  11       3460.09       3367.75       134.30 o                         
  -3   4  11       2553.81       2453.09       112.07 o                         
  -2   4  11       1685.56       1738.33        72.65 o                         
  -1   4  11       1625.53       1636.14        59.95 o                         
   0   4  11        430.30        417.72        34.67 o                         
   1   4  11       1854.69       1681.96        93.08 o                         
   2   4  11        628.93        521.42        42.84 o                         
   3   4  11       1668.84       1640.77        73.89 o                         
   4   4  11       1137.82        885.07        65.38 o                         
   5   4  11        693.87        677.90        44.47 o                         
   6   4  11       1379.44       1279.31       151.83 o                         
   7   4  11        852.65        790.25        60.27 o                         
   8   4  11       1001.17        912.32        83.31 o                         
   9   4  11       1069.07       1124.70       125.69 o                         
  10   4  11        501.23        474.52        53.84 o                         
  11   4  11       1201.18       1355.71        94.86 o                         
  12   4  11        364.33        397.60        61.09 o                         
  13   4  11        561.70        734.13       191.71 o                         
  14   4  11        122.49        149.73        62.45 o                         
 -24   5  11         20.21        155.77       155.77 o                         
 -23   5  11         25.66         24.60        63.50 o                         
 -22   5  11         56.49        187.68        60.54 o                         
 -21   5  11         53.85          9.11        52.80 o                         
 -20   5  11         92.17         24.97        46.43 o                         
 -19   5  11         73.32        -20.32        42.24 o                         
 -18   5  11          7.52        -40.98        46.48 o                         
 -17   5  11         49.49         35.50        37.75 o                         
 -16   5  11        111.86        127.06        38.36 o                         
 -15   5  11        132.58        126.71        38.28 o                         
 -14   5  11        118.00         78.42        42.85 o                         
 -13   5  11         93.40         53.82        55.18 o                         
 -12   5  11        344.58        287.95        44.23 o                         
 -11   5  11        265.86        278.10        46.99 o                         
 -10   5  11       1179.09       1021.75        76.17 o                         
  -9   5  11        438.72        462.67        43.96 o                         
  -8   5  11        340.11        369.30        30.22 o                         
  -7   5  11        468.25        492.60        35.86 o                         
  -6   5  11         56.89         61.83        21.99 o                         
  -5   5  11         62.24         67.00        21.92 o                         
  -4   5  11        499.32        518.72        40.31 o                         
  -3   5  11        330.85        345.14        30.79 o                         
  -2   5  11        458.69        460.71        32.76 o                         
  -1   5  11       1151.59       1131.16        54.84 o                         
   0   5  11        250.18        203.37        38.71 o                         
   1   5  11        352.86        300.12        35.77 o                         
   2   5  11         96.74         54.98        46.66 o                         
   3   5  11        118.43         88.86        31.71 o                         
   4   5  11        139.34        114.68        36.67 o                         
   5   5  11        108.08        193.23        38.15 o                         
   6   5  11         46.62        -29.65        39.06 o                         
   7   5  11          7.06        101.93        45.73 o                         
   8   5  11         68.24         73.72        46.18 o                         
   9   5  11         95.92        154.53        52.29 o                         
  10   5  11         59.09         80.37        51.53 o                         
  11   5  11         51.77        147.21        63.15 o                         
  12   5  11         28.17         61.03        55.69 o                         
  13   5  11         21.30        294.03       150.52 o                         
 -21   6  11        215.43        162.12        63.27 o                         
 -20   6  11        110.23         56.88        76.11 o                         
 -19   6  11        198.05        110.82        46.75 o                         
 -18   6  11        333.01        249.62        47.22 o                         
 -17   6  11        457.72        403.82        70.99 o                         
 -16   6  11        295.12        216.95        43.48 o                         
 -15   6  11        716.73        612.51        60.88 o                         
 -14   6  11        341.40        271.41        39.97 o                         
 -13   6  11        233.59        210.45        56.20 o                         
 -12   6  11       1125.87       1100.63       125.81 o                         
 -11   6  11        471.66        454.54        95.83 o                         
 -10   6  11        323.58        278.31        40.13 o                         
  -9   6  11        153.48        150.94        49.81 o                         
  -8   6  11        557.99        454.75        45.91 o                         
  -7   6  11         57.22         19.24        22.95 o                         
  -6   6  11          4.92        -17.95        20.56 o                         
  -5   6  11          5.02        -15.15        22.17 o                         
  -4   6  11         61.71         55.01        22.83 o                         
  -3   6  11        515.95        477.63        37.23 o                         
  -2   6  11        156.51        140.45        26.58 o                         
  -1   6  11        346.65        334.11        33.57 o                         
   0   6  11        448.31        429.94        37.42 o                         
   1   6  11       1223.89       1280.87        69.63 o                         
   2   6  11        215.57        194.49        33.21 o                         
   3   6  11        374.00        363.12        47.86 o                         
   4   6  11        658.90        590.57        49.54 o                         
   5   6  11        317.18        239.82        39.94 o                         
   6   6  11        427.58        442.06        56.04 o                         
   7   6  11        342.79        255.18        50.72 o                         
   8   6  11        183.47        208.39        69.72 o                         
   9   6  11        121.01        115.68        52.28 o                         
  10   6  11        199.19        179.29        58.10 o                         
 -18   7  11        110.02         35.44        43.07 o                         
 -17   7  11        187.87        126.23        40.53 o                         
 -16   7  11         24.21         18.81        46.99 o                         
 -15   7  11         47.12         18.54        33.80 o                         
 -14   7  11         17.94        -14.36        32.59 o                         
 -13   7  11          3.90        -31.32        31.32 o                         
 -12   7  11         49.53         36.05        26.69 o                         
 -11   7  11         66.31         -5.24        47.02 o                         
 -10   7  11         49.63         17.22        44.08 o                         
  -9   7  11         75.39        105.88        45.59 o                         
  -8   7  11         13.79        -22.31        40.01 o                         
  -7   7  11         85.14        112.27        43.25 o                         
  -6   7  11         12.77         -8.61        38.46 o                         
  -5   7  11         13.66         -5.50        38.77 o                         
  -4   7  11         90.40         85.10        35.90 o                         
  -3   7  11         14.66         36.52        34.46 o                         
  -2   7  11         70.87         44.45        35.89 o                         
  -1   7  11         52.27         56.24        36.86 o                         
   0   7  11         60.71         42.88        36.35 o                         
   1   7  11         52.24         31.87        38.38 o                         
   2   7  11          3.88        -32.12        36.60 o                         
   3   7  11         18.83         13.60        41.83 o                         
   4   7  11         46.81         -6.92        47.51 o                         
   5   7  11         23.20        -34.75        41.53 o                         
   6   7  11        171.85        171.07        48.81 o                         
   7   7  11        101.42         63.24        47.00 o                         
 -14   8  11        881.07        889.96       110.17 o                         
 -13   8  11        776.91        831.88        91.65 o                         
 -12   8  11        585.40        550.77        63.30 o                         
 -11   8  11        619.55        607.70        62.69 o                         
 -10   8  11        593.89        637.84        62.94 o                         
  -9   8  11        944.87       1096.89       151.01 o                         
  -8   8  11        770.60        760.01        76.88 o                         
  -7   8  11       1046.77       1205.98       113.92 o                         
  -6   8  11       1114.80       1178.04        94.33 o                         
  -5   8  11       1220.87       1357.05       100.87 o                         
  -4   8  11        957.58        957.17        85.39 o                         
  -3   8  11        844.06        813.40        77.57 o                         
  -2   8  11        864.21        872.78        80.76 o                         
  -1   8  11        650.70        608.95        60.43 o                         
   0   8  11        566.28        640.46        61.70 o                         
   1   8  11        640.58        625.78        83.87 o                         
   2   8  11        715.15        767.34        68.53 o                         
   3   8  11        957.44       1014.93       169.77 o                         
 -28   0  12         31.85        -73.75        73.75 o                         
 -27   0  12       1239.53       1501.48       192.52 o                         
 -26   0  12        178.73        224.02        94.51 o                         
 -25   0  12       1400.13       1472.95       198.65 o                         
 -24   0  12        518.26        438.18       141.76 o                         
 -23   0  12       1083.60       1042.93       109.72 o                         
 -22   0  12         99.28         19.08        60.54 o                         
 -21   0  12        668.95        585.72        81.54 o                         
 -20   0  12        297.70        296.26        49.43 o                         
 -19   0  12         62.95         87.92        35.67 o                         
 -18   0  12         17.11        -39.41        39.41 o                         
 -17   0  12       1584.21       1489.41       109.64 o                         
 -16   0  12       1684.07       1440.11       119.60 o                         
 -15   0  12        127.83        136.05        38.88 o                         
 -14   0  12       3807.95       3678.64       218.58 o                         
 -13   0  12        257.68        259.21        37.63 o                         
 -12   0  12       1637.74       1450.51        96.50 o                         
 -11   0  12         69.35         56.39        29.56 o                         
 -10   0  12       1291.32       1129.41        78.05 o                         
  -9   0  12        141.60        164.51        31.23 o                         
  -8   0  12        223.81        193.81        31.77 o                         
  -7   0  12       1026.71       1024.41        70.77 o                         
  -6   0  12       1586.09       1442.16        92.58 o                         
  -5   0  12        944.66        889.58        83.86 o                         
  -4   0  12        217.18        186.31        24.22 o                         
  -3   0  12        131.48        128.07        23.94 o                         
  -2   0  12       1347.78       1250.06        69.82 o                         
  -1   0  12         75.04         78.81        24.69 o                         
   0   0  12       1644.39       1407.71        77.67 o                         
   1   0  12        272.93        297.73        33.75 o                         
   2   0  12       3716.72       3372.96       166.96 o                         
   3   0  12        118.46         75.19        28.93 o                         
   4   0  12       1590.88       1321.14       126.29 o                         
   5   0  12       1476.36       1778.01       192.52 o                         
   6   0  12         17.21         15.83        31.78 o                         
   7   0  12         63.00         64.08        34.03 o                         
   8   0  12        303.30        221.34        39.99 o                         
   9   0  12        672.15        585.63        66.41 o                         
  10   0  12         95.19        102.18        50.41 o                         
  11   0  12       1138.66       1175.39        96.20 o                         
  12   0  12        475.67        394.99       111.66 o                         
  13   0  12       1434.74       1427.39       143.69 o                         
  14   0  12        164.72        203.10        66.03 o                         
  15   0  12       1246.80       1398.63       117.19 o                         
  16   0  12         29.22        -22.23        67.86 o                         
 -27   1  12         63.74         28.60        57.94 o                         
 -26   1  12        209.81        208.84       105.89 o                         
 -25   1  12         80.56        106.63        54.65 o                         
 -24   1  12       1547.12       1505.46        91.02 o                         
 -23   1  12         30.42         55.05        38.72 o                         
 -22   1  12       1925.67       1845.26        88.59 o                         
 -21   1  12        646.17        645.10        49.92 o                         
 -20   1  12       3202.22       3303.34       137.61 o                         
 -19   1  12       1712.86       1741.71        84.54 o                         
 -18   1  12       1874.62       1796.43        75.63 o                         
 -17   1  12         24.14        -16.22        28.30 o                         
 -16   1  12       3468.38       3233.92       133.13 o                         
 -15   1  12        158.86        138.71        28.35 o                         
 -14   1  12       6390.32       6104.61       246.71 o                         
 -13   1  12        515.67        453.59        34.38 o                         
 -12   1  12      14224.19      14070.49       552.50 o                         
 -11   1  12        549.25        480.07        39.34 o                         
 -10   1  12      21044.75      20022.16       782.43 o                         
  -9   1  12       1316.73       1252.18        58.79 o                         
  -8   1  12       7283.97       6636.07       263.42 o                         
  -7   1  12        285.51        349.76        27.33 o                         
  -6   1  12      13150.08      12230.75       436.72 o                         
  -5   1  12        293.69        331.79        23.60 o                         
  -4   1  12       7198.52       6517.23       237.28 o                         
  -3   1  12       1281.12       1190.95        51.31 o                         
  -2   1  12      21278.09      20726.44       738.28 o                         
  -1   1  12        505.05        404.39        32.37 o                         
   0   1  12      14405.04      13909.93       461.59 o                         
   1   1  12        543.96        444.75        28.01 o                         
   2   1  12       6437.53       6117.34       179.88 o                         
   3   1  12        147.78         99.62        16.22 o                         
   4   1  12       3551.09       3152.81       113.58 o                         
   5   1  12         25.61         18.78        22.63 o                         
   6   1  12       1863.88       1717.15        68.68 o                         
   7   1  12       1702.87       1640.98        72.14 o                         
   8   1  12       3359.73       3482.91       134.46 o                         
   9   1  12        640.18        595.01        43.22 o                         
  10   1  12       2018.35       1956.30        93.96 o                         
  11   1  12         30.40         15.72        35.48 o                         
  12   1  12       1609.39       1662.71        92.85 o                         
  13   1  12         88.34         90.53        42.22 o                         
  14   1  12        216.45        209.51        48.07 o                         
  15   1  12         69.45         96.25        45.31 o                         
  16   1  12        225.33        241.39        59.89 o                         
 -27   2  12         38.05        -44.66        55.48 o                         
 -26   2  12        137.98        100.34        51.68 o                         
 -25   2  12          1.12        -35.91        44.29 o                         
 -24   2  12         33.42         -1.44        41.35 o                         
 -23   2  12        203.83        219.77        41.87 o                         
 -22   2  12         39.68         86.96        36.82 o                         
 -21   2  12         57.02         68.56        36.22 o                         
 -20   2  12         73.15         16.94        32.17 o                         
 -19   2  12        581.13        561.49        45.57 o                         
 -18   2  12        154.77        146.16        33.57 o                         
 -17   2  12        723.64        773.36        50.06 o                         
 -16   2  12        387.02        311.72        27.05 o                         
 -15   2  12       2563.61       2529.50       105.86 o                         
 -14   2  12          8.20        -16.65        16.71 o                         
 -13   2  12       4759.01       4835.98       217.94 o                         
 -12   2  12       3338.45       3500.57       140.31 o                         
 -11   2  12       1848.36       1966.76        83.88 o                         
 -10   2  12       1282.72       1309.38        67.28 o                         
  -9   2  12        219.06        187.97        30.87 o                         
  -8   2  12        162.55        198.90        21.63 o                         
  -7   2  12        205.04        242.80        25.29 o                         
  -6   2  12        308.41        242.40        21.62 o                         
  -5   2  12        188.28        213.46        21.13 o                         
  -4   2  12        154.08        168.12        19.75 o                         
  -3   2  12        204.26        174.19        20.04 o                         
  -2   2  12       1293.09       1253.92        54.01 o                         
  -1   2  12       1792.44       1722.05        70.68 o                         
   0   2  12       3293.57       3242.51       113.59 o                         
   1   2  12       4587.87       4735.51       156.88 o                         
   2   2  12          7.71        -11.04        22.90 o                         
   3   2  12       2614.82       2519.39        97.13 o                         
   4   2  12        371.29        301.71        26.73 o                         
   5   2  12        744.08        802.30        45.67 o                         
   6   2  12        154.19         78.35        27.44 o                         
   7   2  12        616.17        582.39        41.43 o                         
   8   2  12         77.25         54.72        29.52 o                         
   9   2  12         52.82         43.26        31.07 o                         
  10   2  12         37.47        112.13        44.19 o                         
  11   2  12        195.63        205.49        44.56 o                         
  12   2  12         32.07         88.20        40.53 o                         
  13   2  12          1.11        -39.06        39.06 o                         
  14   2  12        128.21         88.16        72.57 o                         
  15   2  12         41.70         30.74        51.19 o                         
 -26   3  12         19.40        -55.91       142.64 o                         
 -25   3  12         19.73         -2.80        41.70 o                         
 -24   3  12          1.66        -38.95        38.95 o                         
 -23   3  12          5.82        -14.61        40.66 o                         
 -22   3  12        531.46        452.61        50.52 o                         
 -21   3  12        126.28        105.97        34.92 o                         
 -20   3  12        259.98        257.29        37.71 o                         
 -19   3  12         18.73         -8.77        30.92 o                         
 -18   3  12       1046.37        876.34        53.93 o                         
 -17   3  12         62.98         47.17        28.01 o                         
 -16   3  12       1132.59       1087.85        62.55 o                         
 -15   3  12        117.84         98.89        31.77 o                         
 -14   3  12         65.59         19.79        25.42 o                         
 -13   3  12        184.46        172.60        18.44 o                         
 -12   3  12        316.61        317.00        25.33 o                         
 -11   3  12         97.32         82.93        18.88 o                         
 -10   3  12         13.02         -9.84        15.62 o                         
  -9   3  12        200.78        195.21        19.23 o                         
  -8   3  12        227.15        268.00        34.85 o                         
  -7   3  12         61.50         35.33        15.56 o                         
  -6   3  12          3.93        -13.66        14.19 o                         
  -5   3  12         61.43         48.44        15.14 o                         
  -4   3  12        248.73        238.52        20.89 o                         
  -3   3  12        194.18        185.86        22.27 o                         
  -2   3  12         13.95          0.58        15.85 o                         
  -1   3  12         93.08         86.21        20.01 o                         
   0   3  12        295.62        279.75        24.45 o                         
   1   3  12        197.12        196.82        21.68 o                         
   2   3  12         60.93         59.75        20.23 o                         
   3   3  12        109.73         61.37        20.97 o                         
   4   3  12       1149.43       1137.97        52.54 o                         
   5   3  12         59.47         18.15        21.80 o                         
   6   3  12       1048.85        933.12        55.20 o                         
   7   3  12         17.70        -28.79        28.79 o                         
   8   3  12        276.81        311.18        54.74 o                         
   9   3  12        135.78        154.25        42.96 o                         
  10   3  12        542.11        608.47        60.13 o                         
  11   3  12          5.54        -43.07        43.07 o                         
  12   3  12          1.73        -46.19        46.19 o                         
  13   3  12         19.93        -51.26        51.26 o                         
  14   3  12         20.96        -48.02        53.32 o                         
 -25   4  12        563.33        534.26        80.32 o                         
 -24   4  12        128.46        132.45        84.02 o                         
 -23   4  12        301.08        300.98        58.56 o                         
 -22   4  12        144.10         11.33        53.81 o                         
 -21   4  12        226.90        185.85        56.08 o                         
 -20   4  12        118.89         28.56        42.43 o                         
 -19   4  12        178.03        162.75        37.92 o                         
 -18   4  12        385.97        367.45        42.30 o                         
 -17   4  12        190.41        121.61        33.36 o                         
 -16   4  12        520.80        521.86        44.43 o                         
 -15   4  12        648.86        615.48        52.67 o                         
 -14   4  12        231.69        232.59        36.07 o                         
 -13   4  12        278.02        202.73        30.03 o                         
 -12   4  12        316.54        257.48        29.34 o                         
 -11   4  12        690.15        693.34        43.48 o                         
 -10   4  12         46.35         12.05        16.82 o                         
  -9   4  12         71.62         77.14        18.18 o                         
  -8   4  12        460.48        512.89        32.35 o                         
  -7   4  12        733.45        831.79        40.43 o                         
  -6   4  12        571.17        579.96        30.91 o                         
  -5   4  12        759.76        824.86        39.17 o                         
  -4   4  12        434.56        413.92        29.82 o                         
  -3   4  12         77.32         71.29        18.86 o                         
  -2   4  12         44.86         12.38        16.86 o                         
  -1   4  12        684.04        638.90        34.16 o                         
   0   4  12        318.77        251.35        27.12 o                         
   1   4  12        298.22        296.44        29.61 o                         
   2   4  12        225.04        235.37        29.66 o                         
   3   4  12        624.63        555.47        40.16 o                         
   4   4  12        500.30        404.81        36.08 o                         
   5   4  12        176.43        166.05        31.22 o                         
   6   4  12        370.71        304.40        44.31 o                         
   7   4  12        170.69        138.73        40.95 o                         
   8   4  12        109.32        117.19        44.00 o                         
   9   4  12        212.05        189.71        48.45 o                         
  10   4  12        133.16         89.04        51.87 o                         
  11   4  12        306.53        343.69        59.62 o                         
  12   4  12        122.44        187.45        60.30 o                         
  13   4  12        565.06        539.13        72.84 o                         
 -24   5  12       1294.60       1110.33       195.15 o                         
 -23   5  12         52.21         82.59        57.34 o                         
 -22   5  12       2571.14       2289.43       230.87 o                         
 -21   5  12         82.58         80.89        46.32 o                         
 -20   5  12       2269.85       2078.94       123.34 o                         
 -19   5  12         46.14        -18.34        62.39 o                         
 -18   5  12       2491.09       2384.83       132.57 o                         
 -17   5  12        313.71        204.30        49.51 o                         
 -16   5  12       3140.16       3017.40       160.01 o                         
 -15   5  12         86.54         80.95        39.16 o                         
 -14   5  12       5027.66       4704.62       276.43 o                         
 -13   5  12        200.11        255.74        44.83 o                         
 -12   5  12       8866.42       8724.46       496.26 o                         
 -11   5  12        102.43        130.14        37.19 o                         
 -10   5  12       6386.64       6003.61       345.07 o                         
  -9   5  12        313.88        311.48        33.89 o                         
  -8   5  12       1998.96       2233.57       116.02 o                         
  -7   5  12        195.97        198.84        39.45 o                         
  -6   5  12       1104.53       1058.48        58.26 o                         
  -5   5  12        191.94        192.32        27.68 o                         
  -4   5  12       1930.19       1947.25        83.20 o                         
  -3   5  12        333.55        324.54        32.46 o                         
  -2   5  12       6389.40       6422.91       273.08 o                         
  -1   5  12        112.34        165.19        30.65 o                         
   0   5  12       9017.15       9006.90       379.25 o                         
   1   5  12        217.06        198.70        41.56 o                         
   2   5  12       5229.54       5414.83       234.10 o                         
   3   5  12         80.52         82.60        31.89 o                         
   4   5  12       3175.47       3141.23       144.24 o                         
   5   5  12        308.27        312.57        41.97 o                         
   6   5  12       2484.37       2501.53       141.18 o                         
   7   5  12         44.71         52.88        46.58 o                         
   8   5  12       2299.62       2114.04       125.57 o                         
   9   5  12         76.04        198.51        55.37 o                         
  10   5  12       2622.55       2388.89       140.11 o                         
  11   5  12         47.88        166.13        60.11 o                         
  12   5  12       1367.17       1680.00       245.03 o                         
 -21   6  12        396.36        388.74        63.65 o                         
 -20   6  12         50.35         50.90        47.56 o                         
 -19   6  12        201.15        150.73        46.11 o                         
 -18   6  12        124.46        118.17        43.34 o                         
 -17   6  12        340.26        359.02        58.93 o                         
 -16   6  12        126.84         80.84        40.37 o                         
 -15   6  12        473.66        457.17        49.04 o                         
 -14   6  12        387.13        363.13        63.15 o                         
 -13   6  12        686.09        604.66        81.48 o                         
 -12   6  12       1193.69       1171.09        86.01 o                         
 -11   6  12        269.20        314.75        57.41 o                         
 -10   6  12        644.73        601.14        56.33 o                         
  -9   6  12         67.43         57.66        31.55 o                         
  -8   6  12        262.08        211.21        37.05 o                         
  -7   6  12        324.33        290.22        35.32 o                         
  -6   6  12         58.74         21.22        23.64 o                         
  -5   6  12        337.79        287.38        32.04 o                         
  -4   6  12        285.23        317.88        33.19 o                         
  -3   6  12         62.25         64.44        26.40 o                         
  -2   6  12        608.41        627.50        44.65 o                         
  -1   6  12        251.35        279.48        53.15 o                         
   0   6  12       1202.33       1173.71        66.95 o                         
   1   6  12        741.79        667.62        49.61 o                         
   2   6  12        358.30        332.17        40.53 o                         
   3   6  12        464.58        402.64        43.37 o                         
   4   6  12        130.51         90.69        35.90 o                         
   5   6  12        322.79        386.11        45.07 o                         
   6   6  12        127.30         90.40        58.10 o                         
   7   6  12        198.73        140.12        50.42 o                         
   8   6  12         50.49         52.33        78.82 o                         
   9   6  12        382.80        300.87        59.34 o                         
 -18   7  12        162.73        140.41        43.03 o                         
 -17   7  12         59.15         25.38        38.05 o                         
 -16   7  12        271.12        249.41        51.28 o                         
 -15   7  12        106.88         89.37        35.94 o                         
 -14   7  12        662.53        507.85        49.46 o                         
 -13   7  12         11.77        -12.72        29.99 o                         
 -12   7  12        944.53        860.17       135.03 o                         
 -11   7  12         92.30        132.99        50.79 o                         
 -10   7  12       1520.39       1442.19       104.78 o                         
  -9   7  12         48.59         68.09        45.79 o                         
  -8   7  12       1993.29       1925.14       127.73 o                         
  -7   7  12         12.99         27.48        41.71 o                         
  -6   7  12       2185.95       2185.91       162.51 o                         
  -5   7  12         12.09         71.49        43.32 o                         
  -4   7  12       2027.32       2048.58       149.58 o                         
  -3   7  12         46.48         85.13        37.84 o                         
  -2   7  12       1580.26       1665.62        97.77 o                         
  -1   7  12         86.21         78.09        39.78 o                         
   0   7  12        925.86        916.73        84.32 o                         
   1   7  12         12.03          2.94        39.18 o                         
   2   7  12        677.78        624.62        61.32 o                         
   3   7  12         98.46         54.86        43.66 o                         
   4   7  12        279.10        238.00        48.99 o                         
   5   7  12         54.23         33.34        44.31 o                         
   6   7  12        168.23        128.04        50.69 o                         
 -13   8  12          5.04        -67.37        67.37 o                         
 -12   8  12          7.23        -15.04        52.50 o                         
 -11   8  12          4.24         22.49        43.67 o                         
 -10   8  12         10.77         89.89        53.46 o                         
  -9   8  12         60.65         94.89        51.63 o                         
  -8   8  12         11.02         26.45        50.69 o                         
  -7   8  12         17.83         76.99        59.82 o                         
  -6   8  12         10.91         19.38        45.66 o                         
  -5   8  12         18.85         33.96        49.67 o                         
  -4   8  12         11.04         48.42        56.65 o                         
  -3   8  12         58.73        -12.82        44.78 o                         
  -2   8  12          9.85        -37.10        45.07 o                         
  -1   8  12          3.92        -23.40        89.36 o                         
   0   8  12          7.84        -12.32        40.62 o                         
   1   8  12          4.72         17.36        43.30 o                         
 -28   1  13         26.18         28.00        63.12 o                         
 -27   1  13        377.36        191.51       105.01 o                         
 -26   1  13        321.11        304.68       177.35 o                         
 -25   1  13        244.46        105.26        54.57 o                         
 -24   1  13        334.97        330.98        56.14 o                         
 -23   1  13        330.68        266.75        45.40 o                         
 -22   1  13        161.02        154.47        38.00 o                         
 -21   1  13        266.41        296.15        39.34 o                         
 -20   1  13        117.95        130.87        35.08 o                         
 -19   1  13        454.73        397.54        39.17 o                         
 -18   1  13        308.99        253.93        32.55 o                         
 -17   1  13        777.39        729.98        58.97 o                         
 -16   1  13        447.79        405.62        37.18 o                         
 -15   1  13        392.39        344.37        34.54 o                         
 -14   1  13        582.57        526.82        39.02 o                         
 -13   1  13        592.92        645.31        42.69 o                         
 -12   1  13         82.18         51.35        23.63 o                         
 -11   1  13        857.20        940.11        50.21 o                         
 -10   1  13        898.25        854.92        45.74 o                         
  -9   1  13       2058.34       1989.29        87.28 o                         
  -8   1  13        959.98        881.83        46.71 o                         
  -7   1  13       3843.86       3945.75       162.29 o                         
  -6   1  13       3511.27       3580.83       132.16 o                         
  -5   1  13       1050.09       1018.20        51.85 o                         
  -4   1  13       2058.15       1957.95        78.17 o                         
  -3   1  13        981.74        948.85        44.17 o                         
  -2   1  13        787.82        729.89        51.64 o                         
  -1   1  13         76.45         84.44        20.91 o                         
   0   1  13        605.09        701.33        35.61 o                         
   1   1  13        635.87        613.66        42.65 o                         
   2   1  13        359.27        309.52        23.79 o                         
   3   1  13        480.70        423.59        25.87 o                         
   4   1  13        757.60        640.28        40.38 o                         
   5   1  13        322.32        334.60        30.77 o                         
   6   1  13        498.21        506.11        38.73 o                         
   7   1  13        118.76        145.86        31.53 o                         
   8   1  13        284.60        266.96        34.61 o                         
   9   1  13        147.76        136.88        37.14 o                         
  10   1  13        363.47        395.17        44.53 o                         
  11   1  13        324.45        363.35        46.03 o                         
  12   1  13        258.50        186.43        43.06 o                         
  13   1  13        294.83        319.07        49.26 o                         
  14   1  13        412.52        381.00        54.61 o                         
  15   1  13         25.48        -16.23        52.85 o                         
 -27   2  13         26.48         18.58        50.73 o                         
 -26   2  13        208.35         55.67        82.42 o                         
 -25   2  13        140.28         39.04        42.94 o                         
 -24   2  13        664.31        664.21        76.42 o                         
 -23   2  13        716.60        638.22        95.49 o                         
 -22   2  13       2057.89       1902.12        91.83 o                         
 -21   2  13       1346.81       1344.25       107.79 o                         
 -20   2  13       2153.08       2183.55        99.83 o                         
 -19   2  13       2059.04       2050.26       134.07 o                         
 -18   2  13       2232.55       2313.57       102.95 o                         
 -17   2  13       1866.40       1735.91       115.69 o                         
 -16   2  13       2699.69       2535.90       121.71 o                         
 -15   2  13       1199.51       1138.36        64.72 o                         
 -14   2  13       4249.65       4311.86       191.62 o                         
 -13   2  13       4850.33       4646.13       208.94 o                         
 -12   2  13       7915.17       7891.82       339.62 o                         
 -11   2  13       6494.81       5966.21       259.60 o                         
 -10   2  13       9290.81       9126.75       357.17 o                         
  -9   2  13       8841.47       9285.64       404.84 o                         
  -8   2  13       5011.60       4963.56       205.01 o                         
  -7   2  13       8094.20       8133.31       293.89 o                         
  -6   2  13       7410.24       7099.88       253.61 o                         
  -5   2  13       5419.40       5287.07       209.41 o                         
  -4   2  13       8225.11       7700.42       277.58 o                         
  -3   2  13      10067.04      10066.13       362.61 o                         
  -2   2  13       5945.34       5253.73       394.60 o                         
  -1   2  13       8553.68       8419.35       316.30 o                         
   0   2  13       4442.73       5043.80       342.78 o                         
   1   2  13       4663.72       4629.61       170.58 o                         
   2   2  13       1199.01       1090.53        46.87 o                         
   3   2  13       2935.35       2991.41       120.28 o                         
   4   2  13       1709.16       1863.90       212.65 o                         
   5   2  13       2413.12       2296.90       133.33 o                         
   6   2  13       1904.34       2044.04       155.80 o                         
   7   2  13       2241.88       2196.76        91.59 o                         
   8   2  13       1300.08       1153.90        59.86 o                         
   9   2  13       2202.66       2179.66        92.32 o                         
  10   2  13        658.99        509.17       103.30 o                         
  11   2  13        725.21        614.49        53.15 o                         
  12   2  13        143.00         89.94        41.01 o                         
  13   2  13        226.02        237.29        54.55 o                         
  14   2  13         24.67        -50.37        50.37 o                         
 -26   3  13         85.06         33.07        61.48 o                         
 -25   3  13        408.65        404.58        58.84 o                         
 -24   3  13        335.56        211.19        52.21 o                         
 -23   3  13        475.67        364.18        57.94 o                         
 -22   3  13        815.21        767.84        82.95 o                         
 -21   3  13        818.92        736.00        53.83 o                         
 -20   3  13        297.85        273.66        38.62 o                         
 -19   3  13        951.57        897.96        55.84 o                         
 -18   3  13        881.01        807.96        84.38 o                         
 -17   3  13        644.13        630.39        49.99 o                         
 -16   3  13        564.55        494.21        42.84 o                         
 -15   3  13       1006.92       1000.87        82.22 o                         
 -14   3  13       1952.88       2043.57        99.31 o                         
 -13   3  13       2524.98       2291.95       108.47 o                         
 -12   3  13       1231.46       1221.88        64.69 o                         
 -11   3  13       1608.51       1636.54        71.74 o                         
 -10   3  13       2907.74       2884.39       131.00 o                         
  -9   3  13       1580.95       1492.08        65.31 o                         
  -8   3  13        234.75        269.81        24.40 o                         
  -7   3  13        383.12        372.20        28.13 o                         
  -6   3  13        371.25        375.46        28.31 o                         
  -5   3  13        246.76        253.05        23.80 o                         
  -4   3  13       1484.98       1420.53        64.08 o                         
  -3   3  13       3071.28       3050.40       123.55 o                         
  -2   3  13       1544.66       1513.13        72.53 o                         
  -1   3  13       1266.67       1235.14        58.93 o                         
   0   3  13       2311.41       2577.69       152.17 o                         
   1   3  13       2064.51       2041.22        80.95 o                         
   2   3  13       1005.05        938.31        46.60 o                         
   3   3  13        520.30        487.79        44.75 o                         
   4   3  13        603.13        567.77        39.36 o                         
   5   3  13        845.56        733.59        52.22 o                         
   6   3  13       1008.80        932.91        57.26 o                         
   7   3  13        295.56        205.44        42.72 o                         
   8   3  13        866.81        823.74        65.95 o                         
   9   3  13        783.25        634.90        60.92 o                         
  10   3  13        489.02        440.05        56.75 o                         
  11   3  13        327.61        324.37        56.13 o                         
  12   3  13        403.87        483.69        67.38 o                         
  13   3  13         78.56         77.20        58.21 o                         
  14   3  13        256.30        103.26       140.01 o                         
 -25   4  13        206.08        141.15        80.71 o                         
 -24   4  13        375.74        304.63        60.31 o                         
 -23   4  13        270.25        262.62        79.10 o                         
 -22   4  13        407.57        284.28        57.27 o                         
 -21   4  13         60.38         -8.04        46.99 o                         
 -20   4  13        457.32        345.21        54.62 o                         
 -19   4  13        311.43        233.65        77.80 o                         
 -18   4  13       1783.89       1544.18        83.39 o                         
 -17   4  13        910.83        864.78        59.78 o                         
 -16   4  13       1863.69       1726.99       119.06 o                         
 -15   4  13       1978.14       1959.31       150.40 o                         
 -14   4  13       1802.50       1717.30        98.33 o                         
 -13   4  13       1404.49       1472.69        86.27 o                         
 -12   4  13       1514.17       1537.38        88.13 o                         
 -11   4  13        788.05        839.57        63.10 o                         
 -10   4  13        375.64        399.54        29.14 o                         
  -9   4  13       1060.30       1137.58        62.34 o                         
  -8   4  13       1831.43       1874.65        80.94 o                         
  -7   4  13        696.72        699.74        38.76 o                         
  -6   4  13        644.62        647.14        37.77 o                         
  -5   4  13       1967.46       1969.68        83.46 o                         
  -4   4  13        975.02        978.85        59.07 o                         
  -3   4  13        408.08        384.79        35.41 o                         
  -2   4  13        722.90        657.67        39.73 o                         
  -1   4  13       1660.42       1750.79        77.75 o                         
   0   4  13       1285.93       1308.13       102.02 o                         
   1   4  13       1974.13       1867.85        88.27 o                         
   2   4  13       1810.37       2202.38       167.66 o                         
   3   4  13       2026.51       1885.81        98.08 o                         
   4   4  13        863.53        845.98        62.44 o                         
   5   4  13       1888.02       1825.96        85.07 o                         
   6   4  13        287.02        230.86        44.13 o                         
   7   4  13        490.23        525.65        75.37 o                         
   8   4  13         57.02         47.40        42.66 o                         
   9   4  13        430.45        420.31        61.86 o                         
  10   4  13        252.71        229.76        60.55 o                         
  11   4  13        405.10        485.99        68.36 o                         
  12   4  13        194.38        229.93        62.94 o                         
 -24   5  13         56.30        409.54       185.52 o                         
 -23   5  13         48.84         88.48        93.83 o                         
 -22   5  13         14.30        -31.74        48.72 o                         
 -21   5  13         57.65        -19.41        47.53 o                         
 -20   5  13          7.66         31.76        45.23 o                         
 -19   5  13          8.84         74.78        51.53 o                         
 -18   5  13        280.72        284.65        49.46 o                         
 -17   5  13        218.48        145.49        55.58 o                         
 -16   5  13        194.61        209.24        44.21 o                         
 -15   5  13         10.36        -39.44        39.44 o                         
 -14   5  13        175.93        114.52        43.99 o                         
 -13   5  13        304.08        247.19        47.07 o                         
 -12   5  13        404.17        266.17        44.56 o                         
 -11   5  13        186.24        108.70        38.14 o                         
 -10   5  13        661.09        576.81        58.51 o                         
  -9   5  13        296.44        256.55        46.86 o                         
  -8   5  13        290.86        296.68        36.04 o                         
  -7   5  13        193.83        180.85        32.62 o                         
  -6   5  13        177.82        165.44        32.93 o                         
  -5   5  13        293.17        268.32        36.34 o                         
  -4   5  13        295.66        281.00        32.26 o                         
  -3   5  13        613.43        534.71        45.25 o                         
  -2   5  13        174.11        112.21        30.57 o                         
  -1   5  13        443.37        404.16        51.62 o                         
   0   5  13        300.60        288.29        37.21 o                         
   1   5  13        184.17        154.85        33.56 o                         
   2   5  13         10.20          9.17        30.70 o                         
   3   5  13        177.98        198.95        38.07 o                         
   4   5  13        238.97        204.94        37.68 o                         
   5   5  13        257.23        303.93        60.20 o                         
   6   5  13          9.71         41.78        45.42 o                         
   7   5  13          7.87         28.24        49.30 o                         
   8   5  13         57.68        106.44        52.66 o                         
   9   5  13         14.07        119.03        55.42 o                         
  10   5  13         45.16        137.26        61.11 o                         
  11   5  13         52.62         68.26       145.27 o                         
 -21   6  13        307.95        251.97        54.09 o                         
 -20   6  13        331.16        234.76        53.21 o                         
 -19   6  13        539.86        432.49        66.44 o                         
 -18   6  13        605.45        452.99        91.70 o                         
 -17   6  13        428.14        418.51        52.88 o                         
 -16   6  13        921.21        794.39        64.90 o                         
 -15   6  13        118.79        135.84        39.91 o                         
 -14   6  13        202.93        190.20        43.79 o                         
 -13   6  13        154.73        176.67        49.52 o                         
 -12   6  13         81.23         24.39        35.61 o                         
 -11   6  13        201.87        133.96        38.60 o                         
 -10   6  13        147.27        127.65        37.32 o                         
  -9   6  13         55.01         39.21        34.02 o                         
  -8   6  13         67.99         24.15        31.73 o                         
  -7   6  13        590.55        585.07        48.38 o                         
  -6   6  13        540.62        564.05        41.97 o                         
  -5   6  13         73.70         62.39        27.03 o                         
  -4   6  13         53.46         48.69        27.05 o                         
  -3   6  13        161.18        168.71        30.54 o                         
  -2   6  13        199.23        174.30        32.63 o                         
  -1   6  13         88.86         68.52        28.43 o                         
   0   6  13        148.16        153.81        34.05 o                         
   1   6  13        192.08        163.70        36.22 o                         
   2   6  13        116.50        121.22        36.21 o                         
   3   6  13        991.24        913.17        64.17 o                         
   4   6  13        392.18        396.93        45.57 o                         
   5   6  13        652.89        623.02        55.08 o                         
   6   6  13        494.57        440.18        61.46 o                         
   7   6  13        362.81        405.74       111.15 o                         
   8   6  13        282.69        327.59        62.14 o                         
 -18   7  13        113.09         30.84        79.47 o                         
 -17   7  13         90.44         43.49        39.04 o                         
 -16   7  13         43.02        -19.70        37.14 o                         
 -15   7  13        115.30         37.43        36.22 o                         
 -14   7  13          5.01         -4.98        42.69 o                         
 -13   7  13        126.30        132.97        44.54 o                         
 -12   7  13        292.79        243.17        73.56 o                         
 -11   7  13        515.09        563.65        84.59 o                         
 -10   7  13        117.27         92.09        50.04 o                         
  -9   7  13        121.83        155.56        49.08 o                         
  -8   7  13        183.02        113.37        47.73 o                         
  -7   7  13        247.02        244.14        50.84 o                         
  -6   7  13        232.98        250.12        51.63 o                         
  -5   7  13        200.28        168.40        47.94 o                         
  -4   7  13        113.70         57.66        47.28 o                         
  -3   7  13        128.10        130.79        41.34 o                         
  -2   7  13        470.76        521.57        55.12 o                         
  -1   7  13        316.73        315.80        47.20 o                         
   0   7  13        131.12        163.41        45.54 o                         
   1   7  13          4.84        -22.90        39.81 o                         
   2   7  13        106.28        126.81        45.32 o                         
   3   7  13         40.32         -3.84        41.63 o                         
   4   7  13         83.06        115.57        47.18 o                         
   5   7  13        114.77        129.77        63.30 o                         
 -12   8  13        678.32        660.70        96.86 o                         
 -11   8  13        636.18        600.24        87.44 o                         
 -10   8  13        633.13        641.07        96.82 o                         
  -9   8  13        493.32        470.21        68.10 o                         
  -8   8  13        555.04        531.87        70.90 o                         
  -7   8  13        559.38        567.42        69.81 o                         
  -6   8  13        517.07        681.23        94.15 o                         
  -5   8  13        607.81        626.65        72.58 o                         
  -4   8  13        450.78        515.28        85.63 o                         
  -3   8  13        685.66        697.80        74.23 o                         
  -2   8  13        581.37        623.91        72.94 o                         
  -1   8  13        741.56        630.07       115.51 o                         
 -28   0  14         20.40        -50.76        85.76 o                         
 -27   0  14        259.70        321.70       108.51 o                         
 -26   0  14       1321.77       1233.03       134.41 o                         
 -25   0  14         41.93        100.30       126.01 o                         
 -24   0  14       1412.52       1250.33       126.99 o                         
 -23   0  14        601.32        583.02       123.39 o                         
 -22   0  14        118.70         82.24        62.16 o                         
 -21   0  14       1433.72       1277.35        83.58 o                         
 -20   0  14        846.91        788.41       110.87 o                         
 -19   0  14        194.43        149.00        39.14 o                         
 -18   0  14        208.19        198.50        49.39 o                         
 -17   0  14       1693.18       1753.39       119.81 o                         
 -16   0  14       7785.63       7530.66       623.36 o                         
 -15   0  14        250.62        236.49        45.51 o                         
 -14   0  14       4455.39       4454.43       262.91 o                         
 -13   0  14        517.63        588.12        71.38 o                         
 -12   0  14       2166.23       2279.54       213.09 o                         
 -11   0  14        150.32        196.29        38.29 o                         
 -10   0  14       4285.29       4355.74       252.00 o                         
  -9   0  14        591.79        635.40        57.01 o                         
  -8   0  14       7566.47       7033.23       398.44 o                         
  -7   0  14        223.24        277.06        39.09 o                         
  -6   0  14       7626.57       7812.62       442.39 o                         
  -5   0  14        601.70        613.38        55.58 o                         
  -4   0  14       4284.86       4103.94       202.15 o                         
  -3   0  14        155.36        211.29        31.23 o                         
  -2   0  14       2174.53       2089.57       110.90 o                         
  -1   0  14        492.07        581.45        58.72 o                         
   0   0  14       4477.62       4632.85       228.18 o                         
   1   0  14        261.82        283.31        38.46 o                         
   2   0  14       7883.43       7488.86       362.28 o                         
   3   0  14       1647.75       1568.21       138.94 o                         
   4   0  14        221.27        179.50        39.64 o                         
   5   0  14        209.94        222.34        82.10 o                         
   6   0  14        799.90        586.56       132.48 o                         
   7   0  14       1466.34       1272.30        95.43 o                         
   8   0  14        110.97         39.39        51.13 o                         
   9   0  14        587.97        487.15       102.45 o                         
  10   0  14       1407.28       1251.22       198.43 o                         
  11   0  14         39.45          4.81        71.67 o                         
  12   0  14       1334.43       1267.89       108.26 o                         
  13   0  14        260.65        281.17        70.70 o                         
  14   0  14         19.40        -62.23        62.23 o                         
 -28   1  14        382.37        271.28       173.27 o                         
 -27   1  14         51.02        130.59        77.30 o                         
 -26   1  14        432.22        479.93        66.19 o                         
 -25   1  14        215.90        245.64        55.28 o                         
 -24   1  14        382.75        291.06        55.59 o                         
 -23   1  14        368.83        409.61        86.76 o                         
 -22   1  14        426.01        392.61        43.79 o                         
 -21   1  14         66.60         36.59        34.09 o                         
 -20   1  14       1399.92       1407.56        80.22 o                         
 -19   1  14        389.63        304.89        57.27 o                         
 -18   1  14       2189.82       2224.92        98.77 o                         
 -17   1  14        295.35        269.25        34.99 o                         
 -16   1  14       5285.37       5280.16       216.43 o                         
 -15   1  14        200.73        203.81        30.45 o                         
 -14   1  14       5769.33       5705.67       282.36 o                         
 -13   1  14        286.31        200.78        29.86 o                         
 -12   1  14       8278.28       7972.89       317.49 o                         
 -11   1  14        555.12        540.77        38.70 o                         
 -10   1  14       6255.81       6078.21       244.28 o                         
  -9   1  14        109.06         83.14        22.81 o                         
  -8   1  14       7249.24       7133.90       285.15 o                         
  -7   1  14         16.74         33.37        20.57 o                         
  -6   1  14       7204.04       7222.36       262.44 o                         
  -5   1  14         99.84         80.19        19.53 o                         
  -4   1  14       6452.94       6381.50       234.15 o                         
  -3   1  14        508.63        396.11        29.36 o                         
  -2   1  14       8392.23       7913.40       289.70 o                         
  -1   1  14        285.21        190.35        25.38 o                         
   0   1  14       5803.02       5504.12       189.77 o                         
   1   1  14        194.34        162.85        38.45 o                         
   2   1  14       5457.87       5124.79       165.90 o                         
   3   1  14        303.20        253.90        28.18 o                         
   4   1  14       2249.69       2155.50        88.26 o                         
   5   1  14        405.63        413.04        48.59 o                         
   6   1  14       1481.64       1489.76        69.38 o                         
   7   1  14         61.23         -0.14        29.11 o                         
   8   1  14        448.42        534.52        47.00 o                         
   9   1  14        338.67        283.54        75.53 o                         
  10   1  14        400.22        483.55        50.09 o                         
  11   1  14        198.08        206.26        44.05 o                         
  12   1  14        457.28        364.49        50.37 o                         
  13   1  14         48.21         30.95        48.66 o                         
  14   1  14        402.93        346.66        85.93 o                         
 -27   2  14        149.26        111.19        63.31 o                         
 -26   2  14         60.67        -52.60        52.60 o                         
 -25   2  14          0.77        -40.38        40.38 o                         
 -24   2  14        494.36        368.81        47.77 o                         
 -23   2  14        103.89         85.60        39.47 o                         
 -22   2  14        811.95        800.08        57.65 o                         
 -21   2  14        161.44         75.45        36.21 o                         
 -20   2  14        459.94        417.66        42.87 o                         
 -19   2  14       1897.90       1770.64        85.16 o                         
 -18   2  14        147.73        120.35        42.05 o                         
 -17   2  14         43.53          6.29        30.86 o                         
 -16   2  14         77.37          9.09        30.63 o                         
 -15   2  14       1046.13        957.53        60.79 o                         
 -14   2  14        858.50        828.63        53.65 o                         
 -13   2  14        219.74        167.67        35.04 o                         
 -12   2  14       1673.06       1743.34        87.56 o                         
 -11   2  14       1213.96       1229.67        60.48 o                         
 -10   2  14        686.81        642.46        41.18 o                         
  -9   2  14       1016.28       1017.46        53.04 o                         
  -8   2  14        363.50        354.39        26.60 o                         
  -7   2  14          4.23        -17.15        17.15 o                         
  -6   2  14        366.35        393.90        28.27 o                         
  -5   2  14       1010.47        981.44        46.13 o                         
  -4   2  14        665.05        607.20        44.48 o                         
  -3   2  14       1200.59       1165.32        52.63 o                         
  -2   2  14       1687.30       1732.21        71.13 o                         
  -1   2  14        227.42        183.46        25.35 o                         
   0   2  14        877.70        856.10        45.36 o                         
   1   2  14       1055.03        914.51        42.89 o                         
   2   2  14         74.39         36.15        20.84 o                         
   3   2  14         47.33         27.46        18.75 o                         
   4   2  14        147.52        100.68        31.22 o                         
   5   2  14       1940.60       1918.91        89.27 o                         
   6   2  14        463.67        484.37        40.51 o                         
   7   2  14        168.59        153.58        34.04 o                         
   8   2  14        800.45        688.16        48.98 o                         
   9   2  14        111.06        140.27        36.60 o                         
  10   2  14        495.31        488.07        49.75 o                         
  11   2  14          0.79        -45.39        45.39 o                         
  12   2  14         63.01         43.76        49.33 o                         
  13   2  14        151.31        112.14        53.71 o                         
 -26   3  14         39.34         -6.78        62.14 o                         
 -25   3  14        209.03        193.47        48.44 o                         
 -24   3  14        134.30         85.66        43.09 o                         
 -23   3  14         93.56         28.43        43.71 o                         
 -22   3  14        626.23        521.02        53.33 o                         
 -21   3  14         25.45        -18.09        37.70 o                         
 -20   3  14        127.80         69.73        45.79 o                         
 -19   3  14         19.66         13.07        31.24 o                         
 -18   3  14        526.49        505.76        46.21 o                         
 -17   3  14          2.61        -30.08        30.08 o                         
 -16   3  14         74.02         20.62        28.87 o                         
 -15   3  14         71.21         71.11        29.85 o                         
 -14   3  14        858.04        862.23        53.81 o                         
 -13   3  14         22.38         -5.91        25.63 o                         
 -12   3  14         95.46         53.07        25.94 o                         
 -11   3  14          4.99         13.85        22.87 o                         
 -10   3  14         80.97         98.14        24.87 o                         
  -9   3  14         92.21         89.64        20.17 o                         
  -8   3  14        214.42        163.00        22.76 o                         
  -7   3  14          8.04         -9.86        17.26 o                         
  -6   3  14        223.46        178.66        23.80 o                         
  -5   3  14         84.56         79.95        20.18 o                         
  -4   3  14         74.58         79.27        21.26 o                         
  -3   3  14          4.69        -20.51        20.51 o                         
  -2   3  14         88.66         40.17        23.70 o                         
  -1   3  14         23.67        -13.38        22.69 o                         
   0   3  14        843.57        740.08        40.07 o                         
   1   3  14         69.86         72.20        22.44 o                         
   2   3  14         69.27         24.24        22.30 o                         
   3   3  14          2.83        -21.84        21.84 o                         
   4   3  14        544.46        525.60        66.14 o                         
   5   3  14         21.10        -36.16        36.16 o                         
   6   3  14        124.79         26.97        44.38 o                         
   7   3  14         27.95         -1.67        39.50 o                         
   8   3  14        624.75        478.11        55.19 o                         
   9   3  14         99.95         55.77        46.39 o                         
  10   3  14        137.15         75.35        50.92 o                         
  11   3  14        212.88        154.13        58.23 o                         
  12   3  14         39.33         88.49        57.91 o                         
 -25   4  14        121.01         92.65        58.50 o                         
 -24   4  14        306.59        202.02        57.25 o                         
 -23   4  14        242.53        216.47        59.52 o                         
 -22   4  14        252.89        192.20        53.79 o                         
 -21   4  14        345.73        231.02        52.52 o                         
 -20   4  14        188.44        125.24        49.72 o                         
 -19   4  14         62.17         13.53        36.04 o                         
 -18   4  14        285.86        254.91        40.90 o                         
 -17   4  14         30.43         -1.34        33.74 o                         
 -16   4  14        516.92        500.05        49.59 o                         
 -15   4  14         49.36         26.40        32.87 o                         
 -14   4  14        756.97        726.41        56.36 o                         
 -13   4  14         82.02         47.05        32.27 o                         
 -12   4  14        609.04        527.34        47.55 o                         
 -11   4  14         11.28         23.90        37.89 o                         
 -10   4  14       1346.23       1468.14        73.83 o                         
  -9   4  14        104.22        117.10        25.63 o                         
  -8   4  14       2060.17       2289.73       106.33 o                         
  -7   4  14         29.16         59.36        23.91 o                         
  -6   4  14       2116.22       2219.08       104.44 o                         
  -5   4  14        113.28        137.16        26.81 o                         
  -4   4  14       1253.78       1284.99       115.20 o                         
  -3   4  14         11.30          5.57        27.21 o                         
  -2   4  14        604.90        549.53        38.21 o                         
  -1   4  14         86.69         50.13        25.16 o                         
   0   4  14        779.60        755.61        46.35 o                         
   1   4  14         53.35         15.80        26.57 o                         
   2   4  14        529.79        505.42        40.87 o                         
   3   4  14         28.44         -6.68        27.72 o                         
   4   4  14        284.18        292.18        37.24 o                         
   5   4  14         59.65         47.32        38.50 o                         
   6   4  14        174.04        108.27        42.54 o                         
   7   4  14        330.38        308.36        50.29 o                         
   8   4  14        244.76        145.46        55.15 o                         
   9   4  14        235.56        165.28        56.27 o                         
  10   4  14        298.81        246.71        61.42 o                         
  11   4  14        118.93        111.87        66.69 o                         
 -23   5  14        187.80        144.74        52.79 o                         
 -22   5  14        963.44        764.86        75.97 o                         
 -21   5  14         38.06        -57.09        57.09 o                         
 -20   5  14       1902.95       1659.95       178.35 o                         
 -19   5  14        159.02        137.38        48.53 o                         
 -18   5  14       3798.93       3562.44       190.73 o                         
 -17   5  14        413.14        459.66        72.00 o                         
 -16   5  14       3633.13       3313.93       240.78 o                         
 -15   5  14       1158.12       1116.21       127.83 o                         
 -14   5  14       1569.73       1476.77       106.08 o                         
 -13   5  14       1174.02       1082.79       147.18 o                         
 -12   5  14       2318.86       2156.74       159.40 o                         
 -11   5  14        237.61        266.33        45.72 o                         
 -10   5  14       1544.79       1584.71       109.67 o                         
  -9   5  14        204.74        286.28        59.17 o                         
  -8   5  14       4412.72       4538.48       223.15 o                         
  -7   5  14        127.09        152.66        32.60 o                         
  -6   5  14       4434.48       4476.26       220.86 o                         
  -5   5  14        187.84        182.20        35.32 o                         
  -4   5  14       1465.91       1546.10        78.42 o                         
  -3   5  14        220.33        224.95        54.87 o                         
  -2   5  14       2347.82       2335.57       109.74 o                         
  -1   5  14       1104.70       1027.36        62.52 o                         
   0   5  14       1645.07       1823.77        98.33 o                         
   1   5  14       1095.34       1132.00        96.22 o                         
   2   5  14       3694.29       3626.68       164.47 o                         
   3   5  14        409.91        492.82        71.33 o                         
   4   5  14       3908.81       4003.15       181.37 o                         
   5   5  14        148.15        204.23        52.64 o                         
   6   5  14       1941.38       1893.11       138.43 o                         
   7   5  14         35.08         49.53        51.48 o                         
   8   5  14       1015.90        892.29        81.01 o                         
   9   5  14        176.65        206.46        62.45 o                         
 -21   6  14        440.83        259.29        59.08 o                         
 -20   6  14        693.04        518.28        73.51 o                         
 -19   6  14        384.17        267.77        51.53 o                         
 -18   6  14        304.42        318.21        49.58 o                         
 -17   6  14         63.45         72.30        40.35 o                         
 -16   6  14        396.61        332.04        49.96 o                         
 -15   6  14          1.72         87.28        44.00 o                         
 -14   6  14        368.94        373.21        52.13 o                         
 -13   6  14          1.64         23.67        39.80 o                         
 -12   6  14       2626.99       2520.57       243.46 o                         
 -11   6  14        232.85        266.81        45.22 o                         
 -10   6  14       1616.86       1419.73       112.32 o                         
  -9   6  14        215.14        190.67        40.42 o                         
  -8   6  14       1311.51       1272.54        93.52 o                         
  -7   6  14          0.29         30.44        29.27 o                         
  -6   6  14       1338.61       1360.28        72.03 o                         
  -5   6  14        221.70        246.51        35.68 o                         
  -4   6  14       1607.20       1610.14        80.76 o                         
  -3   6  14        219.79        240.26        34.94 o                         
  -2   6  14       2649.62       2603.59       122.69 o                         
  -1   6  14          1.57          9.81        30.41 o                         
   0   6  14        358.96        350.23        42.07 o                         
   1   6  14          1.77         -2.00        32.39 o                         
   2   6  14        383.47        353.83        42.44 o                         
   3   6  14         62.68         78.87        59.52 o                         
   4   6  14        314.86        341.28        44.57 o                         
   5   6  14        389.04        393.91        61.13 o                         
   6   6  14        706.52        606.19        70.14 o                         
   7   6  14        451.54        504.79       100.54 o                         
 -17   7  14         59.25         13.57        40.46 o                         
 -16   7  14        620.78        550.42        56.74 o                         
 -15   7  14         85.43         67.63        37.64 o                         
 -14   7  14        638.11        539.34        64.83 o                         
 -13   7  14         68.79         42.56        64.63 o                         
 -12   7  14        506.98        588.76       192.52 o                         
 -11   7  14         92.31         67.01        50.33 o                         
 -10   7  14        773.55        699.18        77.00 o                         
  -9   7  14         26.95         45.72        48.03 o                         
  -8   7  14        738.35        722.89        75.95 o                         
  -7   7  14        104.80         59.22        47.20 o                         
  -6   7  14        742.01        742.52        76.01 o                         
  -5   7  14         28.10          2.20        44.12 o                         
  -4   7  14        800.93        826.86        79.86 o                         
  -3   7  14         84.56         41.94        40.69 o                         
  -2   7  14        491.04        532.02        58.06 o                         
  -1   7  14         72.41         22.80        41.66 o                         
   0   7  14        650.93        529.03        59.08 o                         
   1   7  14         83.74         60.35        44.75 o                         
   2   7  14        627.78        533.36        62.40 o                         
   3   7  14         57.62         10.60        43.72 o                         
 -10   8  14          9.48         21.00        85.76 o                         
  -9   8  14         33.44        -37.82        56.57 o                         
  -8   8  14          6.72         82.54        53.02 o                         
  -7   8  14         14.37         29.51        61.41 o                         
  -6   8  14          6.19         32.28        51.74 o                         
  -5   8  14         31.61        -10.53        47.75 o                         
 -28   1  15         57.54       -145.27       145.27 o                         
 -27   1  15        318.65        310.44        62.60 o                         
 -26   1  15        153.10        158.36        57.10 o                         
 -25   1  15        215.04        264.23        56.50 o                         
 -24   1  15         92.05         72.69        43.66 o                         
 -23   1  15        163.67        138.21        40.76 o                         
 -22   1  15          2.88        -19.47        34.44 o                         
 -21   1  15        119.09         38.55        35.01 o                         
 -20   1  15        115.74         93.77        35.22 o                         
 -19   1  15        293.71        290.95        47.30 o                         
 -18   1  15        691.22        716.79        60.01 o                         
 -17   1  15       1651.62       1647.52        81.16 o                         
 -16   1  15       1324.75       1430.88        71.92 o                         
 -15   1  15       1201.92       1118.30        61.42 o                         
 -14   1  15       2576.98       2808.10       122.31 o                         
 -13   1  15       2731.33       2685.81       115.43 o                         
 -12   1  15       2103.98       2140.60       130.97 o                         
 -11   1  15       3089.96       3168.96       134.25 o                         
 -10   1  15       1901.86       1828.49        83.29 o                         
  -9   1  15       2092.91       2123.01        94.95 o                         
  -8   1  15       2348.61       2583.41       119.25 o                         
  -7   1  15       2573.19       2613.30       124.67 o                         
  -6   1  15       1919.19       2030.90       101.82 o                         
  -5   1  15       2062.40       2028.54        81.78 o
[truncated: 145,639 more chars]
